# Supplementary material for: Cellular heterogeneity and patterning strategies as revealed by upper respiratory epithelium single cell atlas
Source: iScience. 2025 Jun 7;28(7):112845. doi: 10.1016/j.isci.2025.112845 (PMC12221713; doi:10.1016/j.isci.2025.112845)
Supplement: Table S1. Consensus marker genes for cell-type clusters from 3′ droplet-based scRNA-seq data (3,617 cells) [file mmc2.xlsx]

## Sheet: SupTab3_Consensus_Sigs
Supplementary Table 1
Consensus marker genes for cell-type clusters from 3' droplet-based scRNA-seq data (3,617 cells)
Thresholds: FDR-corrected Fisher's combined p-value < 0.001; Minimum avg_log2FC: 2.0; top n=100 genes; listed in descending order of avg_log2FC
Larynx				Trachea									Submucosal Glands
Basal-larynx (n=106)	Parabasal-larynx (n=189)	Suprabasal-larynx (n=54)	Mucous-squamous-larynx (n=35)	Basal-dorsal-trachea (n=420)	Basal-ventral-trachea (n=527)	Mucous-cuboidal-larynx (n=208)	Ciliated (n=48)	Club-proximal (n=532)	Club-mid (n=336)	Club-distal (n=335)	Neuroendocrine (n=5)	Tuft (n=19)	Basal-myoepithelial (n=37)	Mucous-1-SMG (n=88)	Mucous-2-SMG (n=414)	Serous-duct (n=148)	Serous-acini (n=116)
Ndufa4l2	Grm8	Rbp2	Duoxa2	Cav1	Gfra1	Kcnj16	Vwa3a	Slc6a15	Sftpb	Sftpa1	Pcsk1	Rgs13	Ntrk3	Smgc	Dcpp3	Slc34a2	B4galnt2
Krt32	Dnajc6	Adgrf4	AA467197	Nrg1	Abi3bp	St6galnac1	Dnah3	Atp13a5	Ces1f	Scgb1a1	Ascl1	Ly6g6f	Fibin	Scgb1b3	Dcpp2	4933406I18Rik	Bpifb5
Lgals7	Tmprss11a	Krt6b	Cnfn	Adamts1	Gdpd2	Gm15657	Armc4	Stxbp5l	Ms4a8a	Scgb3a2	Nol4	Trpm5	Ntng1	Tff2	Lyz1	Pde3b	Nxpe2
Gm24474	Atp6v0a4	Sprr1a	Gm44275	Baiap2l2	Synpr	Cybb	Ccdc180	Tacr1	Mamdc2	Fcgbp	Pak7	Trhde	Fst	Slc38a5	Lipf	Cryab	Bpifb1
Igfbp2	Tnc	Krt6a	Il1a	Bmp3	Crlf1	Slco1a6	Adgb	Cadm2	Ptgs2os2	Bpifa1	Neto1	Gnat3	Prelp	Tff1	2310057J18Rik	Itgb8	Wfdc12
AC124097.1	Dsg3	Krt13	Psca	Clca3a1	Dapl1	Tmprss11e	Hydin	Cyp4f15	S100g	AU021092	Gabrb3	Sh2d7	Cxcl14	Crisp3	Dcpp1	Prkg1	Wfdc15b
Sim2	Cdo1	Tgm5	Duox2	Robo2	Grid2	Pde8b	Tmem232	Gfpt2	Plekhd1	Pon1	Cntn4	Gm13715	Rcn3	Lman1l	Sbpl	Thbs1	Gm12860
Cdca3	Tmprss11b	Lypd3	Ifit1bl1	Cd109	Igfbp7	Tnip3	Spag16	Gm32742	Scgb1a1	Tg	Ngf	Kcnq3	Moxd1	Cgref1	Lpo	Angpt1	Aldh1l2
Ccnb1	Prr5l	Chit1	Prss27	Phldb2	Pcdh9	Muc13	Cdhr3	Cap2	Ly6g6c		Runx1t1	Hck	Cxcl12	Muc5b	Sbp	Nav3	Gm30624
Mt4	Hpgds	Tgm3	Ankk1	Ptgs2	Dcn	Slco1a5	Cfap54	Gm26917	Slc22a4		9530059O14Rik	Gnb3	Fhod3	Slc12a8	Adcy8	Lama4	Vwf
Cdkn3	St6galnac2	Ephx3	Adgrf1	Tmem108	Pdpn	Chil1	Dnah10	Sema3d	Ffar4		Uchl1	Pcdh20	Cntn5	Galnt6	Thrsp	Il34	AI463229
Hmmr	Afap1l2	Lipm	Nccrp1	Gas7	Hpgd	Scnn1g	Spag6l	Samd4	Hp		Vstm2a	Gm20757	Islr	Fam25c	Ntrk2	Wfdc18	Slc2a5
Popdc3	Gm26776	Psapl1	Arl14	Gm15581	Epb41l3	Stra6	Sntn	Arhgap6	Rbp4		Agt	Spib	Gjc1	Tesc	Gm47865	Clu	Kcnma1
Pclaf	Krt75	Meltf	Spns3	Vsnl1	Acaa1b	Gm48530	Cfap44	Cacna1b	Rnf186		Nov	Lrmp	Tnc	Hsd11b1	AI646519	Slit2	Wfdc18
Cpn1	Xkr4	Tprg	Csta1	Fstl1	Icam1	Piezo2	Gm973	Tll1	Porcn		Hcn4	Matk	Nkain3	Syt7	Arg2	Tfcp2l1	Lrg1
Mki67	Pcdh7	Ly6g6c	Ifi209	Msn	Sgcd	Tnfsf10	Dnah5	Capn13	Tspan2		Tmem163	Csrnp3	Bhlhe41	B3gnt6	Gm48882	Shank2	Dmbt1
Cenpa	Ppp2r2c	Gm94	Asprv1	Lamb3	Eda	Sectm1b	Cfap53	Clca1	B4galt5		Syt1	Unc5d	Sema6a	Ptprn2	Dmbt1	Kif26b	Ripply1
Knl1	Gata3	Fabp5	Chac1	Tppp	Sorcs2	Tnfaip2	Zbbx	Taco1	Slc16a12		Pkib	St6gal2	Sostdc1	Gp2	Ralyl	Plxna4	Drd1
Cep55	Mid2	Tgm1	Cd274	Sdk2	Ugt2b34	Abca13	Fbxl13	Slc7a2	Kcnk2		Nalcn	Plcb2	Gpc6	Kcnk6	Azgp1	Enc1	Derl3
H19	Ccdc3	Spink5	Cysrt1	Vwa1	Jag2	Plat	Dnah7a	Pon1	Cd36		Cxcl13	Casr	Krt14	9030622O22Rik	Fgl2	Tspan33	Gm11963
Anln	Bnc2	Aldh3b2	Fgd3	Gm20696	Abca1	Glipr2	Lrguk	Cxcl5	Sftpd		Lrrn2	Cd300lf	Col4a1	Nkx3-1	Gjb1	Rhoj	Etv1
Cenpf	Clca2	Krt4	Plekhs1	Fads1	Lrrc4c	Alox12e	Fam216b	Ankrd22			Adcy1	Nrgn	Csf1	Ripply1	Blm	Nrtn	Cldn2
Sgo1	Tenm2	Ly6d	Prdm1	Hs6st2	Sulf1	Slc9a4	Rp1	Lgi1			Scg3	Frmpd4	Col23a1	Cracr2a	Jam2	Arg1	Gm47865
Cdca8	Vav3	Capns2	2300002M23Rik	Sparc	Gli3	Tmem45b	Dnah6	Cp			Syt17	Adgrf3	Sdk1	Rapgef3	Wfdc15b	Tm4sf1	Cthrc1
Birc5	Kcnj2	Cst6	Itgam	Myc	Mdga2	Ltbp1	Wdr63	Eya4			Rgs7bp	Scn2a	Sh3rf3	Fut2	Bhlha15	Sox9	Mkx
Ccna2	Cachd1	Upp1	Ifi205	Ifi202b	Arhgap24	Abcc8	Drc1	Erbb4			Pex5l	Zmat4	Hspg2	Wfdc12	A2ml1	Mme	Slc2a13
Gpnmb	Sh3rf2	Ocm	Rnf223	Dkk3	Apoe	Mmp23	Gm281	Slc27a2			Ddc	Atp1a2	Itgb8	Cldn2	Sox10	Plscr2	Kcnn4
Tpx2	Ces1h	Klk13	Ocm	Cdh13	Dlk2	Scnn1b	Fam81b	Zeb1			Fam155a	Ltc4s	Sdk2	Sel1l3	Cldn10	Pdlim3	Svopl
Bub1b	Id3	Sptssb	Ifi211	Ptprz1	Pcsk5	Gata3	Nme9	Adcy2			Ap3b2	Alox5	Tmem47	Agr2	Pycr1	Ltf	Ptprt
Tgm3	Arap2	Grhl3	Clca3b	St3gal2	Cyp3a13	Fam20a	Rgs22	Lrrc4			Syt14	Gng13	Fbln2	A2ml1	Lyz2	Sulf2	Pax1
Klk10	D630045J12Rik	Il33	Smpdl3b	Procr	Nrg2	Syt16	Cfap74	Bpifa1			Lonrf2	Pik3r5	Ror2	Creb3l1	Gp2	Itga1	Pycr1
Egln3	Gpc3	Hsd17b2	Prss22	Lmo1	Wipf1	Stx11	Fank1	Fstl4			Pcsk2	St18	Kcnh1	Fhl2	Egf	Chst9	Pdzrn3
Aknad1	Duox1	Serpinb2	Tmem171	Osr1	Papln	Itln1	Spef2	Sybu			Kcnn3	Agbl1	9530026P05Rik	Zfp558	Cited4	Edn1	Cd1d1
2610528A11Rik	Dkk3	Fabp6	Tnfrsf11b	Cdh3	Tmtc1	Wfdc1	Ak9	Gramd1b			Tmod2	Cnpy1	Mylk	Nckap5	Epha7	Cdc42ep1	Gm20275
Slc16a9	Bcl11b	Fam25c	Gm14137	Clca3a2	Pdk4	Zc3h12d	Cfap65	Slc1a1			Pnmal2	Fxyd6	Fndc1	Ggt1	Kcnn4	Palmd	Bhlha15
Gm94	Bmp4	Acsbg1	Plet1	Lama3	Egfl6	Alox15	Ttc29	Abcc4			1700024B18Rik	Tnfrsf13b	Pak3	Bicc1	Aass	Ank	Tex15
Cdc20	Krt17	2610528A11Rik	Gm9573		Fras1	Tmprss11d	Kcnmb2	Gab2			Frmd3	Srpx2	CT025619.1	Spdef	Mia	Dact2	Padi2
Krt14	Tenm4	Plcd1	Trex2		Sdk1	Muc4	Ccdc170	2010007H06Rik			Sorcs1	Sh2d6	Lhfp	Fgl2	Pax1	Kit	Sox10
Slc16a1	Flvcr1	Ly6g6e	Slc6a14		Akr1c14	Pcolce	4932443I19Rik				Scg5	1810046K07Rik	Sox9	Iigp1	B3galt5	Cited4	Arfgef3
Nusap1	Acsm3	Csta1	Entpd1		Gria4	Gm9573	Gm28729				Calca	Ovol3	Arhgef25	Esrrg	Epha5	Fmo1	Ncald
Cenph	Cpe	Hopx	Pigz		Rasl11a	Tmem45a	Tctex1d4				Hcn1	Ano7	Gpm6b	Galnt12	Pecr	Cadm1	Gnmt
Ckap2	Lgi2	Gsta1	Isg15		Pak6	Prss32	Lrrc6				Dner	Nxph4	Pdlim4	Scd1	Nucb2	Pde1c	Egf
Ube2c	Dhrs9	Adtrp	Gm28856		Osmr	Tmem213	Cfap77				Rtl5	Pkhd1	Hgf	Creb3l4	Ptprt	Aass	Ggt1
Cd5	Foxe1	Plbd1	Mxd1		Frem2	Acsm3	Ttc21a				Fgf14	Hepacam2	Ror1	Mfsd4a	Cthrc1	Cd81	Dgki
Kif15	Id1	Map3k6	Vnn1		1200007C13Rik	Cyp27a1	Ccdc113				Spock3	Pik3cg	Kirrel3	Slc41a2	Snhg18	Cytip	Zfp9
Cenpe	Mpped2	Calml3	Anxa9		Zc3h12b	C2	Spaca9				Lsamp	Fam196b	Kirrel	Zfp9	Ncald	Foxc1	Eef1akmt3
Dmkn	Gm15987	Syt16	Ecm1		Art4	Nin	Erich3				Kif1a	Mctp1	Pltp	AI463229	Elf5	Slc12a2	Creb3l4
Dsc3	Calcrl	Cd5	Plac8		Dscaml1	Unc5b	Gm12695				Nlgn1	Vav1	Gas1	Nxpe4	Sphk1	Dram1	Fkbp11
Kcnq5	Fjx1	Phyhip	Ifi204		Samd5	H60c	Cfap52				Mt3	Nkd1	Rai2	Itih2	Etv1	Esrrg	Cracr2a
Top2a		Aldh1a3	Glrx		Hmga2	Nrp2	Zfp474				Cib3	Rgs21	Slit3	Cthrc1	Bpifb1	Pde4b	Gm48882
Kif11		Sbsn	Spns2		Gm29724	Upk2	Spata18				Fgf12	Prox1	Fgfr1	Mcoln2	Fkbp11	Erbb4	Lpo
Uhrf1		Krt17	Cdkn2b		Bmp3	Slc7a11	Drc7				Gnao1	Nrxn3	Frmd4a	Arfgef3	Kcnma1	Scgb3a1	Lyz2
Ccnb2		Snx31	Mal		Adamtsl3	Alox12	Cdhr4				Kcnb1	Col26a1	Nkd2	Muc16	AI463170	Aldoc	Phlda1
Knstrn		Gm14137	Cldn23		Apoc1	AW112010	Iqca				Ncam1	Pou2f3	Wnt5b	Atp2a3	Wfdc18	Btc	Furin
Spc24		Rhov	Ptpn22			Pmaip1	Lrrc74b				Cnpy1	Nfasc	Fbln1	Egf		Dclk1	Sbp
Racgap1		Krt80	Oasl1			Vnn1	Dnaic1				Nptx1	Kcnh7	Snai2	Fkbp11		Atp6v1b1	Snhg18
Capns2		Piga	Il1r2			Upk3bl	Wdr95				Rtn1	Lgr5	Apoe	Azgp1		Ntng1	Bche
Cpxm2		Ces1h	Ltb			Fetub	Efcab10				Ret	Kcnq4	Col4a2	1700019D03Rik		Stxbp6	Sbpl
Tk1		Fbp2	2310007B03Rik			Cwh43	6820408C15Rik				Shisa9	Degs2	Lama4	Pycr1		Enpp3	Atp2a3
Acsbg1		Cyp27a1	Il1rn			Pdzk1ip1	Rsph10b				Csgalnact1	Mn1	Cdh3	Tgoln1		Sh3kbp1	Jam2
C330027C09Rik		Gm12968	Plpp1			Thsd7a	1700024G13Rik				Zcchc18	Kcnk3	Marcks	Acnat1		Ncald	Etv5
Cenpm		Dsg3	Slc5a1			Meis2	Gm29266				Ccdc85a	Pcdhb17	Abat	Padi2		Plekhh2	Man2a1
Fam83c		Serpinb1a	Aldh1a3			Mid2	Ect2l				Zfyve28	Mapk10	Chst11	Galnt7		Ccl28	Sox9
Tgfbi		Pinlyp	Pmaip1			Muc20	C230072F16Rik				Clstn2	Rgs14	Fzd7	Serpinb11		Abtb2	2310057J18Rik
Cenpk		Vgll3	Tmem40			Cftr	2410004P03Rik				Slc38a11	Inpp5d	Vwa1	Man1c1		Arrb1	B3galt5
Lockd		Kcnk7	Dusp5			Ces1h	Ccdc78				Corin	Fyb	Col17a1	Msrb3		Kcnma1	Lipf
Gja1		Pycard	Plet1os			Neurl1b	Cfap161				Syt7	Kcnd3	Tenm2	Pdia5		Elovl7	Mcoln2
Kif20b		Oasl1	Muc13			Tmem173	Elmod1				Kcnip4	Hecw1	Rhoj	Sh3bgr		Wnt5b	Pik3ap1
Bcl11b		Nrarp	Ccl6			Slc13a2	Tekt4				Nfasc	A830082K12Rik	C1s1	Homer2		Thsd7a	Gm35696
Adtrp		Nccrp1	Clca3a2			Tmprss11b	Cdkl4				Rapgef4	Tmem121	Lcn2	Galnt10		Ntn1	Tpd52l1
Stmn1		Krt75	Ly6a			Rapgef5	Maats1				Gng2	Apba1	Ndrg1	Galns		Tubb2b	Shisa2
Moxd1		Mgll	Apol7a			Dock11	1700001C02Rik				Cadps	Espn	Rbp1	G0s2		Msln	Fgl2
Diaph3		Il1rn	Arg1			Lpcat4	Ccdc81				Prox1	Frmd5	Zfp462	Tmed3		Gulp1	Them5
Rad51		Klk11	Krt80			Txndc16	Lrrc43				B4galt2	St6galnac3	Tpm2	Smoc2		Cldn2	Ntrk2
Ncapg2		Gjb5	Slc25a48			Csdc2	Cdh26				Arnt2	Dclk1	Ism1	1810055G02Rik		Rab4a	1700019D03Rik
Dtl		S1pr5	Jdp2			Il18	Ldlrad1				Kif5a	1500009L16Rik	Msrb3	Epha5		Gpd1	Gm42705
Them5		Hebp2	Dgat2			Enpp3	Tsnaxip1				AW551984	Dgki	Gprc5b	Snhg18		Runx2	Blm
Dlgap5		Slurp1	Ccng2			Ly6d	Asb14				Ncam2	Chst8	Pdgfb	Slc12a2		Glis3	Gm33586
Il1r2		Aldh3a1	Sbsn			Ddx60	Map3k19				Tmem178b	Hpse2	Vdr	Themis		Kifc3	Asns
Slfn9		Lgalsl	Clic5			Il1rn	Agbl2				A230057D06Rik	Ctnna2	Ackr3	Nupr1		Dtna	Sardh
Fndc1		Dsc2	Pnp			Sult1b1	Akap6				Scamp5	Tmem45b	Acta2	Gne		Gab2	Cald1
Atp2b4		Dmkn	Irf7			Bnc2	Frmpd2				Gfi1	Pnpla3	Adgrl3	Slc9a3r2			Nkx3-1
Wnt6		Fam3b	9130008F23Rik			Fut9	Palm2				Tnr	Avil	Cd200	Fam114a1			Lyz1
Cdk1		Asprv1	Gm12968			S100g	Iqub				Casr	Hcn1	Selenom	Tcea3			Ccl28
Sox15		Cwh43	Gzma			Tmprss4	Ccdc187				Celf3	Cacnb4	Mia	Galnt4			Cldn10
Brip1		Tmem40	Prss8			Kcnk5	Lmntd1				Syn2	Sptb	Mark1	Etv1			Gstt2
Ncapd2		Pdzk1ip1	Hsd17b2			Igfbp3	Vwa3b				Meg3	Alox5ap	4932411K12Rik	Reg3g			Papss2
Nrm		Melk	C2			Fam102b	Dthd1				Arhgap20	Enox1	Trp63	Tpd52l1			AI646519
Cachd1		Evpl	Tmprss11g			Cyba	Dnah1				Pde11a	Pdzrn3	Tgfbr3	Dnajc10			Trim46
Lacc1		Ifi204	Krt6b			Prr18	1700028P14Rik				Cacna1h	Il17rb	Rflnb	Slc38a1			Epha7
Bdnf		Enpp3	Sowahb			Idi1	Cfap100				Olfm1	Dab1	Ctgf	Kcnn4			Selenom
Cenpw		Tmem154	Map3k8			St8sia6	D430001F17Rik				Mboat2	Filip1	Boc	Gfpt2			Car2
Hells		Rasgrp1	Abcg1			Stard4	Cfap221				Cacna2d3	Tceal3	Phldb2	Bex2			St3gal6
Cenpp		Tmprss11b	Fam110a			Amph	Efcab6				Smpd3	Hap1	Ntn4	Mgat5			Ralyl
Rdh12		Sult2b1	Plat			Arap2	4930444P10Rik				Lrfn1	Far2	Pygo1	Ppic			Ugt8a
Tacc3		Plac8	Tnf			Mal	T2				Gabrb1	Tmem178b	Col16a1	Slc2a13			Cgnl1
Tmprss11a		Phlda2	Desi1			Cldn4	Ankrd66				Soga3	Kcnab2	Cp	Rap1gap			Epha5
Trim59		Duox1	Pim1			Ust	Ryr2				Cbfa2t3	B4galt6	Zfp36l2	Pde3b			Gjb1
Dhfr		Ermp1	Gm36640			Ly6g6e	Lrrc34				Serpine2	Dclk2	Tfap2c	Kdelr3			Azgp1
Ect2		Nbeal2	Melk			Foxe1	Rsph14				Adgrb3	Nrcam	Mdk	Cxcl15			Kdelr3

## Sheet: SupTable3_%_of_total_epi
Supplementary Table 1 cont.
Cell Type	Basal-larynx (n=106)	Parabasal-larynx (n=189)	Suprabasal-larynx (n=54)	Mucous-squamous-larynx (n=35)	Basal-dorsal-trachea (n=420)	Basal-ventral-trachea (n=527)	Mucous-cuboidal-larynx (n=208)	Ciliated (n=48)	Club-proximal (n=532)	Club-mid (n=336)	Club-distal (n=335)	Neuroendocrine (n=5)	Tuft (n=19)	Basal-myoepithelial (n=37)	Mucous-1-SMG (n=88)	Mucous-2-SMG (n=414)	Serous-duct (n=148)	Serous-acini (n=116)
% of total epithelial cells	0.0293061	0.0522532	0.0149295	0.00967653	0.116118	0.145701	0.0575062	0.0132707	0.147083	0.0928947	0.0926182	0.00138236	0.00525297	0.0102295	0.0243296	0.114459	0.0409179	0.0320708
