# Supplementary material for: Cellular heterogeneity and patterning strategies as revealed by upper respiratory epithelium single cell atlas
Source: iScience. 2025 Jun 7;28(7):112845. doi: 10.1016/j.isci.2025.112845 (PMC12221713; doi:10.1016/j.isci.2025.112845)
Supplement: Table S2. Cell-type enriched TFs, GPCRs and KRTs from 3′ droplet-based scRNA-seq data (3,617 cells) [file mmc3.xlsx]

## Sheet: TFs
Supplementary Table 2
Cell-type enriched TFs (first sheet), GPCRs (second sheet) and KRTs (third sheet) from 3' droplet-based scRNA-seq data (3,617 cells)
Thresholds: FDR-corrected Fisher's combined p-value < 0.001; top n=500 genes; listed in alphabetical order
Larynx				Trachea									Submucosal Glands
Basal-larynx	Parabasal-larynx	Suprabasal-larynx	Mucous-squamous-larynx	Basal-d.trachea	Basal-v.trachea	Mucous-cuboidal-larynx	Ciliated	Club-proximal	Club-mid	Club-distal	Neuroendocrine	Tuft	Basal-myoepithelial	Mucous-1-SMG	Mucous-2-SMG	Serous-duct	Serous-acini
Ajuba	Ablim1	Ablim1	Ablim1	Ajuba	Ajuba	Ablim1	Fhl1	E2f3	Bspry	Atf4	Aip	Ascl1	Ajuba	Cited4	Cited4	Barx2	Cited4
Atad2	Atad2	Bcl11b	Baz1a	Atf3	Arntl	Birc3	Foxj1	Foxo3	Crip1	Bspry	Arnt2	Btbd11	Bcl11a	Dopey2	Elf5	Bcl11a	Cpsf4
Barx2	Barx2	Bspry	Birc3	Barx2	Bach2	Bspry	Rnf32	Foxp2	Crip2	Ciao1	Ascl1	Dopey2	Cebpd	Fhl2	Lmo2	Cited4	Creb3l2
Bcl11b	Bcl11b	Crip2	Cblc	Btbd11	Bcl6	Cblc	Zbbx	Met	Ebp	Cops6	Foxa2	Egr3	Csrp1	Foxa2	Pax1	Elf5	Dopey2
Birc5	Birc5	Foxe1	Cited2	Csrp1	Btbd11	Crip1		Ncoa1	Irf7	Creb3	Gfi1	Etv6	Egr1	Klf15	Sox10	Etv6	Elf5
Cecr2	Cecr2	Grhl1	Csrp1	Egr1	Csrp1	Elf3		Nfkb1	Klf2	Cxxc1	Hoxb5	Fblim1	Fblim1	Nkx3-1	Sox9	Foxc1	Foxa2
Crip1	Crip1	Hmga1	Elf3	Ets1	Epas1	Foxe1		Npas2	Lasp1	Hes6	Kif1a	Foxe1	Foxc1	Preb	Xbp1	Foxo3	Irx3
Dnmt1	Dnmt1	Irf5	Foxc1	Ets2	Ets2	Gata3		Nr6a1	Lmo7	Nr1h2	Lpxn	Hoxa2	Irx1	Sox13		Hey1	Klf15
E2f3	E2f3	Klf4	Grhl1	Fosb	Fosb	Hnf4g		Osbpl6	Nkx2-1	Nr2f6	Mkx	Hoxa3	Irx2	Sox9		Irx1	Lmo2
Egln1	Egln1	Mid2	Irf1	Gli3	Gli3	Mid2		Plagl2	Nr1d1	Pja1	Peg3	Hoxa4	Irx3	Tcea3		Irx3	Mkx
Elf4	Elf4	Nab1	Irf7	Hmga1	Hmga1	Mxi1		Stat2	Osbpl6	Pole4	Prox1	Hoxa5	Irx5	Xbp1		Klf15	Nkx3-1
Foxe1	Foxe1	Ovol1	Lmo7	Hnf4g	Hmga2	Nfkb2		Tcf20	Pdlim3	Prdx6	Rnf180	Lima1	Mid2	Zfp558		Lmo2	Pax1
Hmgb2	Hmgb2	Pitx1	Maff	Irf5	Irx1	Pax1		Thrb	Rnf186	Rnf34	Sox12	Lmo2	Nr1d2	Zfp612		Meis1	Pitx1
Hmgb3	Hmgb3	Ppp1r14b	Mid2	Junb	Limk2	Phf14		Trim3	Sqstm1	Sart1	Zfp11	Pou2f3	Osr1	Zfp9		Nr1d1	Rnf185
Hmgn	Hmgn	Rhobtb1	Nfkb2	Klf4	Lmo1	Pitx1			Trim16	Sra1	Zfp239	Pou6f1	Pdlim3			Nr1d2	Sox10
Hoxa5	Hoxa5	Rtn4	Ovol1	Lmo1	Mbd1	Relb			Trim3	Tcf3	Zfp697	Prox1	Pdlim4			Pax9	Sox13
Irf5	Irf5	Sox15	Sqstm1	Maff	Nfat5	Tnfaip3			Zyx	Timm8b		Rnf32	Pygo1			Pdlim3	Sox9
Klhl2	Klhl2	Trim16	Tnfaip3	Myc	Nkx2-1	Zdhhc13				Traf5		Rogdi	Rhobtb3			Rela	Tfap2c
Lmo1	Lmo1	Trim29	Traf4	Nr4a1	Nr4a2	Zfp185				Usf1		Satb2	Rora			Sox13	Xbp1
Mad2l	Mad2l	Trim59	Trim16	Osr1	Per3	Zyx				Usf2		Sox9	Snai2			Sox9	Zfp9
Mid2	Mid2	Zfp185	Zfp185	Ppara	Plag1					Zmat2		Spib	Sox9			Sp100
Myc	Myc			Rhobtb1	Ppara					Zmat5		St6gal2	Sp4			Tfap2c
Pdli	Pdli			Snai2	Rora							Vav1	Tcf4			Xbp1
Pitx1	Pitx1			Sox4	Snai2								Tcf7l2			Zfp462
Ppp1	Ppp1			Trim29	Sp4								Tfap2c			Zfp639
Sim2	Sim2			Trim47	Tef								Tgfb1i1			Zhx1
Snai	Snai			Zbtb44	Thrb								Trim29
Sox	Sox			Zfp131	Trip6								Trim8
Tacc3	Tacc3			Zfp36l2	Zbtb44								Zfp36l2
Tbx2	Tbx2			Zfp809	Zfp275								Zfp462
Tfap4	Tfap4				Zfp318								Zhx1
Trim	Trim				Zfp36l2
Trim5
Zbtb5
Zfp36

## Sheet: GPCRs
Supplementary Table 2, cont.
Cell-type enriched TFs (first sheet), GPCRs (second sheet) and KRTs (third sheet) from 3' droplet-based scRNA-seq data (3,617 cells)
Thresholds: FDR-corrected Fisher's combined p-value < 0.001; top n=500 genes
Larynx				Trachea									Submucosal Glands
Basal-larynx	Parabasal-larynx	Suprabasal-larynx	Mucous-squamous-larynx	Basal-d.trachea	Basal-v.trachea	Mucous-cuboidal-larynx	Ciliated	Club-proximal	Club-mid	Club-distal	Neuroendocrine	Tuft	Basal-myoepithelial	Mucous-1-SMG	Mucous-2-SMG	Serous-duct	Serous-acini
Gpr27	Adrb2	Gpr87	Adrb2	Adrb1	Adora2b	Lpar3	n/a	Chrm3	Adrb1		Opn3	Adora1	Ackr3	Chrm3	Adgrl3	Chrm3	Chrm3
Gpr87	Gpr27	Gpr160	Gpr87	Adrb2	Adrb1	Calcrl		Lgr6	Lgr6		Casr	Adra2a	Gprc5b	Fzd4		F2rl1	Ccrl2
	Gpr87	S1pr5	P2ry2	Ackr3	Ackr3	Fzd3		Ffar4	Ffar4		Adgrb3	Ackr4	Gabbr1			Tacr1	Drd1
	Lgr4	Fzd10	Fzd1	Gpr87	Hcar2	Adgre5		Tacr1	Lpar1			Lgr5	Fzd2			Vipr1	Gprc5b
	P2ry1	Adgrf4	Adgrf1	Lgr6	P2ry1			Vipr1	Lpar3			Casr	Fzd7			Adgrg6	Fzd4
	Calcrl			Hcar2	F2r				Gprc5a			Adgrf3	Adgrl2			Adgrl2	Adgrl3
	Grm8			Lpar6	Fzd8				Adgre5				Adgrl3			Adgrl3
	Fzd7			P2ry1	Adgrl3
	Adgrg2			F2rl1
	Adgrg6			Fzd1
				Fzd8
				Celsr2
				Adgrf5
				Adgrg2
				Adgrg6

## Sheet: KRTs
Supplementary Table 2, cont.
Cell-type enriched TFs (first sheet), GPCRs (second sheet) and KRTs (third sheet) from 3' droplet-based scRNA-seq data (3,617 cells)
Thresholds: FDR-corrected Fisher's combined p-value < 0.001; top n=1,000 genes
Larynx				Trachea									Submucosal Glands
Basal-larynx	Parabasal-larynx	Suprabasal-larynx	Mucous-squamous-larynx	Basal-d.trachea	Basal-v.trachea	Mucous-cuboidal-larynx	Ciliated	Club-proximal	Club-mid	Club-distal	Neuroendocrine	Tuft	Basal-myoepithelial	Mucous-1-SMG	Mucous-2-SMG	Serous-duct	Serous-acini
Krt32	Krt75	Krt6b	Krt80	Krt17	n/a	Krt4	n/a	Krt23	Krt19	Krt10	n/a	Krt18	Krt14	Krtcap2	n/a	Krt18	Krtcap2
Krt14	Krt17	Krt6a	Krt6a	Krt5		Krt13			Krt8	Krt19		Krt8	Krt17	Krt18		Krtcap2
Krt13	Krt4	Krt80	Krt6b	Krt7		Krt8			Krt7				Krt5			Krt8
Krt5	Krt15	Krt13	Krt13	Krt75		Krt19			Krt23
Krt6a	Krt5	Krt4	Krt23	Krt5		Krt15			Krt18
Krt4	Krt6a	Krt15	Krt7			Krt7			Krt80
Krt15	Krt14	Krt5	Krt19			Krt80			Krt15
		Krt7	Krt4			Krt18			Krtcap3
		Krt17				Krtcap3
		Krt8				Krt6a
		Krt75
