# Supplementary material for: Cellular heterogeneity and patterning strategies as revealed by upper respiratory epithelium single cell atlas
Source: iScience. 2025 Jun 7;28(7):112845. doi: 10.1016/j.isci.2025.112845 (PMC12221713; doi:10.1016/j.isci.2025.112845)
Supplement: Table S3. Differentially expressed genes (top n = 200) across all cells identified using Seurat’s FindAllMarkers with both Wilcoxon rank-sum and MAST tests [file mmc4.xlsx]

## Sheet: all.epi.de.top200_Wilcox
Supplementary Table 3.
epi.integrated_Clustermarker_top200_Wilcox-test
	p_val	avg_log2FC	pct.1	pct.2	p_val_adj	cluster	gene
1	1.84E-233	3.06381	0.967	0.317	2.80E-229	Basal-d.trachea	Cav1
2	1.95E-214	2.91429	0.738	0.127	2.97E-210	Basal-d.trachea	Baiap2l2
3	5.36E-179	2.3736	0.812	0.186	8.16E-175	Basal-d.trachea	Vsnl1
4	1.83E-178	2.30176	0.876	0.233	2.78E-174	Basal-d.trachea	Lamb3
5	1.22E-158	2.11997	0.993	0.543	1.86E-154	Basal-d.trachea	Ptprz1
6	3.67E-158	2.14262	0.874	0.258	5.59E-154	Basal-d.trachea	Cdh13
7	8.77E-156	1.88789	0.843	0.245	1.33E-151	Basal-d.trachea	Krt17
8	1.04E-154	2.19516	0.762	0.207	1.58E-150	Basal-d.trachea	Sparc
9	4.51E-154	1.78865	0.986	0.388	6.86E-150	Basal-d.trachea	Dapl1
10	6.23E-154	2.5434	0.679	0.139	9.49E-150	Basal-d.trachea	Cd109
11	1.92E-152	2.18294	0.762	0.185	2.92E-148	Basal-d.trachea	Ifi202b
12	4.93E-151	1.66041	0.983	0.37	7.50E-147	Basal-d.trachea	Krt5
13	1.16E-150	1.8559	0.952	0.35	1.77E-146	Basal-d.trachea	Igfbp7
14	6.62E-149	1.90651	0.988	0.518	1.01E-144	Basal-d.trachea	Dst
15	1.62E-148	1.8509	0.876	0.263	2.46E-144	Basal-d.trachea	Col17a1
16	3.10E-147	1.73321	0.929	0.305	4.71E-143	Basal-d.trachea	Ccdc3
17	1.60E-142	2.21123	0.721	0.169	2.44E-138	Basal-d.trachea	Hs6st2
18	2.07E-141	2.30281	0.707	0.184	3.15E-137	Basal-d.trachea	Msn
19	3.02E-140	1.78455	0.926	0.306	4.60E-136	Basal-d.trachea	Trp63
20	7.36E-139	1.75539	0.95	0.47	1.12E-134	Basal-d.trachea	Cav2
21	1.70E-135	1.68149	0.998	0.577	2.59E-131	Basal-d.trachea	Rbms3
22	2.16E-134	1.7612	0.943	0.351	3.28E-130	Basal-d.trachea	Defb1
23	3.13E-133	1.59266	0.986	0.676	4.76E-129	Basal-d.trachea	Kif21a
24	1.34E-132	2.55095	0.64	0.146	2.05E-128	Basal-d.trachea	Robo2
25	4.70E-132	1.98111	0.852	0.293	7.15E-128	Basal-d.trachea	Cacna2d1
26	1.53E-131	1.81462	0.833	0.252	2.32E-127	Basal-d.trachea	4631405K08Rik
27	2.43E-131	1.80146	0.898	0.343	3.70E-127	Basal-d.trachea	Amotl1
28	1.37E-130	1.98787	0.767	0.211	2.08E-126	Basal-d.trachea	Jag2
29	1.06E-123	1.44988	0.96	0.354	1.61E-119	Basal-d.trachea	Ptn
30	5.84E-123	1.88412	0.833	0.302	8.89E-119	Basal-d.trachea	Rnase4
31	5.04E-122	1.65546	0.895	0.352	7.68E-118	Basal-d.trachea	Serpinb5
32	7.75E-122	1.53715	0.99	0.685	1.18E-117	Basal-d.trachea	Sfn
33	6.70E-121	2.97501	0.664	0.189	1.02E-116	Basal-d.trachea	Nrg1
34	2.07E-120	1.69948	0.883	0.335	3.15E-116	Basal-d.trachea	Phlda3
35	7.46E-120	1.5529	0.974	0.554	1.14E-115	Basal-d.trachea	Clip4
36	5.67E-119	2.42668	0.607	0.147	8.63E-115	Basal-d.trachea	Gas7
37	6.13E-119	1.48739	0.967	0.49	9.33E-115	Basal-d.trachea	Emp1
38	1.64E-118	1.84321	0.752	0.237	2.50E-114	Basal-d.trachea	Ank
39	3.74E-118	1.69286	0.924	0.456	5.69E-114	Basal-d.trachea	Itgb4
40	1.33E-115	1.82771	0.774	0.251	2.03E-111	Basal-d.trachea	Ptpre
41	1.78E-114	1.47873	0.952	0.426	2.71E-110	Basal-d.trachea	Bcam
42	1.53E-112	1.86592	0.836	0.333	2.34E-108	Basal-d.trachea	Cavin2
43	4.52E-112	1.65163	0.871	0.385	6.89E-108	Basal-d.trachea	Porcn
44	3.47E-111	2.29356	0.605	0.159	5.28E-107	Basal-d.trachea	Tppp
45	5.71E-111	1.69583	0.862	0.331	8.69E-107	Basal-d.trachea	Icam1
46	7.99E-105	1.68582	0.833	0.309	1.22E-100	Basal-d.trachea	Hlf
47	6.97E-104	1.77599	0.836	0.374	1.06E-99	Basal-d.trachea	4930523C07Rik
48	1.55E-103	2.03534	0.59	0.148	2.35E-99	Basal-d.trachea	Cdh3
49	9.38E-102	1.55159	0.829	0.304	1.43E-97	Basal-d.trachea	Trim29
50	2.36E-100	1.43789	0.917	0.443	3.59E-96	Basal-d.trachea	Ltbp4
51	3.56E-100	1.67064	0.669	0.19	5.42E-96	Basal-d.trachea	Synpr
52	1.24E-98	1.65138	0.79	0.303	1.89E-94	Basal-d.trachea	Fat2
53	3.95E-97	1.52016	0.938	0.569	6.01E-93	Basal-d.trachea	Dnajb1
54	6.28E-94	1.88201	0.6	0.173	9.56E-90	Basal-d.trachea	Ehd2
55	1.18E-93	1.60286	0.781	0.325	1.80E-89	Basal-d.trachea	Ets1
56	1.63E-92	1.50774	0.8	0.326	2.49E-88	Basal-d.trachea	Nectin1
57	3.15E-92	1.4834	0.964	0.645	4.80E-88	Basal-d.trachea	Klf6
58	8.78E-92	1.96232	0.702	0.257	1.34E-87	Basal-d.trachea	F5
59	3.93E-91	1.69311	0.645	0.205	5.98E-87	Basal-d.trachea	Cyp2s1
60	7.04E-91	1.64866	0.721	0.256	1.07E-86	Basal-d.trachea	D16Ertd472e
61	9.39E-91	1.68475	0.91	0.531	1.43E-86	Basal-d.trachea	Klf4
62	1.30E-90	2.01451	0.583	0.168	1.98E-86	Basal-d.trachea	Lama3
63	5.34E-90	2.7072	0.374	0.063	8.13E-86	Basal-d.trachea	Bmp3
64	6.62E-89	1.43901	0.745	0.27	1.01E-84	Basal-d.trachea	1700025G04Rik
65	6.80E-89	1.87801	0.519	0.128	1.04E-84	Basal-d.trachea	Snai2
66	2.38E-88	1.4834	0.638	0.185	3.63E-84	Basal-d.trachea	Gfra1
67	4.02E-88	1.74123	0.605	0.18	6.12E-84	Basal-d.trachea	Antxr1
68	5.61E-87	1.44482	0.748	0.274	8.53E-83	Basal-d.trachea	Sorcs2
69	6.93E-87	2.54013	0.474	0.115	1.05E-82	Basal-d.trachea	Phldb2
70	2.80E-85	1.70282	0.833	0.426	4.26E-81	Basal-d.trachea	Ldlrad4
71	3.49E-85	1.66281	0.69	0.253	5.31E-81	Basal-d.trachea	Rgs12
72	6.13E-85	1.56556	0.717	0.261	9.33E-81	Basal-d.trachea	Btbd11
73	6.09E-84	1.86556	0.679	0.259	9.27E-80	Basal-d.trachea	Fam126a
74	4.00E-83	1.92084	0.629	0.22	6.09E-79	Basal-d.trachea	Pde5a
75	9.03E-83	1.50618	0.76	0.326	1.37E-78	Basal-d.trachea	Ppp1r14c
76	1.72E-82	2.16675	0.54	0.159	2.62E-78	Basal-d.trachea	Dkk3
77	2.21E-82	1.71142	0.645	0.228	3.36E-78	Basal-d.trachea	Lrp4
78	2.22E-82	2.37329	0.386	0.078	3.38E-78	Basal-d.trachea	Fstl1
79	4.55E-81	1.62858	0.721	0.295	6.93E-77	Basal-d.trachea	Eppk1
80	9.82E-81	1.65977	0.598	0.187	1.49E-76	Basal-d.trachea	Pcsk5
81	3.21E-80	1.43183	0.798	0.365	4.88E-76	Basal-d.trachea	Tmem64
82	1.43E-79	1.53085	0.836	0.441	2.18E-75	Basal-d.trachea	Dpyd
83	6.71E-79	1.63838	0.719	0.285	1.02E-74	Basal-d.trachea	Dgkh
84	3.24E-76	2.0694	0.46	0.118	4.93E-72	Basal-d.trachea	Lmo1
85	4.98E-76	1.94476	0.562	0.18	7.58E-72	Basal-d.trachea	Ntf3
86	2.27E-75	1.49105	0.819	0.434	3.46E-71	Basal-d.trachea	Dusp6
87	1.08E-74	1.63362	0.564	0.167	1.65E-70	Basal-d.trachea	Epb41l3
88	2.61E-74	1.43887	0.745	0.338	3.97E-70	Basal-d.trachea	Flna
89	4.58E-73	1.54749	0.762	0.352	6.96E-69	Basal-d.trachea	Col4a6
90	9.13E-73	2.07363	0.421	0.101	1.39E-68	Basal-d.trachea	Procr
91	4.27E-72	1.45519	0.724	0.306	6.49E-68	Basal-d.trachea	Olfml2a
92	4.72E-70	1.58233	0.652	0.244	7.18E-66	Basal-d.trachea	Gli3
93	2.08E-69	1.61021	0.61	0.224	3.16E-65	Basal-d.trachea	Fermt1
94	9.68E-69	2.96427	0.307	0.057	1.47E-64	Basal-d.trachea	Adamts1
95	1.91E-68	1.9545	0.505	0.157	2.90E-64	Basal-d.trachea	Magi2
96	2.63E-68	2.05075	0.388	0.089	4.00E-64	Basal-d.trachea	Osr1
97	2.71E-68	1.80655	0.507	0.154	4.12E-64	Basal-d.trachea	Sulf1
98	4.93E-68	1.48979	0.629	0.234	7.51E-64	Basal-d.trachea	Slc24a3
99	5.56E-68	1.61379	0.662	0.256	8.46E-64	Basal-d.trachea	P3h2
100	1.07E-67	2.21506	0.405	0.1	1.63E-63	Basal-d.trachea	Fads1
101	8.42E-67	2.19426	0.398	0.102	1.28E-62	Basal-d.trachea	Myc
102	5.46E-66	1.70914	0.538	0.178	8.31E-62	Basal-d.trachea	Ajuba
103	8.18E-66	1.86424	0.502	0.159	1.24E-61	Basal-d.trachea	Dlc1
104	2.94E-65	1.57574	0.617	0.245	4.48E-61	Basal-d.trachea	Plek2
105	6.28E-65	2.4424	0.35	0.078	9.55E-61	Basal-d.trachea	Tmem108
106	1.34E-64	1.85084	0.576	0.22	2.04E-60	Basal-d.trachea	Ctgf
107	1.39E-64	1.88612	0.383	0.092	2.12E-60	Basal-d.trachea	Evl
108	1.90E-63	1.42759	0.524	0.161	2.89E-59	Basal-d.trachea	Ugt2b34
109	2.43E-63	1.79923	0.45	0.13	3.70E-59	Basal-d.trachea	Mpdz
110	6.03E-63	2.63855	0.264	0.045	9.17E-59	Basal-d.trachea	Clca3a1
111	6.19E-63	1.49725	0.655	0.284	9.42E-59	Basal-d.trachea	Pdgfc
112	1.79E-62	1.4945	0.76	0.367	2.73E-58	Basal-d.trachea	Adamtsl1
113	2.51E-62	1.65923	0.512	0.166	3.82E-58	Basal-d.trachea	Klhl29
114	3.02E-62	1.73086	0.481	0.146	4.59E-58	Basal-d.trachea	Mtcl1
115	9.92E-62	1.71968	0.512	0.173	1.51E-57	Basal-d.trachea	Dusp10
116	1.22E-61	1.4533	0.579	0.213	1.86E-57	Basal-d.trachea	Ackr3
117	5.56E-61	1.56404	0.54	0.194	8.46E-57	Basal-d.trachea	Rflnb
118	5.77E-61	1.59263	0.531	0.182	8.79E-57	Basal-d.trachea	Ang
119	4.59E-60	2.10226	0.398	0.107	6.98E-56	Basal-d.trachea	St3gal2
120	9.27E-60	1.54174	0.569	0.22	1.41E-55	Basal-d.trachea	Spry1
121	1.40E-59	1.70672	0.545	0.205	2.13E-55	Basal-d.trachea	Asap2
122	3.23E-59	1.51037	0.676	0.317	4.92E-55	Basal-d.trachea	Hcar2
123	3.29E-59	2.26159	0.3	0.061	5.01E-55	Basal-d.trachea	Sdk2
124	9.87E-59	2.25674	0.302	0.063	1.50E-54	Basal-d.trachea	Vwa1
125	6.54E-58	1.46144	0.621	0.262	9.96E-54	Basal-d.trachea	Adrb2
126	7.57E-58	2.02197	0.317	0.07	1.15E-53	Basal-d.trachea	Clca3a2
127	1.74E-57	1.60556	0.702	0.339	2.65E-53	Basal-d.trachea	Nt5e
128	1.12E-56	1.5098	0.564	0.216	1.71E-52	Basal-d.trachea	Serpinb6b
129	1.65E-56	1.42517	0.593	0.241	2.52E-52	Basal-d.trachea	Tulp3
130	4.70E-56	1.59734	0.464	0.151	7.15E-52	Basal-d.trachea	Axl
131	1.06E-55	2.39335	0.26	0.048	1.61E-51	Basal-d.trachea	Gm15581
132	4.61E-54	1.79396	0.548	0.231	7.01E-50	Basal-d.trachea	Tln2
133	3.88E-52	1.7906	0.438	0.145	5.90E-48	Basal-d.trachea	Ablim3
134	6.47E-52	1.4935	0.524	0.202	9.84E-48	Basal-d.trachea	Adamtsl5
135	1.15E-51	1.67369	0.433	0.14	1.75E-47	Basal-d.trachea	Pak6
136	2.63E-51	1.67559	0.429	0.139	4.01E-47	Basal-d.trachea	P2ry1
137	6.73E-51	1.7106	0.331	0.085	1.02E-46	Basal-d.trachea	Matn2
138	6.02E-50	1.65145	0.405	0.129	9.17E-46	Basal-d.trachea	Eif4e3
139	8.83E-50	1.63536	0.507	0.204	1.34E-45	Basal-d.trachea	Otud1
140	1.61E-49	1.63924	0.493	0.181	2.46E-45	Basal-d.trachea	Dach1
141	3.41E-49	1.91913	0.333	0.09	5.19E-45	Basal-d.trachea	Slc12a4
142	2.92E-48	1.92144	0.35	0.097	4.44E-44	Basal-d.trachea	Duoxa1
143	5.87E-47	1.48375	0.445	0.157	8.94E-43	Basal-d.trachea	Dse
144	1.10E-46	1.69136	0.3	0.074	1.68E-42	Basal-d.trachea	Fam49a
145	1.46E-46	1.60323	0.474	0.183	2.22E-42	Basal-d.trachea	Prag1
146	1.46E-46	2.23943	0.386	0.129	2.23E-42	Basal-d.trachea	Gm20696
147	1.61E-46	1.43683	0.6	0.295	2.45E-42	Basal-d.trachea	Trib1
148	3.87E-45	1.95521	0.326	0.093	5.89E-41	Basal-d.trachea	Col7a1
149	4.11E-45	1.94568	0.305	0.08	6.26E-41	Basal-d.trachea	Dscaml1
150	4.90E-45	1.51033	0.41	0.14	7.46E-41	Basal-d.trachea	Ggta1
151	6.35E-45	1.52245	0.44	0.154	9.67E-41	Basal-d.trachea	Sgcd
152	2.96E-44	1.86813	0.331	0.098	4.51E-40	Basal-d.trachea	Creb5
153	1.96E-43	1.60008	0.355	0.11	2.98E-39	Basal-d.trachea	Ngfr
154	3.83E-43	1.56188	0.388	0.13	5.83E-39	Basal-d.trachea	Pdk4
155	1.16E-42	1.71159	0.379	0.129	1.77E-38	Basal-d.trachea	Epb41l2
156	1.44E-42	1.64083	0.405	0.148	2.20E-38	Basal-d.trachea	Wee1
157	2.59E-42	1.45765	0.45	0.168	3.94E-38	Basal-d.trachea	Bmp6
158	6.40E-42	1.42651	0.521	0.24	9.74E-38	Basal-d.trachea	Micall1
159	1.08E-41	1.67961	0.298	0.081	1.65E-37	Basal-d.trachea	Adamtsl3
160	1.19E-41	1.93523	0.386	0.137	1.82E-37	Basal-d.trachea	Pde8a
161	9.63E-41	1.97793	0.467	0.195	1.47E-36	Basal-d.trachea	Cyr61
162	1.37E-40	1.72427	0.326	0.099	2.08E-36	Basal-d.trachea	Fbln1
163	2.28E-40	1.70604	0.298	0.083	3.47E-36	Basal-d.trachea	Ppp2r2c
164	5.12E-40	2.46172	0.31	0.094	7.79E-36	Basal-d.trachea	Ptgs2
165	5.22E-40	1.58167	0.364	0.127	7.95E-36	Basal-d.trachea	Fzd1
166	5.33E-40	1.44392	0.545	0.265	8.11E-36	Basal-d.trachea	Bcar3
167	2.97E-39	1.43996	0.298	0.085	4.52E-35	Basal-d.trachea	Adgrf5
168	5.24E-39	1.52908	0.39	0.142	7.98E-35	Basal-d.trachea	Gm26887
169	1.00E-38	1.85188	0.271	0.073	1.53E-34	Basal-d.trachea	Duox1
170	1.97E-37	1.47529	0.331	0.107	3.01E-33	Basal-d.trachea	Egfl6
171	2.20E-37	1.60223	0.338	0.113	3.35E-33	Basal-d.trachea	Rgs10
172	1.04E-36	1.87371	0.312	0.103	1.59E-32	Basal-d.trachea	Unc5a
173	1.74E-36	1.43152	0.357	0.126	2.65E-32	Basal-d.trachea	Ptgs1
174	1.98E-36	1.83093	0.345	0.124	3.01E-32	Basal-d.trachea	Tnfrsf12a
175	4.22E-36	1.44388	0.393	0.15	6.42E-32	Basal-d.trachea	Rasa3
176	2.77E-35	1.45113	0.457	0.205	4.22E-31	Basal-d.trachea	Fam110c
177	3.85E-35	1.68402	0.286	0.086	5.85E-31	Basal-d.trachea	Gm15867
178	7.21E-35	1.74205	0.35	0.127	1.10E-30	Basal-d.trachea	Ntf5
179	9.52E-35	1.48646	0.44	0.189	1.45E-30	Basal-d.trachea	Shroom4
180	2.07E-34	1.67198	0.398	0.155	3.14E-30	Basal-d.trachea	Flrt2
181	1.12E-33	1.52677	0.395	0.156	1.71E-29	Basal-d.trachea	Sema3e
182	1.36E-33	1.65228	0.312	0.105	2.07E-29	Basal-d.trachea	Mreg
183	1.67E-33	1.43176	0.321	0.109	2.55E-29	Basal-d.trachea	Sertad4
184	3.27E-33	1.93382	0.283	0.091	4.98E-29	Basal-d.trachea	Irf5
185	1.72E-32	1.44181	0.352	0.132	2.61E-28	Basal-d.trachea	Inhbb
186	9.22E-31	1.43593	0.262	0.081	1.40E-26	Basal-d.trachea	Gria4
187	1.30E-30	1.46816	0.286	0.094	1.97E-26	Basal-d.trachea	Kcnh1
188	5.79E-30	1.54794	0.364	0.148	8.81E-26	Basal-d.trachea	Plxna2
189	4.30E-28	1.59759	0.414	0.199	6.55E-24	Basal-d.trachea	Frat2
190	8.81E-28	1.50286	0.262	0.087	1.34E-23	Basal-d.trachea	Dlg2
191	2.83E-27	1.49612	0.331	0.134	4.31E-23	Basal-d.trachea	Trim47
192	4.36E-26	1.46019	0.321	0.132	6.64E-22	Basal-d.trachea	Klf11
193	1.48E-25	1.46571	0.252	0.086	2.26E-21	Basal-d.trachea	Papln
194	2.64E-24	1.48311	0.29	0.115	4.01E-20	Basal-d.trachea	Itga9
195	4.17E-23	1.52207	0.271	0.106	6.35E-19	Basal-d.trachea	Ccdc68
196	7.98E-23	1.43528	0.25	0.093	1.21E-18	Basal-d.trachea	Rnf125
197	5.74E-22	1.44096	0.293	0.124	8.74E-18	Basal-d.trachea	Tbc1d2
198	1.66E-21	1.42917	0.257	0.1	2.52E-17	Basal-d.trachea	Rab30
199	1.56E-19	1.42558	0.293	0.131	2.37E-15	Basal-d.trachea	Maoa
200	2.16E-18	1.44186	0.25	0.104	3.28E-14	Basal-d.trachea	Gm29724
201	7.14E-253	3.19383	0.793	0.143	1.09E-248	Basal-v.trachea	Gfra1
202	2.03E-243	2.62315	0.996	0.424	3.09E-239	Basal-v.trachea	Abi3bp
203	2.77E-241	2.80741	0.816	0.175	4.22E-237	Basal-v.trachea	Gdpd2
204	3.65E-217	2.53644	0.774	0.155	5.55E-213	Basal-v.trachea	Synpr
205	1.08E-211	2.36933	0.869	0.253	1.65E-207	Basal-v.trachea	Crlf1
206	5.62E-211	2.11908	0.975	0.37	8.55E-207	Basal-v.trachea	Dapl1
207	1.23E-206	2.22165	0.941	0.317	1.87E-202	Basal-v.trachea	Grid2
208	3.93E-206	2.1998	0.951	0.329	5.98E-202	Basal-v.trachea	Igfbp7
209	5.27E-196	3.47394	0.628	0.106	8.03E-192	Basal-v.trachea	Pcdh9
210	3.21E-194	2.33601	0.899	0.35	4.89E-190	Basal-v.trachea	Dcn
211	1.24E-192	1.88559	0.947	0.281	1.89E-188	Basal-v.trachea	Trp63
212	7.88E-190	2.1458	0.96	0.425	1.20E-185	Basal-v.trachea	Pdpn
213	1.19E-187	2.10043	0.928	0.394	1.80E-183	Basal-v.trachea	Hpgd
214	5.21E-186	2.74203	0.676	0.134	7.93E-182	Basal-v.trachea	Epb41l3
215	1.53E-181	1.9062	0.943	0.336	2.33E-177	Basal-v.trachea	Ptn
216	7.25E-181	1.80186	0.998	0.562	1.10E-176	Basal-v.trachea	Rbms3
217	3.80E-175	3.36193	0.512	0.07	5.78E-171	Basal-v.trachea	Acaa1b
218	4.38E-174	1.71278	0.996	0.535	6.66E-170	Basal-v.trachea	Aqp3
219	1.34E-173	2.21305	0.875	0.31	2.04E-169	Basal-v.trachea	Icam1
220	6.98E-167	1.8979	0.937	0.411	1.06E-162	Basal-v.trachea	Bcam
221	2.23E-166	2.77506	0.609	0.115	3.39E-162	Basal-v.trachea	Sgcd
222	3.86E-164	1.69083	0.994	0.655	5.87E-160	Basal-v.trachea	Pde7a
223	2.94E-163	2.50579	0.841	0.319	4.47E-159	Basal-v.trachea	Eda
224	2.38E-162	2.1461	0.808	0.247	3.63E-158	Basal-v.trachea	Sorcs2
225	5.05E-162	1.93022	0.915	0.335	7.69E-158	Basal-v.trachea	Defb1
226	1.81E-161	2.578	0.626	0.131	2.76E-157	Basal-v.trachea	Ugt2b34
227	3.28E-161	1.77324	0.848	0.265	4.98E-157	Basal-v.trachea	Eya4
228	5.14E-160	1.98481	0.816	0.235	7.82E-156	Basal-v.trachea	4631405K08Rik
229	1.70E-157	1.82204	0.937	0.451	2.59E-153	Basal-v.trachea	Slco3a1
230	6.99E-157	1.44179	0.996	0.743	1.06E-152	Basal-v.trachea	F3
231	1.93E-156	2.10408	0.748	0.194	2.93E-152	Basal-v.trachea	Jag2
232	1.38E-155	1.87135	0.924	0.406	2.10E-151	Basal-v.trachea	Tenm3
233	3.62E-155	1.56331	0.985	0.602	5.50E-151	Basal-v.trachea	Nxn
234	6.46E-154	2.05158	0.81	0.278	9.84E-150	Basal-v.trachea	Abca1
235	9.91E-154	1.60594	0.973	0.722	1.51E-149	Basal-v.trachea	Gstm2
236	8.66E-152	1.87678	0.899	0.411	1.32E-147	Basal-v.trachea	Slc16a7
237	6.61E-151	1.47699	0.994	0.653	1.01E-146	Basal-v.trachea	Slc6a6
238	1.01E-145	3.49298	0.387	0.042	1.53E-141	Basal-v.trachea	Lrrc4c
239	2.66E-144	1.88612	0.825	0.292	4.05E-140	Basal-v.trachea	Hlf
240	4.69E-144	1.73809	0.901	0.363	7.13E-140	Basal-v.trachea	Tgm2
241	1.00E-139	1.84905	0.805	0.282	1.52E-135	Basal-v.trachea	Cacna2d1
242	1.20E-139	1.77466	0.892	0.437	1.82E-135	Basal-v.trachea	Vegfa
243	2.44E-139	2.43866	0.586	0.128	3.72E-135	Basal-v.trachea	Sulf1
244	4.82E-138	1.44066	0.96	0.532	7.34E-134	Basal-v.trachea	Sdc1
245	8.37E-138	1.77158	0.924	0.499	1.27E-133	Basal-v.trachea	Tsc22d3
246	4.43E-137	1.64823	0.913	0.428	6.74E-133	Basal-v.trachea	Ltbp4
247	5.13E-137	1.46935	0.979	0.65	7.80E-133	Basal-v.trachea	Glul
248	4.46E-133	2.05691	0.717	0.219	6.78E-129	Basal-v.trachea	Gli3
249	4.88E-129	1.70683	0.761	0.251	7.43E-125	Basal-v.trachea	1700025G04Rik
250	9.13E-129	4.35241	0.309	0.026	1.39E-124	Basal-v.trachea	Mdga2
251	2.00E-128	1.46139	0.945	0.482	3.05E-124	Basal-v.trachea	Aqp4
252	2.82E-127	1.62832	0.837	0.324	4.29E-123	Basal-v.trachea	Phlda3
253	6.96E-127	1.76376	0.734	0.24	1.06E-122	Basal-v.trachea	Ptpre
254	2.07E-126	1.63677	0.765	0.229	3.15E-122	Basal-v.trachea	Lamb3
255	6.75E-126	1.8502	0.738	0.242	1.03E-121	Basal-v.trachea	Btbd11
256	1.41E-125	2.00362	0.708	0.227	2.14E-121	Basal-v.trachea	Arhgap24
257	1.90E-125	2.12975	0.797	0.368	2.90E-121	Basal-v.trachea	Apoe
258	4.78E-124	1.66656	0.791	0.286	7.28E-120	Basal-v.trachea	Fat2
259	6.75E-124	1.68369	0.827	0.336	1.03E-119	Basal-v.trachea	Amotl1
260	1.30E-123	1.67931	0.546	0.12	1.98E-119	Basal-v.trachea	Nrxn1
261	7.49E-123	1.43935	0.92	0.45	1.14E-118	Basal-v.trachea	Nhs
262	1.02E-122	1.44457	0.937	0.596	1.55E-118	Basal-v.trachea	Ctdspl
263	1.77E-122	1.99832	0.634	0.165	2.70E-118	Basal-v.trachea	Hs6st2
264	7.30E-122	1.55254	0.934	0.544	1.11E-117	Basal-v.trachea	Dapk1
265	1.25E-119	2.21821	0.52	0.109	1.90E-115	Basal-v.trachea	Dlk2
266	3.83E-117	1.78467	0.793	0.319	5.83E-113	Basal-v.trachea	Timp3
267	4.54E-116	1.5132	0.901	0.512	6.91E-112	Basal-v.trachea	Slc9a9
268	8.78E-116	1.86168	0.672	0.215	1.34E-111	Basal-v.trachea	Bmp5
269	1.64E-114	1.43759	0.869	0.416	2.49E-110	Basal-v.trachea	Gas6
270	1.94E-114	1.64977	0.816	0.364	2.95E-110	Basal-v.trachea	Tspan15
271	5.68E-114	1.69151	0.82	0.348	8.65E-110	Basal-v.trachea	4833423E24Rik
272	8.44E-112	1.79335	0.693	0.238	1.28E-107	Basal-v.trachea	Rgs12
273	1.20E-111	1.46336	0.899	0.477	1.83E-107	Basal-v.trachea	Efemp1
274	1.31E-109	1.93299	0.615	0.193	1.99E-105	Basal-v.trachea	Serping1
275	1.71E-109	1.62666	0.903	0.583	2.60E-105	Basal-v.trachea	Wwp1
276	1.08E-108	1.56454	0.918	0.565	1.64E-104	Basal-v.trachea	Bach2
277	1.32E-107	1.89794	0.583	0.162	2.01E-103	Basal-v.trachea	Ndrg1
278	6.86E-107	1.45628	0.708	0.261	1.04E-102	Basal-v.trachea	Fam161a
279	3.32E-106	2.33183	0.588	0.175	5.06E-102	Basal-v.trachea	Pcsk5
280	1.35E-105	1.65277	0.687	0.238	2.05E-101	Basal-v.trachea	P3h2
281	2.19E-104	2.0937	0.6	0.181	3.34E-100	Basal-v.trachea	Cyp3a13
282	2.84E-104	2.25863	0.518	0.131	4.32E-100	Basal-v.trachea	Nrg2
283	6.64E-104	2.06886	0.474	0.106	1.01E-99	Basal-v.trachea	Wipf1
284	1.57E-101	1.61598	0.795	0.348	2.39E-97	Basal-v.trachea	Adamtsl1
285	1.52E-100	1.65406	0.71	0.275	2.32E-96	Basal-v.trachea	Notch1
286	1.61E-99	2.80834	0.362	0.061	2.45E-95	Basal-v.trachea	Papln
287	2.47E-98	1.70186	0.677	0.248	3.76E-94	Basal-v.trachea	D16Ertd472e
288	4.39E-98	1.50425	0.776	0.383	6.68E-94	Basal-v.trachea	Aldh6a1
289	5.64E-98	2.5874	0.383	0.071	8.58E-94	Basal-v.trachea	Tmtc1
290	9.37E-98	1.58122	0.723	0.299	1.43E-93	Basal-v.trachea	Agrn
291	4.62E-97	1.47146	0.844	0.426	7.03E-93	Basal-v.trachea	Dpyd
292	4.80E-94	2.42962	0.455	0.109	7.31E-90	Basal-v.trachea	Pdk4
293	2.26E-92	2.41008	0.406	0.086	3.44E-88	Basal-v.trachea	Egfl6
294	2.05E-91	1.81889	0.75	0.342	3.11E-87	Basal-v.trachea	Gm20186
295	2.42E-88	1.48916	0.603	0.207	3.68E-84	Basal-v.trachea	Tns1
296	2.78E-88	1.78325	0.588	0.201	4.24E-84	Basal-v.trachea	Slco2a1
297	1.70E-86	2.24316	0.397	0.088	2.59E-82	Basal-v.trachea	Fras1
298	5.00E-86	1.48075	0.833	0.443	7.61E-82	Basal-v.trachea	Sesn1
299	9.81E-86	1.56543	0.679	0.276	1.49E-81	Basal-v.trachea	Dgkh
300	2.63E-85	1.6608	0.632	0.241	4.00E-81	Basal-v.trachea	Ptprm
301	1.50E-84	1.71156	0.689	0.301	2.29E-80	Basal-v.trachea	Socs3
302	9.30E-82	1.54402	0.736	0.356	1.42E-77	Basal-v.trachea	Gprin3
303	2.02E-80	2.22504	0.359	0.074	3.07E-76	Basal-v.trachea	Sdk1
304	2.57E-80	2.64275	0.311	0.055	3.92E-76	Basal-v.trachea	Akr1c14
305	4.45E-80	1.6113	0.552	0.18	6.77E-76	Basal-v.trachea	Gpc3
306	3.49E-78	1.43952	0.767	0.413	5.31E-74	Basal-v.trachea	Mpp6
307	4.94E-78	1.77911	0.476	0.138	7.52E-74	Basal-v.trachea	Axl
308	6.33E-78	2.44301	0.326	0.064	9.63E-74	Basal-v.trachea	Gria4
309	9.62E-78	1.48034	0.685	0.298	1.46E-73	Basal-v.trachea	Olfml2a
310	1.20E-77	2.30581	0.355	0.078	1.83E-73	Basal-v.trachea	Rasl11a
311	5.17E-77	1.88815	0.509	0.166	7.87E-73	Basal-v.trachea	Rab38
312	8.69E-77	2.01942	0.448	0.128	1.32E-72	Basal-v.trachea	Pak6
313	1.69E-75	1.5734	0.583	0.215	2.58E-71	Basal-v.trachea	Fermt1
314	5.56E-74	2.0563	0.478	0.153	8.46E-70	Basal-v.trachea	Osmr
315	2.60E-71	2.6226	0.351	0.084	3.95E-67	Basal-v.trachea	Frem2
316	6.25E-71	2.62559	0.296	0.057	9.51E-67	Basal-v.trachea	1200007C13Rik
317	9.83E-71	2.09796	0.429	0.127	1.50E-66	Basal-v.trachea	Zc3h12b
318	5.69E-69	1.6178	0.51	0.175	8.66E-65	Basal-v.trachea	Ntf3
319	1.80E-68	1.85732	0.393	0.107	2.74E-64	Basal-v.trachea	Micalcl
320	2.03E-68	1.6197	0.484	0.159	3.09E-64	Basal-v.trachea	Klhl29
321	6.60E-68	2.27835	0.315	0.068	1.01E-63	Basal-v.trachea	Art4
322	6.87E-68	1.60427	0.575	0.236	1.05E-63	Basal-v.trachea	Lgals9
323	2.15E-67	2.10735	0.323	0.07	3.27E-63	Basal-v.trachea	Dscaml1
324	3.30E-67	2.2166	0.338	0.079	5.02E-63	Basal-v.trachea	Samd5
325	3.82E-67	1.65728	0.452	0.144	5.82E-63	Basal-v.trachea	Lrrn3
326	8.73E-67	1.62422	0.476	0.152	1.33E-62	Basal-v.trachea	Cdh3
327	2.28E-66	1.776	0.463	0.154	3.46E-62	Basal-v.trachea	Dlc1
328	3.56E-63	1.62197	0.509	0.193	5.42E-59	Basal-v.trachea	Adamtsl5
329	9.11E-63	1.59015	0.435	0.143	1.39E-58	Basal-v.trachea	Prdm11
330	9.88E-63	1.49118	0.602	0.268	1.50E-58	Basal-v.trachea	Lemd1
331	1.96E-62	1.8927	0.52	0.206	2.98E-58	Basal-v.trachea	Fbxl7
332	5.39E-62	1.47301	0.518	0.205	8.20E-58	Basal-v.trachea	Sord
333	2.08E-61	1.96888	0.332	0.084	3.16E-57	Basal-v.trachea	Hunk
334	2.62E-61	1.49072	0.503	0.189	3.98E-57	Basal-v.trachea	Rflnb
335	3.06E-61	1.51181	0.51	0.196	4.66E-57	Basal-v.trachea	Rap2b
336	1.43E-60	1.57665	0.509	0.203	2.18E-56	Basal-v.trachea	Inafm2
337	4.19E-60	1.81801	0.429	0.143	6.38E-56	Basal-v.trachea	Mtcl1
338	9.35E-60	1.67188	0.385	0.113	1.42E-55	Basal-v.trachea	Ptgs1
339	1.10E-59	1.46	0.594	0.254	1.67E-55	Basal-v.trachea	Fmo6
340	2.53E-59	1.73679	0.522	0.21	3.86E-55	Basal-v.trachea	Ackr3
341	2.35E-58	2.37812	0.311	0.077	3.58E-54	Basal-v.trachea	Hmga2
342	2.18E-57	1.67377	0.423	0.143	3.31E-53	Basal-v.trachea	Flrt2
343	6.15E-57	1.61231	0.476	0.179	9.36E-53	Basal-v.trachea	Ang
344	6.35E-56	1.43807	0.581	0.267	9.66E-52	Basal-v.trachea	Casc4
345	7.10E-56	1.44488	0.543	0.231	1.08E-51	Basal-v.trachea	Lrp4
346	1.80E-55	1.48193	0.469	0.177	2.74E-51	Basal-v.trachea	Ajuba
347	3.79E-55	1.61185	0.425	0.144	5.77E-51	Basal-v.trachea	Kctd8
348	1.19E-54	1.9072	0.319	0.084	1.82E-50	Basal-v.trachea	Slc12a4
349	2.16E-54	1.73952	0.343	0.097	3.29E-50	Basal-v.trachea	Nwd1
350	1.24E-53	1.6243	0.442	0.164	1.88E-49	Basal-v.trachea	Klhdc8b
351	1.52E-53	1.6067	0.423	0.151	2.32E-49	Basal-v.trachea	Kcnj13
352	2.76E-53	1.50337	0.512	0.213	4.20E-49	Basal-v.trachea	Serpinb6b
353	3.36E-53	2.04413	0.319	0.088	5.12E-49	Basal-v.trachea	Gm29724
354	1.58E-52	1.60404	0.378	0.12	2.40E-48	Basal-v.trachea	Lmo1
355	3.20E-52	2.19204	0.281	0.068	4.88E-48	Basal-v.trachea	Bmp3
356	1.94E-51	1.56733	0.417	0.154	2.95E-47	Basal-v.trachea	Gsdme
357	2.78E-51	1.91438	0.343	0.104	4.23E-47	Basal-v.trachea	Ngfr
358	2.97E-50	1.70042	0.398	0.14	4.53E-46	Basal-v.trachea	Plscr4
359	4.56E-50	1.67171	0.41	0.148	6.95E-46	Basal-v.trachea	Ppara
360	1.01E-49	1.72377	0.34	0.107	1.54E-45	Basal-v.trachea	Frmd4a
361	6.70E-48	1.45703	0.391	0.134	1.02E-43	Basal-v.trachea	Ggta1
362	4.13E-47	2.22306	0.283	0.076	6.28E-43	Basal-v.trachea	Adamtsl3
363	2.10E-46	1.591	0.429	0.172	3.19E-42	Basal-v.trachea	Tpbg
364	4.36E-46	1.66793	0.391	0.144	6.64E-42	Basal-v.trachea	Gpr155
365	1.06E-45	1.46797	0.44	0.183	1.62E-41	Basal-v.trachea	Gm16093
366	1.93E-45	1.64029	0.311	0.094	2.94E-41	Basal-v.trachea	Tox
367	2.37E-45	1.48115	0.376	0.132	3.61E-41	Basal-v.trachea	Mpdz
368	3.90E-45	2.18668	0.362	0.127	5.94E-41	Basal-v.trachea	Apoc1
369	7.11E-45	1.43989	0.48	0.215	1.08E-40	Basal-v.trachea	Gjb3
370	8.10E-45	1.82224	0.338	0.114	1.23E-40	Basal-v.trachea	Fzd8
371	9.83E-44	1.46443	0.412	0.161	1.50E-39	Basal-v.trachea	Magi2
372	1.97E-42	1.72048	0.306	0.095	3.00E-38	Basal-v.trachea	Evl
373	1.26E-41	1.44499	0.319	0.101	1.92E-37	Basal-v.trachea	Wnt10a
374	1.73E-41	1.53678	0.292	0.091	2.63E-37	Basal-v.trachea	Plod2
375	2.04E-41	1.65263	0.342	0.121	3.10E-37	Basal-v.trachea	Ntf5
376	2.06E-40	1.95181	0.271	0.082	3.14E-36	Basal-v.trachea	Plag1
377	2.49E-40	1.48168	0.37	0.139	3.79E-36	Basal-v.trachea	P2ry1
378	1.46E-39	1.78002	0.288	0.091	2.22E-35	Basal-v.trachea	Col7a1
379	8.55E-39	1.46307	0.321	0.11	1.30E-34	Basal-v.trachea	Sfrp1
380	1.43E-38	1.80032	0.294	0.096	2.18E-34	Basal-v.trachea	Clca2
381	1.96E-38	1.50747	0.309	0.105	2.98E-34	Basal-v.trachea	Enpp1
382	9.05E-38	1.45788	0.609	0.363	1.38E-33	Basal-v.trachea	Ifi27l2a
383	1.48E-33	1.51482	0.288	0.102	2.26E-29	Basal-v.trachea	Mreg
384	7.66E-33	1.69066	0.258	0.084	1.17E-28	Basal-v.trachea	Tmem108
385	4.32E-32	1.71122	0.254	0.086	6.57E-28	Basal-v.trachea	Mmd
386	1.45E-31	1.44968	0.324	0.13	2.21E-27	Basal-v.trachea	Epb41l2
387	2.55E-31	1.55489	0.292	0.109	3.87E-27	Basal-v.trachea	Fads1
388	1.64E-30	1.55121	0.313	0.128	2.50E-26	Basal-v.trachea	Per3
389	2.47E-30	1.7006	0.275	0.101	3.76E-26	Basal-v.trachea	Eva1a
390	1.75E-29	1.5059	0.307	0.123	2.67E-25	Basal-v.trachea	Alpk1
391	3.12E-29	1.43403	0.385	0.188	4.75E-25	Basal-v.trachea	Actr6
392	1.06E-27	1.68962	0.254	0.094	1.61E-23	Basal-v.trachea	A530013C23Rik
393	2.87E-27	1.6111	0.25	0.092	4.36E-23	Basal-v.trachea	Ccdc136
394	1.15E-26	1.49833	0.288	0.119	1.75E-22	Basal-v.trachea	Tmem237
395	1.06E-25	1.54336	0.26	0.102	1.61E-21	Basal-v.trachea	Trnp1
396	2.92E-24	1.4791	0.254	0.102	4.45E-20	Basal-v.trachea	Abcc10
397	8.38E-22	1.45975	0.254	0.108	1.28E-17	Basal-v.trachea	Ces2f
398	3.49E-20	1.42952	0.283	0.135	5.31E-16	Basal-v.trachea	Zfp275
399	1.42E-18	1.49618	0.287	0.148	2.15E-14	Basal-v.trachea	Alg13
400	3.77E-13	1.47252	0.361	0.239	5.74E-09	Basal-v.trachea	Tango6
401	0.00E+00	8.42002	0.623	0.006	0.00E+00	Basal-larynx	Ndufa4l2
402	1.61E-256	6.37127	0.5	0.007	2.44E-252	Basal-larynx	Sim2
403	2.23E-236	5.03322	0.547	0.013	3.40E-232	Basal-larynx	Slc16a1
404	1.16E-217	5.37617	0.623	0.022	1.76E-213	Basal-larynx	Klk10
405	8.98E-207	6.73869	0.792	0.049	1.37E-202	Basal-larynx	Igfbp2
406	2.64E-203	5.31589	0.594	0.022	4.01E-199	Basal-larynx	Aknad1
407	4.50E-202	8.02645	0.33	0.003	6.85E-198	Basal-larynx	Krt32
408	5.39E-200	5.14285	0.585	0.021	8.20E-196	Basal-larynx	Gm94
409	1.92E-198	5.45086	0.5	0.014	2.93E-194	Basal-larynx	Tpx2
410	1.35E-197	5.74369	0.443	0.009	2.05E-193	Basal-larynx	Cpn1
411	3.51E-197	6.47264	0.434	0.009	5.33E-193	Basal-larynx	AC124097.1
412	1.41E-192	5.57433	0.538	0.018	2.14E-188	Basal-larynx	Cenpf
413	2.53E-186	4.88352	0.5	0.015	3.86E-182	Basal-larynx	Cd5
414	7.42E-179	6.20891	0.406	0.009	1.13E-174	Basal-larynx	Mt4
415	4.60E-175	5.61719	0.311	0.003	7.00E-171	Basal-larynx	H19
416	1.22E-174	5.24656	0.472	0.015	1.85E-170	Basal-larynx	2610528A11Rik
417	2.11E-169	5.55024	0.566	0.026	3.21E-165	Basal-larynx	Cdca8
418	2.03E-166	5.63122	0.387	0.009	3.09E-162	Basal-larynx	Knl1
419	4.51E-166	6.20661	0.34	0.006	6.87E-162	Basal-larynx	Cdkn3
420	2.72E-165	5.23902	0.387	0.009	4.14E-161	Basal-larynx	Slc16a9
421	8.59E-164	5.57651	0.594	0.031	1.31E-159	Basal-larynx	Anln
422	1.37E-162	7.02831	0.264	0.002	2.08E-158	Basal-larynx	Gm24474
423	2.54E-159	4.7365	0.83	0.075	3.87E-155	Basal-larynx	Dsc3
424	1.07E-157	7.30712	0.896	0.1	1.62E-153	Basal-larynx	Lgals7
425	5.15E-157	4.33014	0.566	0.028	7.84E-153	Basal-larynx	Cpxm2
426	9.42E-156	4.81167	0.425	0.013	1.43E-151	Basal-larynx	Cenpe
427	1.85E-155	5.48863	0.349	0.007	2.82E-151	Basal-larynx	Gpnmb
428	3.98E-155	6.35838	0.406	0.012	6.06E-151	Basal-larynx	Cdca3
429	1.18E-150	5.40917	0.406	0.013	1.80E-146	Basal-larynx	Tgm3
430	3.16E-149	5.70294	0.566	0.032	4.81E-145	Basal-larynx	Mki67
431	8.04E-143	4.38131	0.5	0.024	1.22E-138	Basal-larynx	Capns2
432	5.08E-141	5.88214	0.302	0.006	7.73E-137	Basal-larynx	Popdc3
433	2.43E-140	4.77487	0.726	0.063	3.69E-136	Basal-larynx	Dmkn
434	2.05E-136	6.19226	0.311	0.007	3.12E-132	Basal-larynx	Hmmr
435	1.20E-135	5.35719	0.491	0.025	1.83E-131	Basal-larynx	Egln3
436	3.48E-128	4.18727	0.67	0.058	5.29E-124	Basal-larynx	Tgfbi
437	9.12E-128	5.05602	0.821	0.101	1.39E-123	Basal-larynx	Krt14
438	1.77E-124	4.89635	0.377	0.014	2.69E-120	Basal-larynx	Ckap2
439	6.15E-124	5.54102	0.425	0.02	9.35E-120	Basal-larynx	Birc5
440	1.85E-123	4.10752	0.792	0.095	2.82E-119	Basal-larynx	Bcl11b
441	2.68E-120	4.89175	0.453	0.024	4.09E-116	Basal-larynx	Ube2c
442	7.65E-119	4.54691	0.585	0.046	1.16E-114	Basal-larynx	Knstrn
443	1.70E-118	6.26425	0.283	0.007	2.59E-114	Basal-larynx	Ccnb1
444	1.75E-113	4.66383	0.538	0.04	2.66E-109	Basal-larynx	Top2a
445	3.93E-113	3.79637	0.566	0.044	5.99E-109	Basal-larynx	Atp2b4
446	1.01E-111	4.83854	0.34	0.013	1.54E-107	Basal-larynx	Kif15
447	4.55E-111	5.43687	0.292	0.009	6.93E-107	Basal-larynx	Bub1b
448	4.70E-111	3.81238	0.491	0.032	7.16E-107	Basal-larynx	Fndc1
449	1.87E-106	4.04357	0.434	0.025	2.84E-102	Basal-larynx	Moxd1
450	1.08E-105	3.66421	0.642	0.064	1.64E-101	Basal-larynx	Cachd1
451	4.76E-105	4.52033	0.434	0.026	7.24E-101	Basal-larynx	Spc24
452	1.29E-104	4.12006	0.868	0.15	1.96E-100	Basal-larynx	Gja1
453	3.23E-104	3.32763	0.811	0.121	4.91E-100	Basal-larynx	Tpm2
454	1.07E-103	5.81953	0.396	0.022	1.63E-99	Basal-larynx	Pclaf
455	4.22E-103	3.74137	0.613	0.058	6.43E-99	Basal-larynx	Sox15
456	2.37E-100	5.0722	0.406	0.024	3.61E-96	Basal-larynx	Cdc20
457	9.83E-99	5.62477	0.283	0.01	1.50E-94	Basal-larynx	Cep55
458	1.07E-98	5.66477	0.406	0.025	1.62E-94	Basal-larynx	Cenpa
459	3.45E-97	3.32336	0.5	0.039	5.25E-93	Basal-larynx	Chit1
460	1.29E-96	3.59956	0.887	0.166	1.96E-92	Basal-larynx	Tmprss11a
461	3.39E-96	4.72934	0.849	0.156	5.17E-92	Basal-larynx	Kcnq5
462	3.66E-94	3.66532	0.519	0.044	5.56E-90	Basal-larynx	Nrm
463	1.20E-90	4.93777	0.321	0.015	1.82E-86	Basal-larynx	Cenph
464	2.41E-90	4.26168	0.311	0.014	3.66E-86	Basal-larynx	Cenpm
465	5.93E-90	3.85143	0.557	0.056	9.02E-86	Basal-larynx	Il1r2
466	3.78E-89	5.56576	0.274	0.011	5.75E-85	Basal-larynx	Sgo1
467	3.97E-89	2.9018	0.915	0.18	6.04E-85	Basal-larynx	Cd109
468	2.03E-88	5.51148	0.255	0.009	3.09E-84	Basal-larynx	Ccna2
469	3.06E-88	2.80195	0.774	0.113	4.66E-84	Basal-larynx	Dsg3
470	2.68E-87	3.30192	0.67	0.087	4.08E-83	Basal-larynx	Cpe
471	7.97E-86	4.58844	0.377	0.024	1.21E-81	Basal-larynx	Uhrf1
472	1.16E-85	4.13608	0.557	0.061	1.77E-81	Basal-larynx	Lockd
473	6.98E-85	4.29689	0.349	0.021	1.06E-80	Basal-larynx	C330027C09Rik
474	1.06E-81	3.03404	0.736	0.115	1.61E-77	Basal-larynx	Wnt10a
475	3.10E-81	4.31294	0.311	0.017	4.71E-77	Basal-larynx	Acsbg1
476	7.22E-80	4.11672	0.406	0.032	1.10E-75	Basal-larynx	Kif20b
477	7.28E-79	3.89378	0.472	0.046	1.11E-74	Basal-larynx	Them5
478	1.51E-78	3.39476	0.575	0.07	2.29E-74	Basal-larynx	Dnph1
479	5.20E-78	4.47381	0.443	0.041	7.91E-74	Basal-larynx	Racgap1
480	1.79E-76	3.08796	0.67	0.101	2.73E-72	Basal-larynx	Impa2
481	4.74E-75	4.05237	0.934	0.291	7.22E-71	Basal-larynx	Stmn1
482	2.77E-74	3.22652	0.783	0.153	4.22E-70	Basal-larynx	Cdca7
483	4.85E-74	4.66089	0.274	0.014	7.38E-70	Basal-larynx	Kif11
484	5.93E-74	2.99342	0.547	0.065	9.03E-70	Basal-larynx	Klk11
485	2.25E-73	3.99224	0.33	0.022	3.42E-69	Basal-larynx	Rad51
486	2.06E-71	3.33039	0.708	0.128	3.14E-67	Basal-larynx	Cks1b
487	3.29E-70	2.91948	0.745	0.142	5.01E-66	Basal-larynx	Tns4
488	3.49E-69	3.64182	0.5	0.06	5.31E-65	Basal-larynx	Cenpw
489	4.43E-68	3.75439	0.311	0.021	6.75E-64	Basal-larynx	Wnt6
490	1.54E-66	3.0713	0.887	0.257	2.35E-62	Basal-larynx	Krt13
491	2.50E-66	3.61444	0.387	0.036	3.80E-62	Basal-larynx	Tacc3
492	4.98E-66	3.29266	0.443	0.048	7.58E-62	Basal-larynx	Gas1
493	6.82E-65	3.61582	0.396	0.038	1.04E-60	Basal-larynx	Rdh12
494	8.94E-65	2.91141	0.83	0.193	1.36E-60	Basal-larynx	Acp5
495	1.26E-64	3.06288	0.321	0.023	1.92E-60	Basal-larynx	Klk13
496	2.11E-64	4.97401	0.283	0.018	3.20E-60	Basal-larynx	Nusap1
497	4.72E-64	4.06019	0.368	0.034	7.18E-60	Basal-larynx	Adtrp
498	4.77E-64	2.85085	0.934	0.316	7.26E-60	Basal-larynx	Col17a1
499	1.00E-63	4.00732	0.453	0.053	1.53E-59	Basal-larynx	Diaph3
500	6.30E-63	2.75607	0.67	0.116	9.59E-59	Basal-larynx	Myo5a
501	7.77E-63	3.09127	0.972	0.426	1.18E-58	Basal-larynx	Krt5
502	9.30E-63	3.74421	0.34	0.028	1.41E-58	Basal-larynx	Cdk1
503	1.21E-62	2.92534	0.491	0.062	1.84E-58	Basal-larynx	H1fx
504	1.95E-62	3.14807	0.708	0.146	2.96E-58	Basal-larynx	Car13
505	4.42E-62	2.7634	0.736	0.152	6.73E-58	Basal-larynx	Nqo1
506	6.37E-62	3.07591	0.632	0.11	9.70E-58	Basal-larynx	Il20rb
507	9.81E-62	3.37363	0.972	0.393	1.49E-57	Basal-larynx	Mt2
508	3.95E-61	4.3141	0.311	0.024	6.01E-57	Basal-larynx	Tk1
509	1.20E-60	2.7995	0.613	0.101	1.83E-56	Basal-larynx	Kcnh1
510	1.42E-60	4.58629	0.358	0.035	2.17E-56	Basal-larynx	Ccnb2
511	3.85E-60	2.59038	0.358	0.033	5.86E-56	Basal-larynx	Tnni2
512	1.07E-59	4.188	0.274	0.019	1.62E-55	Basal-larynx	Fam83c
513	1.57E-59	2.42646	0.972	0.398	2.39E-55	Basal-larynx	Serpinb5
514	2.04E-59	2.91713	0.519	0.074	3.11E-55	Basal-larynx	Vsig8
515	4.43E-59	3.64456	0.274	0.019	6.75E-55	Basal-larynx	Bdnf
516	7.81E-59	4.14775	0.33	0.029	1.19E-54	Basal-larynx	Cenpk
517	1.25E-58	3.00117	0.689	0.145	1.90E-54	Basal-larynx	Slc39a6
518	5.97E-57	2.83885	0.755	0.181	9.09E-53	Basal-larynx	Phgdh
519	8.32E-57	2.54916	0.896	0.296	1.27E-52	Basal-larynx	Lmnb1
520	1.30E-56	2.8738	0.849	0.266	1.98E-52	Basal-larynx	Pitx1
521	1.33E-56	2.87497	0.443	0.054	2.03E-52	Basal-larynx	Abcb1b
522	6.80E-56	3.1778	0.547	0.09	1.03E-51	Basal-larynx	Ass1
523	8.31E-56	2.38616	0.887	0.279	1.26E-51	Basal-larynx	Pard6g
524	1.13E-55	2.50553	0.575	0.094	1.72E-51	Basal-larynx	Bdh1
525	2.16E-55	3.30234	0.726	0.175	3.29E-51	Basal-larynx	Cks2
526	1.27E-53	3.5533	0.425	0.054	1.94E-49	Basal-larynx	Trim59
527	1.37E-53	3.67856	0.349	0.036	2.08E-49	Basal-larynx	Ncapd2
528	4.99E-53	3.89983	0.264	0.02	7.60E-49	Basal-larynx	Dtl
529	8.79E-53	2.41326	0.547	0.093	1.34E-48	Basal-larynx	Fam83g
530	1.11E-52	3.04434	0.462	0.064	1.69E-48	Basal-larynx	Afap1l2
531	1.45E-52	2.60809	0.792	0.212	2.20E-48	Basal-larynx	Antxr1
532	1.61E-52	3.00823	0.443	0.06	2.44E-48	Basal-larynx	Igfbp4
533	4.90E-52	2.46706	0.453	0.062	7.46E-48	Basal-larynx	Mafb
534	7.33E-52	2.54046	0.528	0.083	1.12E-47	Basal-larynx	Duox1
535	1.72E-51	2.38105	0.868	0.271	2.62E-47	Basal-larynx	Pkp1
536	6.39E-51	3.33987	0.321	0.031	9.72E-47	Basal-larynx	Arhgap25
537	9.76E-51	2.56714	0.406	0.05	1.49E-46	Basal-larynx	Lrrk2
538	2.48E-50	2.76435	0.66	0.146	3.78E-46	Basal-larynx	Apoc1
539	2.66E-50	2.94828	0.415	0.054	4.05E-46	Basal-larynx	Mad2l1
540	4.41E-50	2.39114	0.811	0.239	6.72E-46	Basal-larynx	Sh3rf2
541	3.29E-49	2.88944	0.896	0.374	5.01E-45	Basal-larynx	Map3k20
542	7.78E-49	2.84172	0.33	0.034	1.18E-44	Basal-larynx	Arhgap11a
543	1.19E-48	2.60691	0.613	0.128	1.81E-44	Basal-larynx	Htra1
544	2.07E-48	2.87153	0.651	0.145	3.14E-44	Basal-larynx	Fabp5
545	2.35E-48	2.42953	0.887	0.285	3.57E-44	Basal-larynx	P3h2
546	9.81E-48	2.52043	0.547	0.1	1.49E-43	Basal-larynx	Aff3
547	1.26E-47	2.52834	0.538	0.095	1.92E-43	Basal-larynx	Ppp2r2c
548	2.68E-47	2.40552	0.66	0.147	4.08E-43	Basal-larynx	Fjx1
549	2.79E-47	2.96555	0.491	0.082	4.24E-43	Basal-larynx	Prc1
550	5.79E-47	3.25077	0.491	0.083	8.81E-43	Basal-larynx	Ckap2l
551	2.35E-46	3.00037	0.34	0.039	3.57E-42	Basal-larynx	Tbx2
552	3.30E-46	3.65763	0.255	0.021	5.02E-42	Basal-larynx	Lacc1
553	7.97E-46	2.91592	0.538	0.107	1.21E-41	Basal-larynx	Car12
554	2.52E-44	3.86578	0.283	0.028	3.83E-40	Basal-larynx	Dlgap5
555	2.81E-43	2.44887	0.821	0.29	4.28E-39	Basal-larynx	Smc4
556	7.95E-43	3.23105	0.274	0.027	1.21E-38	Basal-larynx	Chaf1a
557	1.22E-42	2.52191	0.377	0.052	1.85E-38	Basal-larynx	Plbd1
558	1.37E-42	3.08495	0.264	0.025	2.09E-38	Basal-larynx	Rbfox1
559	1.72E-42	3.68496	0.264	0.026	2.61E-38	Basal-larynx	Brip1
560	2.28E-42	2.80918	0.566	0.12	3.46E-38	Basal-larynx	Sptssb
561	2.63E-42	3.07624	0.34	0.042	4.00E-38	Basal-larynx	Hsd17b2
562	5.31E-42	2.49634	0.557	0.115	8.08E-38	Basal-larynx	Gpsm2
563	2.24E-41	2.53172	0.594	0.136	3.41E-37	Basal-larynx	Dennd2c
564	1.01E-40	2.6361	0.396	0.062	1.54E-36	Basal-larynx	Rab7b
565	1.05E-40	2.46204	0.491	0.095	1.59E-36	Basal-larynx	Sbsn
566	5.47E-40	2.54185	0.321	0.04	8.32E-36	Basal-larynx	Kcnj15
567	7.18E-40	3.05694	0.387	0.059	1.09E-35	Basal-larynx	Cenps
568	2.89E-39	2.93688	0.349	0.049	4.39E-35	Basal-larynx	Ascl2
569	1.66E-38	2.66441	0.472	0.092	2.52E-34	Basal-larynx	Rfc4
570	1.71E-37	2.85195	0.538	0.124	2.60E-33	Basal-larynx	Smc2
571	1.61E-36	2.9584	0.415	0.075	2.44E-32	Basal-larynx	Hist1h4i
572	2.68E-36	3.93597	0.283	0.036	4.07E-32	Basal-larynx	Ncapg2
573	2.91E-36	3.25225	0.292	0.037	4.43E-32	Basal-larynx	Mcm5
574	5.78E-36	2.55009	0.651	0.188	8.79E-32	Basal-larynx	Rrm1
575	8.12E-35	3.50144	0.33	0.05	1.24E-30	Basal-larynx	Ect2
576	8.78E-34	2.8021	0.349	0.058	1.34E-29	Basal-larynx	Gins2
577	1.01E-33	2.62241	0.443	0.089	1.54E-29	Basal-larynx	Prim1
578	1.48E-33	2.8014	0.264	0.032	2.26E-29	Basal-larynx	Ccdc18
579	1.52E-33	3.63319	0.349	0.058	2.32E-29	Basal-larynx	Cenpp
580	4.93E-33	2.42526	0.651	0.193	7.51E-29	Basal-larynx	Mcm7
581	7.47E-32	2.92763	0.283	0.039	1.14E-27	Basal-larynx	Gm16894
582	4.24E-31	2.46019	0.443	0.095	6.45E-27	Basal-larynx	Pmf1
583	2.33E-30	2.94056	0.274	0.038	3.55E-26	Basal-larynx	Pdlim4
584	2.99E-29	2.43432	0.443	0.104	4.56E-25	Basal-larynx	Matn2
585	3.32E-29	3.64135	0.368	0.075	5.06E-25	Basal-larynx	Hells
586	3.84E-29	2.85659	0.434	0.099	5.84E-25	Basal-larynx	Fam111a
587	3.87E-27	2.66904	0.425	0.103	5.89E-23	Basal-larynx	Kif23
588	2.60E-26	2.52867	0.255	0.038	3.96E-22	Basal-larynx	Nod2
589	9.33E-26	3.27931	0.292	0.053	1.42E-21	Basal-larynx	Mcm3
590	2.95E-25	2.56247	0.283	0.049	4.49E-21	Basal-larynx	Haus4
591	3.96E-25	2.92241	0.302	0.057	6.03E-21	Basal-larynx	Mms22l
592	4.40E-23	2.3839	0.396	0.1	6.70E-19	Basal-larynx	Ar
593	6.45E-23	2.60705	0.415	0.111	9.82E-19	Basal-larynx	Mcm4
594	9.89E-23	2.4706	0.283	0.053	1.50E-18	Basal-larynx	Zbtb48
595	8.19E-21	3.51602	0.264	0.052	1.25E-16	Basal-larynx	Dhfr
596	1.20E-19	2.46091	0.292	0.064	1.83E-15	Basal-larynx	Pola2
597	3.88E-19	2.8873	0.274	0.06	5.91E-15	Basal-larynx	Ccne2
598	2.24E-14	2.63579	0.255	0.065	3.41E-10	Basal-larynx	Atad5
599	2.97E-14	2.60772	0.415	0.159	4.53E-10	Basal-larynx	Atad2
600	1.79E-12	3.83135	0.255	0.075	2.73E-08	Basal-larynx	Slfn9
601	2.80E-182	5.82139	0.444	0.02	4.27E-178	Parabasal-larynx	Grm8
602	7.93E-173	3.8863	0.799	0.104	1.21E-168	Parabasal-larynx	Dnajc6
603	2.75E-159	3.37112	0.889	0.148	4.18E-155	Parabasal-larynx	Tmprss11a
604	1.28E-141	2.99609	0.693	0.088	1.95E-137	Parabasal-larynx	Tmprss11b
605	7.57E-111	2.84835	0.847	0.202	1.15E-106	Parabasal-larynx	St6galnac2
606	5.81E-107	3.03266	0.651	0.104	8.85E-103	Parabasal-larynx	Dsg3
607	3.70E-100	2.76664	0.873	0.234	5.62E-96	Parabasal-larynx	Pcdh7
608	8.01E-95	2.68013	0.952	0.346	1.22E-90	Parabasal-larynx	Ccdc3
609	3.19E-90	2.79226	0.63	0.119	4.85E-86	Parabasal-larynx	Krt75
610	1.76E-86	2.35035	0.799	0.213	2.67E-82	Parabasal-larynx	Arap2
611	9.39E-86	2.73649	0.534	0.084	1.43E-81	Parabasal-larynx	Ppp2r2c
612	8.29E-82	2.20153	0.889	0.283	1.26E-77	Parabasal-larynx	Krt17
613	9.04E-81	3.007	0.757	0.216	1.38E-76	Parabasal-larynx	Cdo1
614	3.27E-79	3.25156	0.529	0.094	4.97E-75	Parabasal-larynx	Atp6v0a4
615	5.64E-77	2.60823	0.63	0.133	8.59E-73	Parabasal-larynx	Tenm2
616	4.44E-76	2.53323	0.905	0.356	6.76E-72	Parabasal-larynx	Vav3
617	1.47E-72	2.08025	0.81	0.24	2.23E-68	Parabasal-larynx	Dhrs9
618	3.73E-72	2.07462	0.593	0.121	5.68E-68	Parabasal-larynx	Foxe1
619	6.04E-72	2.63565	0.534	0.098	9.19E-68	Parabasal-larynx	Bnc2
620	1.48E-69	2.2339	0.519	0.093	2.25E-65	Parabasal-larynx	Bcl11b
621	4.90E-69	2.92769	0.534	0.111	7.46E-65	Parabasal-larynx	Hpgds
622	2.94E-68	2.50091	0.418	0.063	4.47E-64	Parabasal-larynx	Cachd1
623	2.28E-67	2.7698	0.688	0.193	3.48E-63	Parabasal-larynx	Xkr4
624	3.15E-66	2.6223	0.524	0.103	4.79E-62	Parabasal-larynx	Clca2
625	7.75E-66	1.80237	0.762	0.224	1.18E-61	Parabasal-larynx	Ifi202b
626	9.52E-66	2.05763	0.921	0.421	1.45E-61	Parabasal-larynx	Id1
627	1.15E-65	1.7365	0.899	0.335	1.75E-61	Parabasal-larynx	Trim29
628	2.66E-64	2.48721	0.725	0.23	4.04E-60	Parabasal-larynx	Sh3rf2
629	2.94E-63	2.69552	0.503	0.102	4.48E-59	Parabasal-larynx	Mid2
630	1.68E-62	2.94391	0.392	0.06	2.56E-58	Parabasal-larynx	Prr5l
631	1.82E-62	1.67183	0.968	0.394	2.77E-58	Parabasal-larynx	Ptn
632	2.24E-61	1.49273	0.984	0.542	3.41E-57	Parabasal-larynx	Anxa8
633	8.13E-61	1.52895	1	0.58	1.24E-56	Parabasal-larynx	Aqp3
634	8.93E-61	1.49365	0.989	0.682	1.36E-56	Parabasal-larynx	Ikzf2
635	5.02E-60	2.08775	0.725	0.228	7.65E-56	Parabasal-larynx	Lgi2
636	5.63E-59	1.77092	0.868	0.324	8.56E-55	Parabasal-larynx	Igfbp3
637	8.03E-59	1.71895	0.873	0.369	1.22E-54	Parabasal-larynx	Pcolce
638	4.20E-58	1.59271	0.947	0.437	6.39E-54	Parabasal-larynx	Pdzd2
639	9.26E-58	1.79046	0.989	0.481	1.41E-53	Parabasal-larynx	Abi3bp
640	1.38E-57	1.89247	0.81	0.319	2.09E-53	Parabasal-larynx	Eppk1
641	4.05E-57	1.69719	0.878	0.43	6.16E-53	Parabasal-larynx	Cryl1
642	1.08E-56	1.74083	0.603	0.152	1.64E-52	Parabasal-larynx	Kcnq5
643	1.61E-56	2.80388	0.466	0.097	2.45E-52	Parabasal-larynx	Gm26776
644	2.21E-56	2.36279	0.73	0.249	3.36E-52	Parabasal-larynx	Id3
645	3.54E-56	1.71075	0.921	0.415	5.39E-52	Parabasal-larynx	Tgm2
646	5.28E-56	1.51955	1	0.682	8.03E-52	Parabasal-larynx	Pir
647	1.06E-55	1.5149	0.862	0.305	1.62E-51	Parabasal-larynx	Col17a1
648	7.69E-55	2.5294	0.434	0.085	1.17E-50	Parabasal-larynx	Kcnj2
649	1.72E-54	2.8131	0.365	0.06	2.62E-50	Parabasal-larynx	Afap1l2
650	1.89E-54	1.82939	0.937	0.473	2.88E-50	Parabasal-larynx	Eya1
651	2.64E-54	1.50047	0.889	0.389	4.01E-50	Parabasal-larynx	Serpinb5
652	2.32E-53	1.57546	0.942	0.588	3.54E-49	Parabasal-larynx	Aldh3a1
653	8.69E-53	1.46276	0.995	0.639	1.32E-48	Parabasal-larynx	Cdc14a
654	1.65E-52	2.23336	0.497	0.115	2.51E-48	Parabasal-larynx	Bmp4
655	2.86E-52	1.96053	0.794	0.329	4.35E-48	Parabasal-larynx	Dapk2
656	5.27E-52	1.78153	0.698	0.23	8.02E-48	Parabasal-larynx	Filip1l
657	4.87E-51	1.79779	0.926	0.536	7.40E-47	Parabasal-larynx	Plce1
658	6.52E-51	3.20974	0.307	0.046	9.93E-47	Parabasal-larynx	Tnc
659	7.63E-51	2.732	0.323	0.05	1.16E-46	Parabasal-larynx	Gata3
660	1.27E-50	1.46666	0.963	0.509	1.93E-46	Parabasal-larynx	Robo1
661	2.03E-50	1.30779	0.947	0.543	3.08E-46	Parabasal-larynx	Krt4
662	3.88E-50	1.42715	0.995	0.707	5.90E-46	Parabasal-larynx	Adh7
663	5.57E-50	2.24732	0.608	0.181	8.47E-46	Parabasal-larynx	Dkk3
664	3.82E-49	2.02582	0.577	0.16	5.81E-45	Parabasal-larynx	Gm15987
665	4.17E-49	2.10472	0.751	0.306	6.34E-45	Parabasal-larynx	Flvcr1
666	1.72E-48	1.34458	0.968	0.697	2.62E-44	Parabasal-larynx	Kif21a
667	6.30E-48	1.41138	0.947	0.473	9.59E-44	Parabasal-larynx	Ltbp4
668	6.36E-48	1.47388	0.915	0.508	9.67E-44	Parabasal-larynx	Lrig1
669	1.02E-47	1.68076	0.81	0.35	1.55E-43	Parabasal-larynx	Dsc2
670	5.06E-47	1.41278	0.894	0.42	7.70E-43	Parabasal-larynx	Foxq1
671	9.29E-47	1.77992	0.868	0.43	1.41E-42	Parabasal-larynx	Hk2
672	9.86E-47	1.35627	0.974	0.628	1.50E-42	Parabasal-larynx	Sgk1
673	5.39E-46	2.12486	0.519	0.138	8.20E-42	Parabasal-larynx	Tenm4
674	1.68E-45	2.37714	0.566	0.171	2.56E-41	Parabasal-larynx	Ces1h
675	8.11E-45	1.98139	0.476	0.12	1.23E-40	Parabasal-larynx	Tmprss11g
676	8.93E-45	1.40264	0.931	0.51	1.36E-40	Parabasal-larynx	Sox6
677	1.10E-43	1.55746	0.841	0.385	1.68E-39	Parabasal-larynx	Tle4
678	1.30E-43	1.94455	0.46	0.115	1.97E-39	Parabasal-larynx	Sptssb
679	1.70E-43	1.9356	0.386	0.081	2.59E-39	Parabasal-larynx	Ikzf3
680	1.73E-43	1.57098	0.762	0.314	2.63E-39	Parabasal-larynx	Nebl
681	2.04E-43	1.38377	0.693	0.235	3.11E-39	Parabasal-larynx	Vsnl1
682	5.32E-43	1.54817	0.36	0.068	8.09E-39	Parabasal-larynx	Kcnj16
683	6.62E-42	1.72876	0.751	0.32	1.01E-37	Parabasal-larynx	Hbegf
684	7.65E-42	1.47665	0.921	0.562	1.16E-37	Parabasal-larynx	Klf12
685	2.01E-41	1.8474	0.513	0.143	3.06E-37	Parabasal-larynx	Nin
686	2.47E-41	2.32782	0.608	0.213	3.76E-37	Parabasal-larynx	Gpc3
687	2.58E-41	1.47679	0.862	0.47	3.93E-37	Parabasal-larynx	Lgr4
688	1.20E-40	1.84172	0.619	0.215	1.83E-36	Parabasal-larynx	Cdc42bpa
689	2.05E-40	1.67235	0.698	0.275	3.12E-36	Parabasal-larynx	Pard6g
690	2.23E-40	1.69458	0.757	0.345	3.40E-36	Parabasal-larynx	Kank1
691	1.35E-39	2.31725	0.37	0.081	2.05E-35	Parabasal-larynx	Duox1
692	1.48E-39	1.45914	0.741	0.313	2.25E-35	Parabasal-larynx	Tcim
693	1.84E-39	1.6562	0.672	0.251	2.80E-35	Parabasal-larynx	Dock11
694	1.43E-38	2.01096	0.497	0.143	2.18E-34	Parabasal-larynx	Fjx1
695	2.40E-38	1.66676	0.683	0.276	3.66E-34	Parabasal-larynx	Chl1
696	2.46E-38	1.45114	0.804	0.387	3.75E-34	Parabasal-larynx	Crybg1
697	3.50E-38	1.82645	0.497	0.143	5.33E-34	Parabasal-larynx	Eif4e3
698	6.06E-38	1.90479	0.429	0.11	9.22E-34	Parabasal-larynx	Duoxa1
699	7.62E-38	1.53995	0.788	0.409	1.16E-33	Parabasal-larynx	Cers6
700	3.76E-37	1.30748	0.862	0.467	5.72E-33	Parabasal-larynx	Rel
701	4.17E-37	1.53648	0.772	0.348	6.35E-33	Parabasal-larynx	Meis2
702	6.48E-37	1.3671	0.577	0.181	9.87E-33	Parabasal-larynx	Cd109
703	2.08E-36	2.10384	0.317	0.064	3.17E-32	Parabasal-larynx	Acsm3
704	1.17E-35	1.62268	0.677	0.276	1.79E-31	Parabasal-larynx	Stk26
705	2.28E-35	1.60418	0.735	0.341	3.47E-31	Parabasal-larynx	Cpne8
706	3.14E-35	1.6306	0.429	0.119	4.78E-31	Parabasal-larynx	Fermt3
707	4.17E-35	1.41195	0.683	0.267	6.35E-31	Parabasal-larynx	Pkp1
708	5.91E-35	1.38906	0.926	0.633	9.00E-31	Parabasal-larynx	Cobl
709	1.19E-34	1.4787	0.709	0.31	1.81E-30	Parabasal-larynx	Ces2g
710	3.46E-34	1.37566	0.794	0.391	5.26E-30	Parabasal-larynx	Akr1c18
711	6.95E-34	1.64704	0.656	0.272	1.06E-29	Parabasal-larynx	Zc3h12c
712	8.71E-34	1.68435	0.423	0.119	1.33E-29	Parabasal-larynx	Mgll
713	2.94E-33	1.52771	0.709	0.328	4.48E-29	Parabasal-larynx	Ralgps2
714	5.48E-33	1.72599	0.556	0.197	8.34E-29	Parabasal-larynx	Lama3
715	1.09E-32	1.86155	0.571	0.21	1.65E-28	Parabasal-larynx	Antxr1
716	1.19E-32	1.36058	0.646	0.263	1.82E-28	Parabasal-larynx	Pitx1
717	7.21E-32	2.33131	0.36	0.096	1.10E-27	Parabasal-larynx	D630045J12Rik
718	1.76E-31	1.31291	0.661	0.281	2.68E-27	Parabasal-larynx	Nfe2l3
719	2.66E-31	1.43288	0.683	0.309	4.04E-27	Parabasal-larynx	Tmem158
720	6.23E-31	1.74019	0.317	0.074	9.49E-27	Parabasal-larynx	Vsig8
721	6.68E-31	1.95086	0.392	0.109	1.02E-26	Parabasal-larynx	Ces1b
722	4.73E-30	1.47743	0.481	0.154	7.19E-26	Parabasal-larynx	Ggta1
723	7.17E-30	1.76784	0.365	0.099	1.09E-25	Parabasal-larynx	Aldh3b2
724	8.10E-30	1.86327	0.45	0.143	1.23E-25	Parabasal-larynx	Tns4
725	1.32E-29	1.66756	0.439	0.134	2.01E-25	Parabasal-larynx	Gna15
726	1.51E-29	1.6132	0.577	0.234	2.31E-25	Parabasal-larynx	Adgrg6
727	1.75E-29	1.7107	0.646	0.303	2.66E-25	Parabasal-larynx	Cdon
728	5.63E-29	1.71265	0.392	0.112	8.56E-25	Parabasal-larynx	Unc5a
729	8.80E-29	1.83818	0.577	0.242	1.34E-24	Parabasal-larynx	Pbx3
730	2.70E-28	1.36934	0.672	0.312	4.10E-24	Parabasal-larynx	Paqr5
731	3.51E-28	1.35103	0.376	0.109	5.34E-24	Parabasal-larynx	Krt14
732	3.54E-28	1.33392	0.561	0.22	5.39E-24	Parabasal-larynx	Prss23
733	1.91E-27	1.88492	0.296	0.071	2.90E-23	Parabasal-larynx	Gpr27
734	2.23E-27	1.79932	0.513	0.203	3.39E-23	Parabasal-larynx	Map2k6
735	4.71E-27	1.44886	0.693	0.335	7.17E-23	Parabasal-larynx	Slc8a1
736	6.06E-27	1.67916	0.333	0.088	9.22E-23	Parabasal-larynx	Fam49a
737	1.10E-26	1.82499	0.328	0.088	1.67E-22	Parabasal-larynx	Grtp1
738	2.07E-26	1.36799	0.608	0.286	3.15E-22	Parabasal-larynx	Mfhas1
739	2.28E-26	2.1002	0.328	0.091	3.47E-22	Parabasal-larynx	Cpe
740	2.45E-26	1.35748	0.529	0.2	3.73E-22	Parabasal-larynx	Gpr87
741	2.79E-26	1.40748	0.598	0.265	4.24E-22	Parabasal-larynx	Tulp3
742	3.85E-26	1.63212	0.333	0.094	5.85E-22	Parabasal-larynx	Fam83g
743	4.24E-26	1.61925	0.413	0.137	6.45E-22	Parabasal-larynx	Adcy3
744	1.71E-25	1.78255	0.36	0.11	2.60E-21	Parabasal-larynx	Slc23a4
745	2.48E-25	1.36621	0.608	0.279	3.78E-21	Parabasal-larynx	Pag1
746	4.03E-25	2.01118	0.392	0.129	6.13E-21	Parabasal-larynx	Calcrl
747	4.38E-25	1.52907	0.566	0.253	6.66E-21	Parabasal-larynx	Junos
748	1.41E-24	1.375	0.524	0.214	2.15E-20	Parabasal-larynx	2010007H06Rik
749	4.78E-24	1.41778	0.503	0.19	7.28E-20	Parabasal-larynx	Klhl29
750	7.44E-24	1.46527	0.571	0.259	1.13E-19	Parabasal-larynx	Frrs1
751	9.35E-24	1.31193	0.646	0.304	1.42E-19	Parabasal-larynx	Lrig3
752	1.05E-23	1.58652	0.508	0.211	1.60E-19	Parabasal-larynx	Gda
753	8.48E-23	2.04878	0.413	0.153	1.29E-18	Parabasal-larynx	Mpped2
754	2.08E-22	1.5403	0.36	0.117	3.17E-18	Parabasal-larynx	Plcd1
755	2.64E-22	1.4195	0.519	0.223	4.03E-18	Parabasal-larynx	L1cam
756	4.30E-22	1.32722	0.455	0.171	6.55E-18	Parabasal-larynx	Sh3gl2
757	5.58E-22	1.71059	0.444	0.169	8.50E-18	Parabasal-larynx	Flrt2
758	8.24E-22	1.58854	0.402	0.145	1.25E-17	Parabasal-larynx	Gm20696
759	9.92E-22	1.48067	0.365	0.12	1.51E-17	Parabasal-larynx	Wnt10a
760	1.40E-21	1.3592	0.54	0.245	2.14E-17	Parabasal-larynx	Trim13
761	1.47E-21	1.3911	0.376	0.125	2.24E-17	Parabasal-larynx	Ngfr
762	1.77E-21	1.5368	0.339	0.107	2.69E-17	Parabasal-larynx	Ampd3
763	5.80E-21	1.32997	0.418	0.156	8.83E-17	Parabasal-larynx	Rhobtb1
764	7.32E-21	1.4359	0.328	0.104	1.11E-16	Parabasal-larynx	H60c
765	3.30E-20	1.59888	0.407	0.156	5.02E-16	Parabasal-larynx	Nqo1
766	5.18E-20	1.76595	0.296	0.09	7.89E-16	Parabasal-larynx	Fzd7
767	6.08E-20	1.49451	0.434	0.179	9.26E-16	Parabasal-larynx	Tmeff1
768	8.81E-20	1.48315	0.423	0.169	1.34E-15	Parabasal-larynx	Styk1
769	1.44E-19	1.48703	0.545	0.266	2.19E-15	Parabasal-larynx	Kalrn
770	2.54E-19	1.66716	0.323	0.108	3.86E-15	Parabasal-larynx	Ndrg2
771	3.50E-19	1.36338	0.434	0.174	5.32E-15	Parabasal-larynx	Axl
772	5.41E-19	1.40203	0.45	0.195	8.23E-15	Parabasal-larynx	Zfp185
773	1.01E-18	1.65977	0.259	0.076	1.54E-14	Parabasal-larynx	Fabp6
774	2.39E-18	1.34281	0.608	0.314	3.63E-14	Parabasal-larynx	Cdh13
775	3.00E-18	1.54279	0.418	0.173	4.57E-14	Parabasal-larynx	Tshz3
776	3.39E-18	1.41192	0.397	0.158	5.16E-14	Parabasal-larynx	Fggy
777	6.96E-18	1.41562	0.27	0.085	1.06E-13	Parabasal-larynx	Cdc42ep2
778	1.38E-17	1.72695	0.455	0.206	2.10E-13	Parabasal-larynx	Stom
779	2.06E-17	1.70476	0.254	0.076	3.14E-13	Parabasal-larynx	Adamts1
780	3.21E-17	1.33813	0.307	0.106	4.89E-13	Parabasal-larynx	Ptk2b
781	4.70E-17	1.35945	0.407	0.167	7.16E-13	Parabasal-larynx	Ablim3
782	8.65E-17	1.46649	0.508	0.251	1.32E-12	Parabasal-larynx	Zfp282
783	4.78E-16	1.58974	0.397	0.171	7.27E-12	Parabasal-larynx	Cyp7b1
784	5.32E-16	1.53741	0.317	0.117	8.10E-12	Parabasal-larynx	Arntl2
785	5.35E-16	1.68089	0.333	0.127	8.14E-12	Parabasal-larynx	Ust
786	1.89E-15	1.67469	0.254	0.084	2.87E-11	Parabasal-larynx	1810032O08Rik
787	2.02E-15	1.43636	0.317	0.119	3.08E-11	Parabasal-larynx	Mreg
788	5.11E-15	1.77128	0.254	0.085	7.77E-11	Parabasal-larynx	Tmem213
789	1.34E-14	1.41485	0.328	0.13	2.04E-10	Parabasal-larynx	Sfrp1
790	2.27E-14	1.66959	0.312	0.119	3.46E-10	Parabasal-larynx	Ces2f
791	4.13E-14	1.41947	0.344	0.139	6.28E-10	Parabasal-larynx	Dennd2c
792	9.69E-14	1.47587	0.27	0.097	1.47E-09	Parabasal-larynx	Adamtsl3
793	2.24E-13	1.37342	0.328	0.137	3.41E-09	Parabasal-larynx	Trim7
794	5.89E-12	1.38669	0.254	0.097	8.96E-08	Parabasal-larynx	Zfp385a
795	1.47E-11	1.38231	0.339	0.154	2.24E-07	Parabasal-larynx	Tgfb1
796	1.91E-11	1.64837	0.302	0.129	2.91E-07	Parabasal-larynx	Adarb1
797	4.11E-11	1.31697	0.259	0.102	6.26E-07	Parabasal-larynx	Sema4c
798	6.49E-10	1.46764	0.323	0.158	9.88E-06	Parabasal-larynx	Mettl15
799	4.48E-09	1.44636	0.302	0.151	6.82E-05	Parabasal-larynx	Tmem132a
800	1.83E-08	1.47931	0.365	0.211	2.78E-04	Parabasal-larynx	Sult1b1
801	2.42E-224	7.18019	0.703	0.011	3.69E-220	Basal-myoepithelial	Ntrk3
802	2.48E-180	6.57037	0.486	0.006	3.77E-176	Basal-myoepithelial	Fibin
803	3.42E-157	7.0453	0.973	0.04	5.20E-153	Basal-myoepithelial	Ntng1
804	5.03E-149	7.74142	0.486	0.008	7.65E-145	Basal-myoepithelial	Fst
805	3.09E-144	6.68577	0.73	0.023	4.71E-140	Basal-myoepithelial	Prelp
806	3.49E-117	8.41152	0.324	0.004	5.31E-113	Basal-myoepithelial	Cxcl14
807	1.31E-111	5.28428	0.486	0.012	1.99E-107	Basal-myoepithelial	Rcn3
808	1.80E-105	5.6438	0.703	0.03	2.74E-101	Basal-myoepithelial	Moxd1
809	1.31E-98	5.00079	0.568	0.02	1.99E-94	Basal-myoepithelial	Cxcl12
810	1.31E-98	6.45572	0.784	0.044	2.00E-94	Basal-myoepithelial	Fhod3
811	3.07E-95	9.45919	0.324	0.006	4.67E-91	Basal-myoepithelial	Cntn5
812	2.58E-90	5.42467	0.514	0.018	3.92E-86	Basal-myoepithelial	Islr
813	3.88E-88	6.98471	0.27	0.004	5.90E-84	Basal-myoepithelial	Gjc1
814	1.09E-82	5.09274	0.784	0.052	1.65E-78	Basal-myoepithelial	Tnc
815	1.62E-81	5.98668	0.865	0.068	2.46E-77	Basal-myoepithelial	Nkain3
816	4.17E-76	6.11685	0.378	0.011	6.35E-72	Basal-myoepithelial	Bhlhe41
817	1.55E-75	5.82403	0.324	0.008	2.36E-71	Basal-myoepithelial	Sema6a
818	3.37E-71	5.16366	0.432	0.016	5.13E-67	Basal-myoepithelial	Sostdc1
819	6.90E-66	5.01005	0.919	0.102	1.05E-61	Basal-myoepithelial	Gpc6
820	3.67E-64	4.36848	0.973	0.114	5.59E-60	Basal-myoepithelial	Krt14
821	2.61E-62	5.70651	0.486	0.025	3.97E-58	Basal-myoepithelial	Col4a1
822	3.57E-61	4.77089	0.784	0.073	5.43E-57	Basal-myoepithelial	Csf1
823	1.88E-58	4.79719	0.541	0.034	2.87E-54	Basal-myoepithelial	Col23a1
824	1.10E-56	4.51448	0.892	0.108	1.68E-52	Basal-myoepithelial	Sdk1
825	2.04E-56	5.40426	0.378	0.016	3.11E-52	Basal-myoepithelial	Sh3rf3
826	3.83E-55	4.1326	0.622	0.049	5.83E-51	Basal-myoepithelial	Hspg2
827	4.89E-52	4.28283	0.73	0.075	7.45E-48	Basal-myoepithelial	Itgb8
828	8.04E-48	4.22739	0.73	0.082	1.22E-43	Basal-myoepithelial	Sdk2
829	4.17E-47	4.75403	0.378	0.02	6.35E-43	Basal-myoepithelial	Tmem47
830	2.88E-46	5.05462	0.459	0.031	4.38E-42	Basal-myoepithelial	Fbln2
831	2.75E-43	5.37119	0.324	0.016	4.19E-39	Basal-myoepithelial	Ror2
832	8.49E-43	4.27005	0.784	0.109	1.29E-38	Basal-myoepithelial	Kcnh1
833	1.51E-41	3.95973	0.811	0.118	2.30E-37	Basal-myoepithelial	9530026P05Rik
834	8.30E-41	6.06106	0.568	0.056	1.26E-36	Basal-myoepithelial	Mylk
835	9.94E-41	4.83672	0.486	0.041	1.51E-36	Basal-myoepithelial	Fndc1
836	6.02E-40	4.69196	0.378	0.024	9.17E-36	Basal-myoepithelial	Pak3
837	3.39E-38	4.17697	0.405	0.029	5.15E-34	Basal-myoepithelial	CT025619.1
838	1.35E-37	4.67991	0.432	0.034	2.06E-33	Basal-myoepithelial	Lhfp
839	2.38E-36	3.20414	0.919	0.18	3.62E-32	Basal-myoepithelial	Sox9
840	4.13E-36	4.46183	0.324	0.02	6.29E-32	Basal-myoepithelial	Arhgef25
841	4.77E-36	3.76358	0.757	0.123	7.26E-32	Basal-myoepithelial	Gpm6b
842	6.68E-36	4.51449	0.459	0.041	1.02E-31	Basal-myoepithelial	Pdlim4
843	1.14E-35	4.59028	0.27	0.013	1.74E-31	Basal-myoepithelial	Hgf
844	1.20E-35	3.99949	0.324	0.02	1.82E-31	Basal-myoepithelial	Ror1
845	1.97E-35	5.23965	0.459	0.042	3.00E-31	Basal-myoepithelial	Kirrel3
846	2.19E-35	3.78075	0.541	0.059	3.33E-31	Basal-myoepithelial	Kirrel
847	3.93E-35	3.1582	0.919	0.2	5.99E-31	Basal-myoepithelial	Pltp
848	1.09E-33	4.37931	0.514	0.055	1.66E-29	Basal-myoepithelial	Gas1
849	2.25E-33	4.67191	0.405	0.034	3.43E-29	Basal-myoepithelial	Rai2
850	4.30E-33	5.20546	0.297	0.018	6.55E-29	Basal-myoepithelial	Slit3
851	1.13E-32	3.88136	0.73	0.129	1.72E-28	Basal-myoepithelial	Fgfr1
852	1.05E-31	3.88829	0.757	0.134	1.60E-27	Basal-myoepithelial	Frmd4a
853	2.54E-31	5.23819	0.297	0.019	3.86E-27	Basal-myoepithelial	Nkd2
854	8.05E-31	4.05781	0.892	0.227	1.22E-26	Basal-myoepithelial	Wnt5b
855	2.30E-30	3.56466	0.703	0.12	3.51E-26	Basal-myoepithelial	Fbln1
856	1.99E-29	3.79516	0.811	0.167	3.03E-25	Basal-myoepithelial	Snai2
857	2.46E-29	4.38997	1	0.425	3.74E-25	Basal-myoepithelial	Apoe
858	6.74E-29	3.74005	0.378	0.034	1.03E-24	Basal-myoepithelial	Col4a2
859	7.63E-28	3.61713	0.432	0.046	1.16E-23	Basal-myoepithelial	Lama4
860	1.52E-27	3.25144	0.811	0.193	2.32E-23	Basal-myoepithelial	Cdh3
861	2.57E-27	3.221	1	0.439	3.91E-23	Basal-myoepithelial	Marcks
862	4.28E-27	4.33656	0.351	0.032	6.51E-23	Basal-myoepithelial	Abat
863	4.32E-27	4.03452	0.541	0.077	6.57E-23	Basal-myoepithelial	Chst11
864	1.28E-26	3.50735	0.595	0.096	1.95E-22	Basal-myoepithelial	Fzd7
865	2.11E-26	3.8369	0.568	0.086	3.22E-22	Basal-myoepithelial	Vwa1
866	3.18E-26	2.52207	1	0.327	4.83E-22	Basal-myoepithelial	Col17a1
867	8.53E-26	3.00992	0.757	0.153	1.30E-21	Basal-myoepithelial	Tenm2
868	8.98E-26	3.24028	0.622	0.106	1.37E-21	Basal-myoepithelial	Rhoj
869	4.64E-25	4.26995	0.324	0.029	7.07E-21	Basal-myoepithelial	C1s1
870	3.34E-24	3.70915	0.351	0.035	5.09E-20	Basal-myoepithelial	Lcn2
871	6.73E-24	3.06635	0.811	0.217	1.02E-19	Basal-myoepithelial	Ndrg1
872	7.02E-24	3.00708	0.892	0.284	1.07E-19	Basal-myoepithelial	Rbp1
873	7.48E-24	2.53591	0.946	0.303	1.14E-19	Basal-myoepithelial	Zfp462
874	8.67E-24	5.1073	0.676	0.136	1.32E-19	Basal-myoepithelial	Tpm2
875	1.80E-23	5.36483	0.297	0.026	2.73E-19	Basal-myoepithelial	Ism1
876	2.47E-23	3.19656	0.649	0.134	3.76E-19	Basal-myoepithelial	Msrb3
877	2.69E-23	3.30599	0.622	0.125	4.10E-19	Basal-myoepithelial	Gprc5b
878	2.85E-23	4.66001	0.405	0.05	4.34E-19	Basal-myoepithelial	Pdgfb
879	5.07E-23	3.84034	0.514	0.082	7.72E-19	Basal-myoepithelial	Vdr
880	9.77E-23	2.89251	0.865	0.249	1.49E-18	Basal-myoepithelial	Ackr3
881	3.06E-22	8.26923	0.351	0.04	4.66E-18	Basal-myoepithelial	Acta2
882	1.91E-21	2.76406	0.892	0.294	2.90E-17	Basal-myoepithelial	Adgrl3
883	2.38E-21	3.29565	0.378	0.046	3.63E-17	Basal-myoepithelial	Cd200
884	8.09E-21	2.6138	0.676	0.151	1.23E-16	Basal-myoepithelial	Selenom
885	9.70E-21	3.34836	0.595	0.121	1.48E-16	Basal-myoepithelial	Mia
886	1.55E-20	3.37333	0.459	0.07	2.35E-16	Basal-myoepithelial	Mark1
887	1.76E-20	4.36444	0.27	0.025	2.68E-16	Basal-myoepithelial	4932411K12Rik
888	1.86E-20	2.45258	0.973	0.372	2.83E-16	Basal-myoepithelial	Trp63
889	2.26E-20	2.99393	0.784	0.25	3.44E-16	Basal-myoepithelial	Tgfbr3
890	2.70E-20	3.16785	0.784	0.229	4.10E-16	Basal-myoepithelial	Rflnb
891	2.97E-20	3.68164	0.811	0.255	4.52E-16	Basal-myoepithelial	Ctgf
892	3.95E-20	2.93452	0.838	0.286	6.01E-16	Basal-myoepithelial	Boc
893	7.92E-20	3.06524	0.649	0.152	1.21E-15	Basal-myoepithelial	Phldb2
894	1.87E-19	3.05218	0.784	0.239	2.85E-15	Basal-myoepithelial	Ntn4
895	3.22E-19	4.12754	0.27	0.026	4.90E-15	Basal-myoepithelial	Pygo1
896	9.20E-19	4.11297	0.351	0.046	1.40E-14	Basal-myoepithelial	Col16a1
897	1.20E-18	3.12154	0.838	0.302	1.82E-14	Basal-myoepithelial	Cp
898	1.29E-18	2.40984	0.946	0.463	1.97E-14	Basal-myoepithelial	Zfp36l2
899	1.69E-18	3.61761	0.568	0.127	2.57E-14	Basal-myoepithelial	Tfap2c
900	2.84E-18	3.61222	0.486	0.092	4.32E-14	Basal-myoepithelial	Mdk
901	3.13E-18	3.20837	0.595	0.139	4.77E-14	Basal-myoepithelial	Nrtn
902	1.16E-17	4.22127	0.297	0.035	1.77E-13	Basal-myoepithelial	Pdzrn3
903	2.48E-17	3.15916	0.892	0.425	3.78E-13	Basal-myoepithelial	Dcn
904	2.67E-17	2.70337	0.541	0.112	4.07E-13	Basal-myoepithelial	Tmtc1
905	4.05E-17	3.40677	0.351	0.049	6.17E-13	Basal-myoepithelial	Gxylt2
906	4.28E-17	3.79759	0.27	0.029	6.52E-13	Basal-myoepithelial	Col12a1
907	5.75E-17	3.91011	0.541	0.127	8.75E-13	Basal-myoepithelial	Heg1
908	1.23E-16	2.40523	0.811	0.292	1.87E-12	Basal-myoepithelial	Ank
909	1.32E-16	3.92917	0.649	0.177	2.00E-12	Basal-myoepithelial	Nrxn1
910	1.39E-16	3.89795	0.351	0.052	2.12E-12	Basal-myoepithelial	Ctnnd2
911	1.54E-16	3.85946	0.568	0.136	2.35E-12	Basal-myoepithelial	Sfrp1
912	1.60E-16	3.17244	0.514	0.11	2.44E-12	Basal-myoepithelial	Matn2
913	1.62E-16	3.55955	0.324	0.044	2.46E-12	Basal-myoepithelial	Rhbdl3
914	1.82E-16	3.24561	0.405	0.068	2.76E-12	Basal-myoepithelial	Bmp7
915	1.93E-16	3.44755	0.568	0.139	2.93E-12	Basal-myoepithelial	Itga1
916	2.13E-16	3.18253	0.622	0.166	3.24E-12	Basal-myoepithelial	Mme
917	4.68E-16	3.30736	0.459	0.093	7.12E-12	Basal-myoepithelial	Arrb1
918	6.70E-16	3.14831	0.27	0.031	1.02E-11	Basal-myoepithelial	Kcnip3
919	1.00E-15	2.99837	0.432	0.08	1.52E-11	Basal-myoepithelial	Plcl1
920	1.55E-15	3.811	0.351	0.054	2.35E-11	Basal-myoepithelial	Fblim1
921	3.83E-15	2.69227	0.703	0.25	5.83E-11	Basal-myoepithelial	Fermt2
922	7.47E-15	2.65636	0.757	0.266	1.14E-10	Basal-myoepithelial	Sparc
923	9.96E-15	3.27527	0.649	0.194	1.52E-10	Basal-myoepithelial	Cald1
924	1.16E-14	3.33825	0.432	0.087	1.76E-10	Basal-myoepithelial	Enc1
925	2.23E-14	3.10473	0.405	0.077	3.39E-10	Basal-myoepithelial	Sema6d
926	3.81E-14	2.38955	0.649	0.199	5.81E-10	Basal-myoepithelial	Dkk3
927	5.09E-14	3.13141	0.324	0.051	7.75E-10	Basal-myoepithelial	Medag
928	7.35E-14	3.68247	0.297	0.044	1.12E-09	Basal-myoepithelial	Sspn
929	7.88E-14	3.28879	0.351	0.059	1.20E-09	Basal-myoepithelial	Cacna1c
930	9.64E-14	3.03069	0.757	0.339	1.47E-09	Basal-myoepithelial	Palld
931	1.19E-13	2.36925	0.514	0.122	1.82E-09	Basal-myoepithelial	Evl
932	1.88E-13	2.82861	0.459	0.106	2.86E-09	Basal-myoepithelial	Rcn1
933	1.92E-13	2.90597	0.486	0.115	2.93E-09	Basal-myoepithelial	Rasl11a
934	4.60E-13	2.94873	0.405	0.083	7.00E-09	Basal-myoepithelial	Hmcn1
935	6.17E-13	2.53755	0.595	0.177	9.39E-09	Basal-myoepithelial	Fmnl2
936	7.45E-13	2.57053	0.595	0.191	1.13E-08	Basal-myoepithelial	Wtip
937	1.15E-12	2.38667	0.676	0.266	1.75E-08	Basal-myoepithelial	Plpp3
938	1.20E-12	3.96479	0.297	0.048	1.82E-08	Basal-myoepithelial	Tgfb1i1
939	1.40E-12	2.62451	0.459	0.107	2.12E-08	Basal-myoepithelial	Mmd
940	1.80E-12	2.98572	0.378	0.077	2.75E-08	Basal-myoepithelial	Dll1
941	2.55E-12	2.93259	0.27	0.04	3.88E-08	Basal-myoepithelial	Rtl4
942	2.69E-12	2.84594	0.486	0.127	4.10E-08	Basal-myoepithelial	Sema5a
943	2.82E-12	2.70608	0.324	0.058	4.29E-08	Basal-myoepithelial	Serpine2
944	2.85E-12	3.06667	0.378	0.078	4.34E-08	Basal-myoepithelial	Kif26b
945	3.32E-12	2.73197	0.486	0.131	5.05E-08	Basal-myoepithelial	Enpp1
946	4.67E-12	2.64335	0.405	0.088	7.11E-08	Basal-myoepithelial	Camk4
947	5.24E-12	3.22669	0.27	0.041	7.97E-08	Basal-myoepithelial	Col18a1
948	9.05E-12	2.96561	0.432	0.106	1.38E-07	Basal-myoepithelial	Gm15867
949	1.17E-11	2.90805	0.459	0.122	1.78E-07	Basal-myoepithelial	Trnp1
950	1.70E-11	2.5187	0.784	0.381	2.59E-07	Basal-myoepithelial	Flna
951	2.13E-11	2.65229	0.432	0.105	3.25E-07	Basal-myoepithelial	Ar
952	2.46E-11	3.25473	0.432	0.113	3.74E-07	Basal-myoepithelial	Tcaf2
953	2.62E-11	4.0363	0.297	0.054	3.99E-07	Basal-myoepithelial	Mmp2
954	3.39E-11	2.9161	0.405	0.097	5.16E-07	Basal-myoepithelial	Fam49a
955	4.17E-11	2.85669	0.378	0.084	6.35E-07	Basal-myoepithelial	Thsd7a
956	4.96E-11	2.38792	0.514	0.15	7.54E-07	Basal-myoepithelial	Igsf3
957	5.29E-11	2.38414	0.432	0.113	8.06E-07	Basal-myoepithelial	Fbn1
958	1.11E-10	2.53769	0.541	0.178	1.69E-06	Basal-myoepithelial	Serpinb9
959	1.31E-10	2.73282	0.432	0.113	1.99E-06	Basal-myoepithelial	Pdlim3
960	2.97E-10	2.51807	0.946	0.68	4.53E-06	Basal-myoepithelial	Mt1
961	2.99E-10	2.82022	0.459	0.13	4.56E-06	Basal-myoepithelial	Cd59a
962	3.70E-10	2.90599	0.459	0.139	5.63E-06	Basal-myoepithelial	Htra1
963	3.70E-10	2.65498	0.432	0.121	5.63E-06	Basal-myoepithelial	Osr1
964	5.87E-10	2.55153	0.351	0.083	8.94E-06	Basal-myoepithelial	Fzd2
965	7.29E-10	2.57487	0.541	0.174	1.11E-05	Basal-myoepithelial	Plscr4
966	9.34E-10	2.80237	0.378	0.096	1.42E-05	Basal-myoepithelial	Tgfb2
967	1.26E-09	2.38095	0.649	0.275	1.92E-05	Basal-myoepithelial	Gm26802
968	1.53E-09	2.36948	0.486	0.155	2.33E-05	Basal-myoepithelial	Epb41l2
969	1.94E-09	2.92484	0.378	0.101	2.95E-05	Basal-myoepithelial	Rab34
970	2.05E-09	2.86992	0.324	0.073	3.12E-05	Basal-myoepithelial	Me3
971	2.06E-09	2.4502	0.486	0.158	3.13E-05	Basal-myoepithelial	Fjx1
972	2.35E-09	2.56657	0.324	0.071	3.58E-05	Basal-myoepithelial	Arhgef40
973	5.14E-09	2.58921	0.459	0.149	7.82E-05	Basal-myoepithelial	Ctps
974	7.53E-09	2.64045	0.324	0.076	1.15E-04	Basal-myoepithelial	Sema3a
975	1.32E-08	3.23948	0.297	0.069	2.01E-04	Basal-myoepithelial	Chdh
976	1.36E-08	2.59482	0.351	0.09	2.06E-04	Basal-myoepithelial	Dock6
977	2.51E-08	2.41278	0.405	0.118	3.83E-04	Basal-myoepithelial	Bnc2
978	4.98E-08	2.67382	0.27	0.059	7.58E-04	Basal-myoepithelial	Nynrin
979	5.48E-08	2.38514	0.324	0.084	8.34E-04	Basal-myoepithelial	Mtss1l
980	5.86E-08	2.56097	0.405	0.131	8.92E-04	Basal-myoepithelial	Sertad4
981	7.76E-08	2.44811	0.351	0.099	1.18E-03	Basal-myoepithelial	Cep85l
982	1.42E-07	2.45513	0.351	0.102	2.16E-03	Basal-myoepithelial	Art4
983	2.84E-07	2.37504	0.324	0.089	4.32E-03	Basal-myoepithelial	Cep170
984	3.60E-07	3.14986	0.297	0.08	5.48E-03	Basal-myoepithelial	Plekhh2
985	3.97E-07	3.34256	0.649	0.37	6.04E-03	Basal-myoepithelial	Dmd
986	5.59E-07	2.58531	0.486	0.217	8.51E-03	Basal-myoepithelial	Ctnnal1
987	6.61E-07	2.61462	0.27	0.067	1.01E-02	Basal-myoepithelial	Zfp874a
988	8.89E-07	2.85081	0.297	0.084	1.35E-02	Basal-myoepithelial	Tnik
989	9.07E-07	2.48314	0.486	0.216	1.38E-02	Basal-myoepithelial	Xdh
990	1.39E-06	2.40631	0.486	0.2	2.11E-02	Basal-myoepithelial	Robo2
991	1.63E-06	2.52176	0.595	0.338	2.47E-02	Basal-myoepithelial	Fam129a
992	2.02E-06	2.37734	0.351	0.118	3.08E-02	Basal-myoepithelial	Hr
993	2.25E-06	2.51287	0.324	0.104	3.42E-02	Basal-myoepithelial	D3Ertd254e
994	7.91E-06	2.39165	0.324	0.111	1.20E-01	Basal-myoepithelial	Rhobtb3
995	1.38E-05	2.92424	0.27	0.082	2.11E-01	Basal-myoepithelial	Fam198b
996	2.83E-05	2.93312	0.27	0.086	4.30E-01	Basal-myoepithelial	Pid1
997	5.02E-05	2.37879	0.27	0.089	7.64E-01	Basal-myoepithelial	Armcx1
998	9.83E-05	2.37478	0.27	0.093	1.00E+00	Basal-myoepithelial	Slc1a3
999	1.42E-04	2.39452	0.297	0.117	1.00E+00	Basal-myoepithelial	Pdlim7
1000	2.05E-04	2.47942	0.459	0.235	1.00E+00	Basal-myoepithelial	Prss23
1001	0.00E+00	7.98789	0.852	0.014	0.00E+00	Suprabasal-larynx	Rbp2
1002	5.32E-247	3.89543	0.944	0.028	8.10E-243	Suprabasal-larynx	Csta1
1003	1.56E-196	5.10905	0.759	0.022	2.37E-192	Suprabasal-larynx	Lipm
1004	6.74E-187	6.43275	0.463	0.006	1.03E-182	Suprabasal-larynx	Krt6b
1005	3.60E-172	5.3956	0.907	0.044	5.48E-168	Suprabasal-larynx	Lypd3
1006	1.18E-161	5.38279	0.852	0.04	1.79E-157	Suprabasal-larynx	Chit1
1007	3.18E-154	5.00757	0.889	0.048	4.83E-150	Suprabasal-larynx	Psapl1
1008	1.15E-141	7.07302	0.296	0.003	1.74E-137	Suprabasal-larynx	Adgrf4
1009	3.17E-139	4.29888	0.833	0.045	4.82E-135	Suprabasal-larynx	Grhl3
1010	2.64E-135	4.37165	0.667	0.028	4.02E-131	Suprabasal-larynx	Ocm
1011	3.94E-131	4.10723	0.778	0.04	6.00E-127	Suprabasal-larynx	Hsd17b2
1012	2.73E-119	4.76651	0.852	0.058	4.15E-115	Suprabasal-larynx	Tprg
1013	4.48E-116	6.12285	1	0.096	6.81E-112	Suprabasal-larynx	Krt6a
1014	3.03E-112	6.37873	0.685	0.038	4.61E-108	Suprabasal-larynx	Sprr1a
1015	1.70E-103	4.63208	0.963	0.1	2.59E-99	Suprabasal-larynx	Aldh3b2
1016	1.79E-100	3.87485	0.63	0.035	2.72E-96	Suprabasal-larynx	Adtrp
1017	7.99E-100	4.03063	0.87	0.073	1.22E-95	Suprabasal-larynx	Fabp6
1018	8.24E-100	4.63261	0.722	0.048	1.25E-95	Suprabasal-larynx	Spink5
1019	5.02E-99	5.42427	0.426	0.015	7.63E-95	Suprabasal-larynx	Tgm5
1020	2.11E-91	4.45615	0.556	0.03	3.21E-87	Suprabasal-larynx	Capns2
1021	7.08E-91	3.1241	0.481	0.022	1.08E-86	Suprabasal-larynx	Asprv1
1022	4.26E-90	4.37166	0.704	0.052	6.48E-86	Suprabasal-larynx	Upp1
1023	2.24E-87	4.68569	0.759	0.065	3.41E-83	Suprabasal-larynx	Tgm1
1024	7.08E-87	4.33618	0.963	0.12	1.08E-82	Suprabasal-larynx	Sptssb
1025	1.38E-85	3.68875	0.481	0.023	2.10E-81	Suprabasal-larynx	Cd5
1026	8.48E-84	3.964	0.944	0.117	1.29E-79	Suprabasal-larynx	Plcd1
1027	8.68E-80	2.72582	0.796	0.074	1.32E-75	Suprabasal-larynx	Dgat2
1028	1.03E-79	3.2901	0.444	0.021	1.57E-75	Suprabasal-larynx	Nccrp1
1029	5.58E-79	4.69258	1	0.147	8.49E-75	Suprabasal-larynx	Fabp5
1030	1.83E-77	3.05206	0.926	0.107	2.79E-73	Suprabasal-larynx	Tmprss11b
1031	5.06E-76	3.55705	0.981	0.137	7.71E-72	Suprabasal-larynx	Krt80
1032	2.77E-75	4.74338	0.833	0.093	4.22E-71	Suprabasal-larynx	Ly6g6c
1033	3.21E-75	3.56171	0.87	0.1	4.89E-71	Suprabasal-larynx	Rhov
1034	1.46E-74	3.49955	0.685	0.058	2.22E-70	Suprabasal-larynx	Cyp27a1
1035	6.21E-73	3.26858	0.778	0.078	9.45E-69	Suprabasal-larynx	Il1rn
1036	9.81E-70	3.44171	0.907	0.121	1.49E-65	Suprabasal-larynx	Dsg3
1037	1.06E-67	3.9395	0.944	0.159	1.61E-63	Suprabasal-larynx	Ly6g6e
1038	1.34E-67	4.04379	1	0.178	2.04E-63	Suprabasal-larynx	Serpinb2
1039	8.91E-67	3.83388	0.611	0.053	1.36E-62	Suprabasal-larynx	Plbd1
1040	1.01E-66	3.11868	0.926	0.127	1.54E-62	Suprabasal-larynx	Cwh43
1041	1.26E-66	3.52657	0.926	0.142	1.92E-62	Suprabasal-larynx	Piga
1042	4.23E-65	3.70092	0.537	0.04	6.44E-61	Suprabasal-larynx	Syt16
1043	5.93E-65	4.13561	0.389	0.02	9.02E-61	Suprabasal-larynx	Il33
1044	6.94E-64	4.38072	0.537	0.042	1.06E-59	Suprabasal-larynx	Cst6
1045	1.63E-63	5.3336	0.37	0.019	2.49E-59	Suprabasal-larynx	Tgm3
1046	1.39E-61	3.88194	0.593	0.053	2.11E-57	Suprabasal-larynx	Gsta1
1047	1.81E-61	4.7276	0.463	0.031	2.75E-57	Suprabasal-larynx	Gm94
1048	9.43E-61	3.30576	0.741	0.085	1.44E-56	Suprabasal-larynx	Nrarp
1049	1.02E-59	3.27916	0.852	0.124	1.55E-55	Suprabasal-larynx	Mgll
1050	3.25E-59	3.52466	0.963	0.18	4.94E-55	Suprabasal-larynx	Ces1h
1051	3.18E-58	3.09464	0.796	0.107	4.85E-54	Suprabasal-larynx	Tmem40
1052	3.56E-57	3.06598	0.907	0.152	5.43E-53	Suprabasal-larynx	Tmem154
1053	6.49E-57	3.99213	0.5	0.04	9.87E-53	Suprabasal-larynx	Fam25c
1054	1.12E-56	3.61742	0.463	0.034	1.71E-52	Suprabasal-larynx	Aldh1a3
1055	2.68E-56	5.48195	1	0.264	4.08E-52	Suprabasal-larynx	Krt13
1056	3.17E-54	2.89528	0.852	0.131	4.83E-50	Suprabasal-larynx	Tpm2
1057	7.25E-54	2.66356	0.593	0.058	1.10E-49	Suprabasal-larynx	St6galnac1
1058	1.97E-53	2.83176	0.963	0.185	3.00E-49	Suprabasal-larynx	Lpcat4
1059	1.65E-52	4.46508	0.963	0.229	2.51E-48	Suprabasal-larynx	Ly6d
1060	6.57E-52	2.88016	0.741	0.098	1.00E-47	Suprabasal-larynx	Dhcr7
1061	8.76E-52	3.56595	0.296	0.014	1.33E-47	Suprabasal-larynx	Gm14137
1062	4.38E-50	3.21684	1	0.259	6.67E-46	Suprabasal-larynx	Hebp2
1063	1.27E-49	3.58384	0.407	0.03	1.93E-45	Suprabasal-larynx	Snx31
1064	4.21E-49	2.95135	0.926	0.187	6.41E-45	Suprabasal-larynx	Ermp1
1065	2.13E-48	3.039	0.981	0.246	3.24E-44	Suprabasal-larynx	Plac8
1066	5.68E-48	2.88779	0.926	0.201	8.64E-44	Suprabasal-larynx	Tmprss4
1067	8.84E-48	2.88461	0.944	0.213	1.35E-43	Suprabasal-larynx	Nectin4
1068	7.48E-47	4.83305	0.259	0.012	1.14E-42	Suprabasal-larynx	Meltf
1069	1.18E-46	5.13961	0.278	0.015	1.79E-42	Suprabasal-larynx	Ephx3
1070	1.34E-46	2.88834	1	0.25	2.04E-42	Suprabasal-larynx	Ptgr1
1071	1.44E-46	3.25137	0.593	0.071	2.19E-42	Suprabasal-larynx	Klk11
1072	8.65E-46	2.63947	0.981	0.233	1.32E-41	Suprabasal-larynx	Arap2
1073	3.19E-45	2.74965	0.759	0.117	4.85E-41	Suprabasal-larynx	Duoxa1
1074	5.76E-45	3.43031	0.519	0.054	8.76E-41	Suprabasal-larynx	Pinlyp
1075	5.80E-45	2.71302	0.704	0.099	8.83E-41	Suprabasal-larynx	Bdh1
1076	6.34E-44	2.94896	0.741	0.118	9.65E-40	Suprabasal-larynx	Nbeal2
1077	7.12E-44	3.0739	0.981	0.308	1.08E-39	Suprabasal-larynx	Evpl
1078	1.32E-43	2.84591	0.944	0.234	2.01E-39	Suprabasal-larynx	Zfp750
1079	1.56E-43	3.7065	1	0.393	2.38E-39	Suprabasal-larynx	Calml3
1080	1.93E-43	3.43091	1	0.393	2.94E-39	Suprabasal-larynx	Serpinb1a
1081	3.15E-43	2.65563	0.556	0.064	4.80E-39	Suprabasal-larynx	Rab7b
1082	8.43E-43	2.51849	0.389	0.032	1.28E-38	Suprabasal-larynx	Cysrt1
1083	1.29E-42	3.07768	0.407	0.035	1.96E-38	Suprabasal-larynx	Melk
1084	1.56E-42	3.47596	0.296	0.018	2.38E-38	Suprabasal-larynx	Gm12968
1085	2.36E-42	3.97243	0.315	0.021	3.59E-38	Suprabasal-larynx	Acsbg1
1086	2.43E-42	2.52529	0.704	0.106	3.70E-38	Suprabasal-larynx	Tmem45a
1087	2.64E-42	3.05598	0.296	0.018	4.02E-38	Suprabasal-larynx	Rasgrp1
1088	5.87E-42	4.35731	0.352	0.027	8.93E-38	Suprabasal-larynx	Klk13
1089	8.49E-42	3.50296	0.537	0.064	1.29E-37	Suprabasal-larynx	Fbp2
1090	1.08E-41	2.81137	0.981	0.278	1.64E-37	Suprabasal-larynx	Pkp1
1091	1.22E-41	3.14199	1	0.365	1.85E-37	Suprabasal-larynx	Dsc2
1092	1.44E-41	2.51911	0.907	0.214	2.19E-37	Suprabasal-larynx	Bag2
1093	1.59E-41	2.99379	0.63	0.088	2.41E-37	Suprabasal-larynx	Duox1
1094	1.85E-41	3.21217	0.852	0.175	2.82E-37	Suprabasal-larynx	Slurp1
1095	2.34E-41	2.69368	0.87	0.184	3.56E-37	Suprabasal-larynx	Bicdl2
1096	4.43E-41	2.61723	0.833	0.159	6.75E-37	Suprabasal-larynx	Nqo1
1097	1.19E-40	2.79914	0.963	0.307	1.82E-36	Suprabasal-larynx	Smagp
1098	1.82E-40	2.50692	0.463	0.046	2.77E-36	Suprabasal-larynx	Racgap1
1099	6.25E-40	2.83297	0.556	0.07	9.52E-36	Suprabasal-larynx	N4bp3
1100	1.22E-39	2.94264	0.889	0.25	1.85E-35	Suprabasal-larynx	Vat1
1101	1.22E-39	3.75121	0.389	0.035	1.86E-35	Suprabasal-larynx	Map3k6
1102	1.26E-39	2.86624	0.593	0.082	1.92E-35	Suprabasal-larynx	Akap12
1103	1.40E-39	2.72818	0.944	0.293	2.13E-35	Suprabasal-larynx	Sytl1
1104	1.53E-39	2.72595	0.833	0.173	2.34E-35	Suprabasal-larynx	Metrnl
1105	2.47E-39	2.54799	1	0.342	3.76E-35	Suprabasal-larynx	Lad1
1106	3.92E-39	2.46124	0.963	0.252	5.97E-35	Suprabasal-larynx	Epha4
1107	4.26E-39	3.35759	1	0.509	6.48E-35	Suprabasal-larynx	Pycard
1108	4.82E-39	4.62606	1	0.557	7.34E-35	Suprabasal-larynx	Krt4
1109	7.77E-39	3.31867	0.315	0.023	1.18E-34	Suprabasal-larynx	Oasl1
1110	8.30E-39	2.90548	1	0.391	1.26E-34	Suprabasal-larynx	Mal
1111	1.11E-38	2.37861	0.259	0.015	1.68E-34	Suprabasal-larynx	Ifi209
1112	4.27E-38	2.53533	0.63	0.098	6.49E-34	Suprabasal-larynx	Fam83g
1113	9.18E-38	2.73592	0.907	0.242	1.40E-33	Suprabasal-larynx	Ifi202b
1114	1.37E-37	3.06972	0.333	0.026	2.09E-33	Suprabasal-larynx	Ifi204
1115	6.08E-37	2.84862	0.537	0.071	9.25E-33	Suprabasal-larynx	S100a3
1116	8.53E-37	3.89496	1	0.538	1.30E-32	Suprabasal-larynx	Hopx
1117	1.50E-36	2.39673	0.778	0.152	2.29E-32	Suprabasal-larynx	Tspan6
1118	1.68E-36	2.73886	1	0.589	2.55E-32	Suprabasal-larynx	Gltp
1119	2.44E-36	2.61591	0.63	0.097	3.72E-32	Suprabasal-larynx	Myzap
1120	6.06E-36	3.09124	1	0.532	9.22E-32	Suprabasal-larynx	Pdzk1ip1
1121	1.02E-35	2.46239	0.981	0.355	1.55E-31	Suprabasal-larynx	Trim29
1122	1.13E-35	2.36524	0.519	0.067	1.71E-31	Suprabasal-larynx	Mafb
1123	1.54E-35	2.44819	0.833	0.199	2.34E-31	Suprabasal-larynx	Zfp185
1124	1.78E-35	2.48152	1	0.863	2.71E-31	Suprabasal-larynx	Gsta4
1125	2.73E-35	2.51279	0.426	0.046	4.16E-31	Suprabasal-larynx	Jakmip1
1126	5.09E-35	2.5599	1	0.664	7.74E-31	Suprabasal-larynx	S100a14
1127	5.23E-35	3.37615	0.389	0.039	7.96E-31	Suprabasal-larynx	Kcnk7
1128	6.61E-35	2.90665	0.5	0.065	1.01E-30	Suprabasal-larynx	Trpm6
1129	7.42E-35	2.51262	1	0.729	1.13E-30	Suprabasal-larynx	Rab25
1130	1.20E-34	2.82023	0.889	0.233	1.83E-30	Suprabasal-larynx	Fdps
1131	1.27E-34	2.86753	0.574	0.085	1.94E-30	Suprabasal-larynx	Syt8
1132	3.42E-34	3.65927	0.278	0.02	5.21E-30	Suprabasal-larynx	Phyhip
1133	4.13E-34	2.42729	0.981	0.313	6.28E-30	Suprabasal-larynx	Scel
1134	7.62E-34	2.68201	1	0.887	1.16E-29	Suprabasal-larynx	Ndufa4
1135	1.19E-33	2.34378	1	0.445	1.81E-29	Suprabasal-larynx	Ablim1
1136	1.37E-33	3.21174	1	0.601	2.08E-29	Suprabasal-larynx	Aldh3a1
1137	2.94E-33	2.3234	1	0.365	4.48E-29	Suprabasal-larynx	Gk
1138	4.44E-33	2.39407	0.63	0.107	6.76E-29	Suprabasal-larynx	H60c
1139	5.39E-33	2.7028	0.407	0.045	8.21E-29	Suprabasal-larynx	Hacd4
1140	5.45E-33	2.43655	1	0.722	8.29E-29	Suprabasal-larynx	S100a10
1141	7.11E-33	2.59375	0.796	0.184	1.08E-28	Suprabasal-larynx	Dusp22
1142	9.68E-33	2.60366	1	0.9	1.47E-28	Suprabasal-larynx	Anxa1
1143	2.24E-32	2.45717	1	0.594	3.40E-28	Suprabasal-larynx	Tacstd2
1144	2.55E-32	2.58776	1	0.767	3.89E-28	Suprabasal-larynx	Cstb
1145	2.70E-32	3.13664	0.519	0.076	4.10E-28	Suprabasal-larynx	Dmkn
1146	4.09E-32	2.36067	0.981	0.37	6.23E-28	Suprabasal-larynx	Elovl1
1147	5.95E-32	2.57055	0.685	0.138	9.05E-28	Suprabasal-larynx	Gsta2
1148	7.31E-32	2.67832	0.593	0.102	1.11E-27	Suprabasal-larynx	Gm20219
1149	1.83E-31	2.46374	1	0.539	2.79E-27	Suprabasal-larynx	Capg
1150	1.84E-31	2.45921	0.852	0.22	2.80E-27	Suprabasal-larynx	Idi1
1151	2.17E-31	2.35846	0.648	0.122	3.31E-27	Suprabasal-larynx	Cdkn2b
1152	3.16E-31	2.50867	1	0.716	4.81E-27	Suprabasal-larynx	Sfn
1153	4.06E-31	2.86718	0.259	0.02	6.18E-27	Suprabasal-larynx	Sprr2a3
1154	4.47E-31	2.47956	0.722	0.154	6.80E-27	Suprabasal-larynx	Nin
1155	6.86E-31	2.54803	0.426	0.051	1.04E-26	Suprabasal-larynx	5930412G12Rik
1156	1.95E-30	3.04137	0.574	0.099	2.97E-26	Suprabasal-larynx	Sult2b1
1157	4.51E-30	3.06726	0.667	0.141	6.86E-26	Suprabasal-larynx	Enpp3
1158	5.51E-30	2.40814	1	0.469	8.39E-26	Suprabasal-larynx	Ppl
1159	9.25E-30	2.44369	0.685	0.137	1.41E-25	Suprabasal-larynx	Cers3
1160	3.73E-29	2.453	0.556	0.094	5.67E-25	Suprabasal-larynx	B3galt5
1161	4.63E-29	2.54482	0.611	0.116	7.05E-25	Suprabasal-larynx	Mvk
1162	8.55E-29	2.40855	0.611	0.111	1.30E-24	Suprabasal-larynx	Ndrg2
1163	9.96E-29	2.664	0.556	0.095	1.52E-24	Suprabasal-larynx	Suox
1164	1.67E-28	2.53596	0.519	0.082	2.54E-24	Suprabasal-larynx	Sdr42e1
1165	2.46E-28	3.0386	0.519	0.087	3.75E-24	Suprabasal-larynx	Phlda2
1166	4.43E-28	2.612	0.537	0.091	6.74E-24	Suprabasal-larynx	Ovol1
1167	5.73E-28	3.17722	0.815	0.229	8.71E-24	Suprabasal-larynx	Lgalsl
1168	6.92E-28	2.61522	0.463	0.068	1.05E-23	Suprabasal-larynx	Pde9a
1169	2.09E-27	2.94021	0.352	0.04	3.18E-23	Suprabasal-larynx	Stx11
1170	2.56E-27	2.33451	0.963	0.346	3.89E-23	Suprabasal-larynx	Cldn4
1171	6.98E-27	2.79679	0.463	0.073	1.06E-22	Suprabasal-larynx	Tmprss11d
1172	1.95E-26	2.33956	0.481	0.076	2.97E-22	Suprabasal-larynx	Tmem54
1173	3.71E-26	2.38498	0.815	0.259	5.64E-22	Suprabasal-larynx	Msmo1
1174	4.69E-26	2.42832	0.611	0.128	7.13E-22	Suprabasal-larynx	Fermt3
1175	6.59E-26	2.80804	0.389	0.053	1.00E-21	Suprabasal-larynx	Them5
1176	6.62E-26	3.23405	0.278	0.027	1.01E-21	Suprabasal-larynx	Gjb5
1177	1.61E-25	2.3463	0.963	0.501	2.46E-21	Suprabasal-larynx	Pmm1
1178	1.94E-25	3.13311	0.259	0.024	2.95E-21	Suprabasal-larynx	Fam3b
1179	1.99E-25	2.64387	0.944	0.429	3.03E-21	Suprabasal-larynx	Ceacam1
1180	4.37E-25	2.70672	0.315	0.035	6.65E-21	Suprabasal-larynx	Klk10
1181	7.76E-25	2.42046	0.481	0.081	1.18E-20	Suprabasal-larynx	Fam131c
1182	7.91E-25	3.97159	0.259	0.025	1.20E-20	Suprabasal-larynx	2610528A11Rik
1183	1.41E-24	3.58808	0.519	0.101	2.15E-20	Suprabasal-larynx	Sbsn
1184	1.97E-24	2.79022	0.315	0.037	2.99E-20	Suprabasal-larynx	Ppfia3
1185	2.75E-24	2.77015	0.296	0.033	4.19E-20	Suprabasal-larynx	Ptpn22
1186	3.27E-24	2.38676	0.759	0.232	4.98E-20	Suprabasal-larynx	Cyp51
1187	4.09E-23	3.37832	0.278	0.03	6.22E-19	Suprabasal-larynx	Vgll3
1188	7.77E-23	2.34494	0.815	0.294	1.18E-18	Suprabasal-larynx	Ttc36
1189	1.64E-22	3.22932	0.278	0.031	2.49E-18	Suprabasal-larynx	S1pr5
1190	1.32E-21	2.3973	0.444	0.078	2.00E-17	Suprabasal-larynx	Btc
1191	1.75E-21	2.61693	0.352	0.052	2.66E-17	Suprabasal-larynx	Plb1
1192	2.95E-21	2.58882	0.259	0.028	4.50E-17	Suprabasal-larynx	Gm39094
1193	6.32E-19	2.70598	0.278	0.037	9.62E-15	Suprabasal-larynx	Slc52a3
1194	1.88E-18	2.51451	0.648	0.212	2.86E-14	Suprabasal-larynx	Sult1b1
1195	2.41E-18	2.6132	0.315	0.048	3.67E-14	Suprabasal-larynx	Dok4
1196	5.29E-18	2.65028	0.296	0.044	8.05E-14	Suprabasal-larynx	Rhbdl3
1197	5.31E-15	2.58051	0.278	0.045	8.08E-11	Suprabasal-larynx	Rdh12
1198	1.45E-14	3.58712	0.741	0.308	2.20E-10	Suprabasal-larynx	Krt17
1199	5.59E-13	2.44382	0.352	0.081	8.51E-09	Suprabasal-larynx	Il18
1200	2.76E-12	3.28626	0.444	0.141	4.21E-08	Suprabasal-larynx	Krt75
1201	0.00E+00	3.19635	0.885	0.054	0.00E+00	Mucous-cuboidal-larynx	Gm9573
1202	0.00E+00	5.69187	0.827	0.038	0.00E+00	Mucous-cuboidal-larynx	Kcnj16
1203	1.26E-271	5.31061	0.649	0.031	1.92E-267	Mucous-cuboidal-larynx	St6galnac1
1204	3.84E-262	5.0257	0.558	0.019	5.84E-258	Mucous-cuboidal-larynx	Slco1a6
1205	5.22E-252	4.97191	0.615	0.03	7.94E-248	Mucous-cuboidal-larynx	Tmprss11e
1206	1.36E-241	4.49819	0.918	0.114	2.08E-237	Mucous-cuboidal-larynx	Slco1a5
1207	3.23E-233	5.11413	0.543	0.024	4.91E-229	Mucous-cuboidal-larynx	Cybb
1208	1.06E-227	3.84784	0.846	0.091	1.62E-223	Mucous-cuboidal-larynx	Plat
1209	6.34E-224	4.54111	0.462	0.014	9.65E-220	Mucous-cuboidal-larynx	Muc13
1210	4.56E-213	3.78766	0.678	0.053	6.95E-209	Mucous-cuboidal-larynx	Slc9a4
1211	3.63E-209	3.73247	0.471	0.018	5.53E-205	Mucous-cuboidal-larynx	Tmem45b
1212	6.36E-202	3.7983	0.76	0.079	9.68E-198	Mucous-cuboidal-larynx	Alox12e
1213	1.18E-187	4.32025	0.591	0.045	1.79E-183	Mucous-cuboidal-larynx	Scnn1g
1214	3.87E-184	4.77172	0.442	0.02	5.88E-180	Mucous-cuboidal-larynx	Tnip3
1215	9.92E-172	3.15207	0.841	0.13	1.51E-167	Mucous-cuboidal-larynx	Prss32
1216	2.74E-169	3.92928	0.865	0.145	4.16E-165	Mucous-cuboidal-larynx	Tnfaip2
1217	4.61E-162	3.34187	0.904	0.184	7.01E-158	Mucous-cuboidal-larynx	Wfdc1
1218	1.08E-155	3.81978	0.543	0.048	1.64E-151	Mucous-cuboidal-larynx	Glipr2
1219	2.59E-153	3.17873	0.673	0.081	3.94E-149	Mucous-cuboidal-larynx	Tmem45a
1220	2.27E-150	5.19194	0.317	0.01	3.46E-146	Mucous-cuboidal-larynx	Gm15657
1221	3.15E-145	3.63581	0.481	0.038	4.79E-141	Mucous-cuboidal-larynx	Scnn1b
1222	3.03E-142	3.21333	0.995	0.367	4.61E-138	Mucous-cuboidal-larynx	Muc4
1223	3.13E-142	2.13411	0.928	0.216	4.76E-138	Mucous-cuboidal-larynx	Plac8
1224	3.40E-141	3.97188	0.534	0.053	5.17E-137	Mucous-cuboidal-larynx	Tnfsf10
1225	1.55E-140	3.69677	0.452	0.033	2.36E-136	Mucous-cuboidal-larynx	Abcc8
1226	4.97E-137	3.03197	0.731	0.117	7.56E-133	Mucous-cuboidal-larynx	Unc5b
1227	5.26E-136	2.70504	0.832	0.164	8.00E-132	Mucous-cuboidal-larynx	Muc20
1228	2.02E-132	2.66788	0.817	0.153	3.07E-128	Mucous-cuboidal-larynx	Ces1h
1229	2.63E-132	4.3116	0.375	0.023	4.00E-128	Mucous-cuboidal-larynx	Stra6
1230	4.48E-132	3.61067	0.466	0.04	6.82E-128	Mucous-cuboidal-larynx	Gata3
1231	6.46E-129	2.38142	1	0.363	9.84E-125	Mucous-cuboidal-larynx	Mal
1232	2.41E-123	2.57654	0.798	0.16	3.67E-119	Mucous-cuboidal-larynx	Lpcat4
1233	4.88E-123	3.03654	0.726	0.128	7.43E-119	Mucous-cuboidal-larynx	Nin
1234	5.99E-120	3.24162	0.803	0.174	9.12E-116	Mucous-cuboidal-larynx	Alox15
1235	2.61E-114	2.77345	0.885	0.238	3.97E-110	Mucous-cuboidal-larynx	AW112010
1236	5.99E-114	2.82543	0.764	0.166	9.12E-110	Mucous-cuboidal-larynx	Alox12
1237	6.01E-114	4.19703	0.37	0.028	9.15E-110	Mucous-cuboidal-larynx	Gm48530
1238	7.25E-114	2.73706	0.995	0.511	1.10E-109	Mucous-cuboidal-larynx	Pdzk1ip1
1239	2.17E-110	2.46807	0.793	0.176	3.31E-106	Mucous-cuboidal-larynx	Tmprss4
1240	1.44E-107	2.38507	0.851	0.207	2.19E-103	Mucous-cuboidal-larynx	Arap2
1241	5.83E-107	2.47668	0.846	0.215	8.88E-103	Mucous-cuboidal-larynx	Fut9
1242	3.63E-105	3.20605	0.913	0.364	5.53E-101	Mucous-cuboidal-larynx	Pcolce
1243	1.51E-104	2.76895	0.466	0.054	2.29E-100	Mucous-cuboidal-larynx	Pmaip1
1244	1.76E-104	2.30167	0.851	0.218	2.67E-100	Mucous-cuboidal-larynx	Lgi2
1245	5.42E-104	3.99278	0.317	0.021	8.24E-100	Mucous-cuboidal-larynx	Piezo2
1246	3.32E-103	3.85848	0.433	0.048	5.06E-99	Mucous-cuboidal-larynx	Abca13
1247	4.24E-103	2.1327	1	0.881	6.45E-99	Mucous-cuboidal-larynx	Ndufa4
1248	8.12E-102	2.27297	0.683	0.135	1.24E-97	Mucous-cuboidal-larynx	Spns2
1249	2.10E-101	2.60077	0.841	0.239	3.20E-97	Mucous-cuboidal-larynx	Dock11
1250	2.23E-101	2.61085	0.587	0.091	3.39E-97	Mucous-cuboidal-larynx	Tmprss11b
1251	9.38E-101	2.29401	0.986	0.567	1.43E-96	Mucous-cuboidal-larynx	Upk1b
1252	3.95E-99	2.75068	0.928	0.34	6.01E-95	Mucous-cuboidal-larynx	Upk3bl
1253	1.08E-98	1.78317	1	0.911	1.65E-94	Mucous-cuboidal-larynx	Gsto1
1254	1.88E-96	3.96071	0.298	0.021	2.87E-92	Mucous-cuboidal-larynx	Sectm1b
1255	4.99E-96	2.30764	0.966	0.48	7.59E-92	Mucous-cuboidal-larynx	Pmm1
1256	2.00E-95	3.22764	0.447	0.056	3.04E-91	Mucous-cuboidal-larynx	Tmprss11d
1257	1.54E-94	3.69143	0.346	0.031	2.35E-90	Mucous-cuboidal-larynx	Mmp23
1258	1.14E-91	3.47215	0.327	0.028	1.74E-87	Mucous-cuboidal-larynx	Stx11
1259	7.24E-91	2.21191	0.885	0.326	1.10E-86	Mucous-cuboidal-larynx	Ecm1
1260	5.81E-90	1.73507	1	0.904	8.85E-86	Mucous-cuboidal-larynx	S100a6
1261	2.17E-89	2.62283	0.553	0.093	3.31E-85	Mucous-cuboidal-larynx	Slc13a2
1262	2.18E-89	4.95642	0.385	0.045	3.31E-85	Mucous-cuboidal-larynx	Pde8b
1263	1.57E-88	3.01901	0.534	0.09	2.39E-84	Mucous-cuboidal-larynx	H60c
1264	1.15E-87	2.42774	0.962	0.582	1.75E-83	Mucous-cuboidal-larynx	Cyba
1265	1.72E-86	2.12179	0.904	0.319	2.62E-82	Mucous-cuboidal-larynx	Cpm
1266	2.69E-86	1.88619	1	0.737	4.09E-82	Mucous-cuboidal-larynx	Ifitm1
1267	3.00E-86	3.00578	0.399	0.049	4.57E-82	Mucous-cuboidal-larynx	Nrp2
1268	4.07E-86	2.22711	0.716	0.166	6.20E-82	Mucous-cuboidal-larynx	B4galt5
1269	1.25E-85	1.98877	0.976	0.487	1.91E-81	Mucous-cuboidal-larynx	Muc1
1270	7.37E-84	2.51618	0.764	0.208	1.12E-79	Mucous-cuboidal-larynx	Ly6d
1271	8.51E-84	2.43711	0.889	0.32	1.29E-79	Mucous-cuboidal-larynx	Igfbp3
1272	2.90E-83	2.76296	0.327	0.031	4.41E-79	Mucous-cuboidal-larynx	Vnn1
1273	1.22E-82	2.63824	0.587	0.121	1.85E-78	Mucous-cuboidal-larynx	Tmem173
1274	4.93E-82	2.15467	0.769	0.212	7.50E-78	Mucous-cuboidal-larynx	Paqr8
1275	1.91E-81	1.88499	0.981	0.463	2.91E-77	Mucous-cuboidal-larynx	Cxcl17
1276	7.64E-81	1.97004	0.938	0.424	1.16E-76	Mucous-cuboidal-larynx	Ablim1
1277	1.16E-78	1.80135	0.913	0.324	1.76E-74	Mucous-cuboidal-larynx	Cyp4a12b
1278	2.14E-78	2.71042	0.529	0.098	3.25E-74	Mucous-cuboidal-larynx	Mid2
1279	4.07E-78	2.02876	0.894	0.361	6.19E-74	Mucous-cuboidal-larynx	Unc93b1
1280	4.23E-78	2.05224	0.779	0.235	6.44E-74	Mucous-cuboidal-larynx	Slc39a4
1281	6.37E-78	1.88737	0.76	0.211	9.69E-74	Mucous-cuboidal-larynx	Kcnq1
1282	1.34E-77	3.05298	0.38	0.049	2.04E-73	Mucous-cuboidal-larynx	Cyp27a1
1283	1.58E-76	2.31778	0.62	0.143	2.41E-72	Mucous-cuboidal-larynx	Ly6g6e
1284	1.63E-76	2.48786	0.736	0.214	2.48E-72	Mucous-cuboidal-larynx	Ddx60
1285	1.19E-75	1.76167	0.99	0.557	1.80E-71	Mucous-cuboidal-larynx	Gabrp
1286	1.98E-75	1.75756	0.962	0.447	3.02E-71	Mucous-cuboidal-larynx	Tppp3
1287	2.42E-75	2.31148	0.577	0.119	3.69E-71	Mucous-cuboidal-larynx	Foxe1
1288	8.93E-75	2.72573	0.841	0.342	1.36E-70	Mucous-cuboidal-larynx	Meis2
1289	8.31E-74	1.96279	0.923	0.416	1.26E-69	Mucous-cuboidal-larynx	Foxq1
1290	4.66E-73	2.88924	0.514	0.103	7.10E-69	Mucous-cuboidal-larynx	Upk2
1291	9.85E-73	2.45355	0.567	0.126	1.50E-68	Mucous-cuboidal-larynx	Kcnk5
1292	6.42E-72	1.80188	0.87	0.344	9.77E-68	Mucous-cuboidal-larynx	Mmp15
1293	1.23E-71	2.74722	0.543	0.114	1.87E-67	Mucous-cuboidal-larynx	Cwh43
1294	1.40E-71	3.55129	0.308	0.033	2.14E-67	Mucous-cuboidal-larynx	Fam20a
1295	5.34E-71	4.40303	0.26	0.023	8.13E-67	Mucous-cuboidal-larynx	Chil1
1296	8.58E-71	2.16256	0.76	0.24	1.31E-66	Mucous-cuboidal-larynx	Dhrs9
1297	2.05E-70	1.98122	0.774	0.245	3.12E-66	Mucous-cuboidal-larynx	Daglb
1298	2.98E-70	2.52779	0.558	0.123	4.54E-66	Mucous-cuboidal-larynx	Enpp3
1299	1.58E-69	3.1442	0.433	0.073	2.40E-65	Mucous-cuboidal-larynx	Tmem213
1300	1.11E-68	2.08876	0.668	0.172	1.68E-64	Mucous-cuboidal-larynx	Bmp6
1301	3.30E-68	2.30959	0.486	0.094	5.02E-64	Mucous-cuboidal-larynx	Atp6v0a4
1302	5.86E-68	1.78364	0.755	0.224	8.92E-64	Mucous-cuboidal-larynx	Filip1l
1303	2.37E-67	2.35911	0.827	0.326	3.61E-63	Mucous-cuboidal-larynx	Cldn4
1304	3.30E-67	1.75135	0.803	0.273	5.02E-63	Mucous-cuboidal-larynx	Kctd14
1305	3.53E-67	1.8641	0.904	0.447	5.37E-63	Mucous-cuboidal-larynx	Ccser2
1306	4.73E-67	3.37165	0.447	0.082	7.20E-63	Mucous-cuboidal-larynx	Itln1
1307	4.76E-67	2.19012	0.596	0.143	7.25E-63	Mucous-cuboidal-larynx	Nqo1
1308	1.15E-66	1.80389	0.798	0.287	1.75E-62	Mucous-cuboidal-larynx	Smagp
1309	1.54E-66	1.90492	0.716	0.207	2.35E-62	Mucous-cuboidal-larynx	St6galnac2
1310	1.77E-66	2.70298	0.279	0.029	2.70E-62	Mucous-cuboidal-larynx	Cftr
1311	2.52E-66	2.60468	0.611	0.164	3.83E-62	Mucous-cuboidal-larynx	Rapgef5
1312	2.96E-65	2.48542	0.659	0.192	4.50E-61	Mucous-cuboidal-larynx	Sult1b1
1313	4.10E-65	2.08888	0.716	0.231	6.24E-61	Mucous-cuboidal-larynx	Slc39a8
1314	1.22E-64	1.97308	0.712	0.219	1.86E-60	Mucous-cuboidal-larynx	Lpar3
1315	2.13E-64	2.4858	0.409	0.069	3.24E-60	Mucous-cuboidal-larynx	Il1rn
1316	2.58E-64	3.2776	0.274	0.029	3.93E-60	Mucous-cuboidal-larynx	Zc3h12d
1317	3.18E-64	1.82818	0.928	0.423	4.83E-60	Mucous-cuboidal-larynx	Mboat1
1318	6.77E-64	1.774	0.851	0.364	1.03E-59	Mucous-cuboidal-larynx	Clmn
1319	1.38E-63	2.43473	0.514	0.115	2.09E-59	Mucous-cuboidal-larynx	Fam102b
1320	3.78E-63	1.74175	0.793	0.277	5.75E-59	Mucous-cuboidal-larynx	Parm1
1321	5.73E-63	2.20192	0.337	0.045	8.72E-59	Mucous-cuboidal-larynx	Upp1
1322	8.20E-62	2.17304	0.548	0.133	1.25E-57	Mucous-cuboidal-larynx	Entpd3
1323	1.06E-61	3.47739	0.284	0.033	1.61E-57	Mucous-cuboidal-larynx	Syt16
1324	2.23E-61	2.12048	0.62	0.17	3.39E-57	Mucous-cuboidal-larynx	Capn5
1325	2.31E-61	1.99246	0.601	0.158	3.52E-57	Mucous-cuboidal-larynx	Slfn2
1326	4.77E-61	1.84394	0.827	0.319	7.26E-57	Mucous-cuboidal-larynx	Ralgps2
1327	2.45E-60	2.21026	0.596	0.157	3.73E-56	Mucous-cuboidal-larynx	Styk1
1328	2.53E-60	2.22811	0.49	0.107	3.85E-56	Mucous-cuboidal-larynx	Kbtbd11
1329	8.58E-60	3.05876	0.365	0.06	1.31E-55	Mucous-cuboidal-larynx	Acsm3
1330	1.22E-59	1.92054	0.75	0.294	1.86E-55	Mucous-cuboidal-larynx	Grpel2
1331	1.81E-59	2.73048	0.389	0.068	2.75E-55	Mucous-cuboidal-larynx	Thsd7a
1332	1.90E-59	2.29261	0.452	0.091	2.89E-55	Mucous-cuboidal-larynx	Rhov
1333	1.31E-58	1.91438	0.486	0.108	1.99E-54	Mucous-cuboidal-larynx	Cdkn2b
1334	1.41E-58	1.97948	0.74	0.263	2.15E-54	Mucous-cuboidal-larynx	Fmn1
1335	4.14E-58	2.05028	0.808	0.348	6.30E-54	Mucous-cuboidal-larynx	Gk
1336	6.93E-58	1.97801	0.601	0.166	1.05E-53	Mucous-cuboidal-larynx	Tspan2
1337	7.95E-58	1.79203	0.87	0.41	1.21E-53	Mucous-cuboidal-larynx	Ceacam1
1338	1.35E-57	1.78615	0.712	0.235	2.05E-53	Mucous-cuboidal-larynx	Epha4
1339	1.89E-57	2.00763	0.327	0.048	2.88E-53	Mucous-cuboidal-larynx	Tex33
1340	3.62E-56	2.41235	0.702	0.261	5.51E-52	Mucous-cuboidal-larynx	St8sia6
1341	3.92E-56	1.76199	0.798	0.333	5.97E-52	Mucous-cuboidal-larynx	Zdhhc13
1342	2.68E-55	3.0388	0.255	0.03	4.08E-51	Mucous-cuboidal-larynx	C2
1343	1.35E-54	2.04162	0.663	0.21	2.06E-50	Mucous-cuboidal-larynx	Cdc42bpa
1344	1.38E-53	1.88559	0.75	0.301	2.10E-49	Mucous-cuboidal-larynx	Ifngr2
1345	3.05E-53	2.07043	0.663	0.219	4.63E-49	Mucous-cuboidal-larynx	Ntn4
1346	5.16E-53	1.87883	0.707	0.268	7.86E-49	Mucous-cuboidal-larynx	Pyroxd1
1347	7.68E-53	2.86219	0.327	0.053	1.17E-48	Mucous-cuboidal-larynx	Slc7a11
1348	4.13E-52	1.96311	0.841	0.407	6.28E-48	Mucous-cuboidal-larynx	Slc4a4
1349	4.58E-52	1.7392	0.841	0.371	6.97E-48	Mucous-cuboidal-larynx	Tbc1d1
1350	1.24E-49	1.97216	0.389	0.079	1.88E-45	Mucous-cuboidal-larynx	Ikzf3
1351	7.05E-49	2.18046	0.462	0.114	1.07E-44	Mucous-cuboidal-larynx	Mapk11
1352	7.98E-49	2.48177	0.438	0.102	1.22E-44	Mucous-cuboidal-larynx	Bnc2
1353	1.98E-48	2.57471	0.274	0.04	3.02E-44	Mucous-cuboidal-larynx	Csdc2
1354	2.64E-48	3.72363	0.284	0.044	4.02E-44	Mucous-cuboidal-larynx	Ltbp1
1355	3.00E-48	1.73749	0.76	0.296	4.56E-44	Mucous-cuboidal-larynx	Scel
1356	1.36E-47	2.57605	0.317	0.055	2.06E-43	Mucous-cuboidal-larynx	Txndc16
1357	1.90E-47	1.82006	0.692	0.256	2.90E-43	Mucous-cuboidal-larynx	Kalrn
1358	1.60E-46	1.75741	0.481	0.12	2.44E-42	Mucous-cuboidal-larynx	Dnajc6
1359	1.21E-45	1.89817	0.817	0.384	1.84E-41	Mucous-cuboidal-larynx	Fgfbp1
1360	1.73E-45	2.02637	0.486	0.134	2.63E-41	Mucous-cuboidal-larynx	B3gnt3
1361	1.07E-44	2.17266	0.611	0.22	1.63E-40	Mucous-cuboidal-larynx	Fdps
1362	3.44E-43	1.75131	0.587	0.2	5.24E-39	Mucous-cuboidal-larynx	Slc28a3
1363	1.08E-42	1.8602	0.577	0.195	1.64E-38	Mucous-cuboidal-larynx	Tmem140
1364	1.39E-42	2.65209	0.288	0.052	2.12E-38	Mucous-cuboidal-larynx	Neurl1b
1365	6.27E-42	2.41242	0.572	0.209	9.54E-38	Mucous-cuboidal-larynx	Idi1
1366	7.55E-42	2.35433	0.442	0.119	1.15E-37	Mucous-cuboidal-larynx	Ust
1367	1.77E-40	1.91696	0.433	0.115	2.69E-36	Mucous-cuboidal-larynx	Itgb7
1368	4.31E-40	1.76167	0.639	0.26	6.56E-36	Mucous-cuboidal-larynx	Ldlr
1369	5.08E-40	1.97243	0.562	0.189	7.73E-36	Mucous-cuboidal-larynx	Plaur
1370	4.04E-39	2.17477	0.572	0.22	6.15E-35	Mucous-cuboidal-larynx	Cyp51
1371	2.80E-38	1.78764	0.279	0.052	4.26E-34	Mucous-cuboidal-larynx	Ankub1
1372	4.58E-38	2.41694	0.255	0.043	6.98E-34	Mucous-cuboidal-larynx	Prr18
1373	9.58E-37	2.40769	0.346	0.084	1.46E-32	Mucous-cuboidal-larynx	Stard4
1374	7.02E-36	1.8439	0.601	0.247	1.07E-31	Mucous-cuboidal-larynx	Msmo1
1375	8.87E-36	1.88361	0.466	0.144	1.35E-31	Mucous-cuboidal-larynx	Tmem154
1376	1.74E-35	2.12535	0.279	0.055	2.65E-31	Mucous-cuboidal-larynx	Rnasel
1377	4.95E-35	1.85624	0.5	0.169	7.54E-31	Mucous-cuboidal-larynx	St3gal1
1378	1.51E-34	1.80908	0.447	0.136	2.30E-30	Mucous-cuboidal-larynx	Piga
1379	8.67E-34	2.53058	0.308	0.072	1.32E-29	Mucous-cuboidal-larynx	Il18
1380	1.01E-32	2.74784	0.404	0.119	1.54E-28	Mucous-cuboidal-larynx	Fetub
1381	1.16E-32	1.778	0.423	0.131	1.77E-28	Mucous-cuboidal-larynx	Slc16a12
1382	1.53E-31	2.01644	0.288	0.065	2.33E-27	Mucous-cuboidal-larynx	Mxra7
1383	1.76E-31	1.85448	0.298	0.07	2.68E-27	Mucous-cuboidal-larynx	6430573F11Rik
1384	5.34E-31	2.40377	0.26	0.055	8.12E-27	Mucous-cuboidal-larynx	Amph
1385	3.58E-30	2.47372	0.423	0.144	5.45E-26	Mucous-cuboidal-larynx	S100g
1386	4.64E-29	1.78639	0.452	0.164	7.06E-25	Mucous-cuboidal-larynx	Sqle
1387	1.34E-27	1.96555	0.26	0.06	2.05E-23	Mucous-cuboidal-larynx	Pald1
1388	2.69E-27	2.04069	0.322	0.092	4.10E-23	Mucous-cuboidal-larynx	Myzap
1389	2.72E-27	1.99547	0.308	0.083	4.14E-23	Mucous-cuboidal-larynx	Gbp2
1390	8.31E-27	1.99791	0.288	0.074	1.27E-22	Mucous-cuboidal-larynx	Hmcn1
1391	9.41E-27	2.04087	0.269	0.066	1.43E-22	Mucous-cuboidal-larynx	S100a3
1392	1.89E-26	1.77348	0.308	0.083	2.87E-22	Mucous-cuboidal-larynx	Lysmd2
1393	1.32E-24	1.8627	0.312	0.091	2.01E-20	Mucous-cuboidal-larynx	Cpe
1394	4.34E-24	1.93483	0.26	0.066	6.61E-20	Mucous-cuboidal-larynx	Gpc1
1395	1.07E-22	1.80243	0.288	0.085	1.63E-18	Mucous-cuboidal-larynx	Cacnb3
1396	2.55E-22	1.89902	0.25	0.066	3.88E-18	Mucous-cuboidal-larynx	Ccl20
1397	3.98E-20	1.74816	0.269	0.08	6.06E-16	Mucous-cuboidal-larynx	Rab32
1398	9.59E-19	2.02321	0.365	0.148	1.46E-14	Mucous-cuboidal-larynx	Fabp5
1399	9.90E-19	1.97226	0.529	0.287	1.51E-14	Mucous-cuboidal-larynx	Mycl
1400	5.81E-15	1.73497	0.288	0.114	8.84E-11	Mucous-cuboidal-larynx	Zdhhc14
1401	0.00E+00	9.1872	0.914	0.009	0.00E+00	Mucous-squamous-larynx	Duox2
1402	0.00E+00	11.42	0.829	0.007	0.00E+00	Mucous-squamous-larynx	Duoxa2
1403	0.00E+00	7.64148	0.771	0.006	0.00E+00	Mucous-squamous-larynx	Fgd3
1404	4.57E-283	9.61028	0.657	0.005	6.95E-279	Mucous-squamous-larynx	Il1a
1405	3.27E-266	10.779	1	0.02	4.98E-262	Mucous-squamous-larynx	AA467197
1406	8.83E-261	7.98713	0.8	0.011	1.34E-256	Mucous-squamous-larynx	Ifi209
1407	1.29E-253	8.91379	0.543	0.004	1.96E-249	Mucous-squamous-larynx	Ankk1
1408	2.85E-251	8.34363	0.943	0.018	4.33E-247	Mucous-squamous-larynx	Nccrp1
1409	5.29E-234	8.89123	0.657	0.008	8.05E-230	Mucous-squamous-larynx	Adgrf1
1410	3.89E-231	10.5829	0.343	0.001	5.93E-227	Mucous-squamous-larynx	Gm44275
1411	7.38E-228	9.00241	0.943	0.021	1.12E-223	Mucous-squamous-larynx	Ifit1bl1
1412	3.98E-221	7.24626	0.886	0.019	6.06E-217	Mucous-squamous-larynx	Itgam
1413	2.66E-211	8.92603	0.971	0.026	4.05E-207	Mucous-squamous-larynx	Prss27
1414	9.37E-205	7.88705	0.886	0.021	1.43E-200	Mucous-squamous-larynx	Cd274
1415	3.29E-200	7.53418	0.829	0.018	5.01E-196	Mucous-squamous-larynx	Plekhs1
1416	6.55E-195	10.6142	0.971	0.029	9.96E-191	Mucous-squamous-larynx	Cnfn
1417	5.14E-185	7.39081	0.971	0.031	7.82E-181	Mucous-squamous-larynx	Prdm1
1418	1.04E-162	8.16067	0.6	0.011	1.58E-158	Mucous-squamous-larynx	Spns3
1419	2.55E-139	7.22416	0.457	0.007	3.88E-135	Mucous-squamous-larynx	Ifi205
1420	1.53E-133	9.56107	1	0.052	2.33E-129	Mucous-squamous-larynx	Psca
1421	3.37E-127	8.13023	0.829	0.034	5.12E-123	Mucous-squamous-larynx	Csta1
1422	1.03E-120	6.34117	0.543	0.013	1.57E-116	Mucous-squamous-larynx	Gm14137
1423	2.06E-120	6.87	0.514	0.012	3.13E-116	Mucous-squamous-larynx	Ifi211
1424	7.26E-116	6.46025	0.657	0.022	1.10E-111	Mucous-squamous-larynx	Tnfrsf11b
1425	2.01E-115	6.93757	0.743	0.03	3.06E-111	Mucous-squamous-larynx	Ocm
1426	6.30E-113	7.29471	0.8	0.036	9.59E-109	Mucous-squamous-larynx	2300002M23Rik
1427	8.79E-112	7.9508	0.429	0.008	1.34E-107	Mucous-squamous-larynx	Chac1
1428	2.34E-105	5.83105	0.657	0.025	3.56E-101	Mucous-squamous-larynx	Ifi204
1429	2.70E-96	6.24182	0.829	0.048	4.11E-92	Mucous-squamous-larynx	Trex2
1430	4.27E-88	4.82715	0.771	0.044	6.50E-84	Mucous-squamous-larynx	Hsd17b2
1431	1.58E-83	5.34422	0.914	0.07	2.41E-79	Mucous-squamous-larynx	Pmaip1
1432	4.79E-83	6.25275	1	0.093	7.28E-79	Mucous-squamous-larynx	Gm9573
1433	1.05E-81	6.63853	0.4	0.011	1.60E-77	Mucous-squamous-larynx	Tmem171
1434	3.05E-81	7.64275	0.629	0.031	4.64E-77	Mucous-squamous-larynx	Cysrt1
1435	5.32E-75	6.6706	0.4	0.012	8.10E-71	Mucous-squamous-larynx	Smpdl3b
1436	3.84E-73	5.26389	0.629	0.034	5.84E-69	Mucous-squamous-larynx	Muc13
1437	4.41E-73	4.76827	0.771	0.056	6.71E-69	Mucous-squamous-larynx	Sowahb
1438	1.63E-69	7.96325	0.514	0.024	2.49E-65	Mucous-squamous-larynx	Asprv1
1439	5.08E-68	5.88387	0.429	0.016	7.73E-64	Mucous-squamous-larynx	Anxa9
1440	2.21E-67	5.19867	1	0.115	3.36E-63	Mucous-squamous-larynx	Arg1
1441	3.05E-67	5.06545	0.771	0.062	4.63E-63	Mucous-squamous-larynx	Slc25a48
1442	4.44E-67	8.26937	0.257	0.005	6.75E-63	Mucous-squamous-larynx	Arl14
1443	1.71E-65	5.53777	0.771	0.064	2.60E-61	Mucous-squamous-larynx	Il1r2
1444	2.50E-65	5.63527	1	0.121	3.81E-61	Mucous-squamous-larynx	Cdkn2b
1445	2.62E-65	5.21904	0.857	0.083	3.98E-61	Mucous-squamous-larynx	Apol7a
1446	6.28E-64	4.76211	0.8	0.07	9.56E-60	Mucous-squamous-larynx	Abcg1
1447	2.17E-63	5.53544	0.571	0.033	3.31E-59	Mucous-squamous-larynx	Ltb
1448	4.30E-63	4.31657	0.714	0.054	6.55E-59	Mucous-squamous-larynx	P2ry2
1449	6.41E-62	5.44676	0.829	0.081	9.76E-58	Mucous-squamous-larynx	Il1rn
1450	3.29E-61	5.99673	0.343	0.011	5.01E-57	Mucous-squamous-larynx	Pigz
1451	1.01E-60	5.30806	0.686	0.053	1.54E-56	Mucous-squamous-larynx	Plet1os
1452	4.12E-60	7.12672	0.371	0.014	6.27E-56	Mucous-squamous-larynx	Rnf223
1453	2.01E-59	3.72803	0.971	0.111	3.05E-55	Mucous-squamous-larynx	Tmprss11b
1454	6.30E-59	5.38648	0.971	0.13	9.58E-55	Mucous-squamous-larynx	Slc5a1
1455	1.22E-57	4.81861	0.971	0.131	1.86E-53	Mucous-squamous-larynx	Tmprss11g
1456	2.55E-56	5.90031	0.6	0.043	3.89E-52	Mucous-squamous-larynx	Vnn1
1457	1.67E-55	5.31805	0.886	0.11	2.55E-51	Mucous-squamous-larynx	Tmem40
1458	1.85E-55	4.06211	0.743	0.067	2.82E-51	Mucous-squamous-larynx	Dusp4
1459	3.48E-55	5.25419	0.829	0.091	5.30E-51	Mucous-squamous-larynx	Clca3a2
1460	6.18E-55	5.64695	1	0.159	9.41E-51	Mucous-squamous-larynx	Spns2
1461	9.98E-55	3.98272	0.629	0.047	1.52E-50	Mucous-squamous-larynx	Chit1
1462	6.34E-54	5.36886	0.543	0.035	9.65E-50	Mucous-squamous-larynx	Aldh1a3
1463	7.11E-54	4.71966	0.514	0.032	1.08E-49	Mucous-squamous-larynx	Tnf
1464	2.39E-53	4.58775	0.543	0.036	3.63E-49	Mucous-squamous-larynx	Melk
1465	3.62E-53	5.25742	0.743	0.074	5.51E-49	Mucous-squamous-larynx	Ccl6
1466	1.59E-52	5.48507	0.914	0.127	2.43E-48	Mucous-squamous-larynx	2310007B03Rik
1467	2.83E-52	6.06213	0.4	0.019	4.31E-48	Mucous-squamous-larynx	Entpd1
1468	6.60E-52	5.1393	0.943	0.142	1.00E-47	Mucous-squamous-larynx	Krt80
1469	7.32E-51	6.13312	0.943	0.147	1.11E-46	Mucous-squamous-larynx	Slc6a14
1470	4.35E-50	4.72023	0.914	0.126	6.61E-46	Mucous-squamous-larynx	Plat
1471	5.08E-50	5.9386	0.429	0.023	7.72E-46	Mucous-squamous-larynx	Gm28856
1472	6.85E-50	5.55353	0.429	0.023	1.04E-45	Mucous-squamous-larynx	Oasl1
1473	1.67E-49	6.66004	0.943	0.15	2.54E-45	Mucous-squamous-larynx	Prss22
1474	4.44E-49	4.45358	0.743	0.079	6.76E-45	Mucous-squamous-larynx	Rnf39
1475	2.14E-48	5.43481	1	0.182	3.26E-44	Mucous-squamous-larynx	Plpp1
1476	2.19E-47	4.98963	0.714	0.078	3.34E-43	Mucous-squamous-larynx	Dgat2
1477	3.43E-47	4.56327	1	0.189	5.21E-43	Mucous-squamous-larynx	Lpcat4
1478	1.09E-46	3.82506	0.886	0.128	1.65E-42	Mucous-squamous-larynx	Kifc3
1479	2.95E-46	4.76534	0.657	0.064	4.49E-42	Mucous-squamous-larynx	Map3k8
1480	3.46E-46	5.31705	0.857	0.119	5.26E-42	Mucous-squamous-larynx	Dusp5
1481	5.04E-46	4.97714	0.943	0.159	7.67E-42	Mucous-squamous-larynx	Ccng2
1482	1.60E-44	4.03543	0.771	0.095	2.44E-40	Mucous-squamous-larynx	B3galt5
1483	8.80E-44	6.80526	1	0.218	1.34E-39	Mucous-squamous-larynx	Clca3b
1484	2.36E-43	5.91803	0.971	0.2	3.59E-39	Mucous-squamous-larynx	Mxd1
1485	4.79E-42	3.76786	0.714	0.083	7.29E-38	Mucous-squamous-larynx	Slc9a4
1486	1.04E-41	4.26135	0.914	0.16	1.59E-37	Mucous-squamous-larynx	Crybg2
1487	2.34E-41	4.35367	0.943	0.189	3.56E-37	Mucous-squamous-larynx	Capn5
1488	8.40E-41	4.03153	0.971	0.195	1.28E-36	Mucous-squamous-larynx	Muc20
1489	6.15E-40	5.87076	1	0.25	9.36E-36	Mucous-squamous-larynx	Plac8
1490	1.44E-39	3.5072	0.429	0.03	2.19E-35	Mucous-squamous-larynx	Bcas1
1491	2.52E-39	4.91097	0.857	0.149	3.84E-35	Mucous-squamous-larynx	Irf7
1492	3.18E-39	3.45743	0.771	0.103	4.84E-35	Mucous-squamous-larynx	Krt6a
1493	4.56E-39	4.2841	0.514	0.044	6.95E-35	Mucous-squamous-larynx	Mmp23
1494	1.19E-38	3.67247	0.971	0.204	1.81E-34	Mucous-squamous-larynx	Tmprss4
1495	3.72E-38	5.59723	1	0.266	5.66E-34	Mucous-squamous-larynx	Cldn23
1496	6.52E-37	3.75362	0.543	0.052	9.92E-33	Mucous-squamous-larynx	Grhl3
1497	8.32E-37	4.79366	0.257	0.011	1.27E-32	Mucous-squamous-larynx	Krt6b
1498	2.60E-36	3.91174	0.857	0.159	3.95E-32	Mucous-squamous-larynx	Pard6b
1499	6.19E-36	4.6365	1	0.282	9.43E-32	Mucous-squamous-larynx	Pim1
1500	6.24E-36	3.46827	0.914	0.19	9.50E-32	Mucous-squamous-larynx	Zc3h12a
1501	6.52E-36	3.97611	0.714	0.099	9.92E-32	Mucous-squamous-larynx	Myzap
1502	8.36E-36	4.13933	0.971	0.237	1.27E-31	Mucous-squamous-larynx	Paqr8
1503	9.43E-36	4.82394	0.457	0.039	1.44E-31	Mucous-squamous-larynx	C2
1504	1.11E-35	3.51151	0.886	0.164	1.68E-31	Mucous-squamous-larynx	Prss32
1505	2.03E-35	4.37475	0.429	0.034	3.09E-31	Mucous-squamous-larynx	Mirt1
1506	2.73E-35	4.08281	0.971	0.239	4.15E-31	Mucous-squamous-larynx	Uaca
1507	5.70E-35	4.84653	1	0.294	8.67E-31	Mucous-squamous-larynx	Prss8
1508	6.45E-35	4.19834	0.971	0.26	9.81E-31	Mucous-squamous-larynx	Smox
1509	9.09E-35	4.90261	0.8	0.14	1.38E-30	Mucous-squamous-larynx	9130008F23Rik
1510	1.03E-34	4.91788	0.971	0.257	1.57E-30	Mucous-squamous-larynx	Clic5
1511	1.55E-34	4.69023	1	0.308	2.36E-30	Mucous-squamous-larynx	Desi1
1512	3.12E-34	4.51419	0.971	0.259	4.74E-30	Mucous-squamous-larynx	Slc39a4
1513	2.31E-33	4.09208	1	0.304	3.52E-29	Mucous-squamous-larynx	Malt1
1514	1.10E-32	4.90033	0.314	0.019	1.67E-28	Mucous-squamous-larynx	Gm12968
1515	1.11E-32	3.81351	1	0.32	1.69E-28	Mucous-squamous-larynx	Ifngr2
1516	1.24E-32	4.43845	0.886	0.187	1.89E-28	Mucous-squamous-larynx	Sdcbp2
1517	1.39E-32	4.86385	0.314	0.02	2.11E-28	Mucous-squamous-larynx	Gzma
1518	1.68E-32	5.88236	1	0.352	2.56E-28	Mucous-squamous-larynx	Ecm1
1519	1.73E-32	4.32176	0.571	0.068	2.63E-28	Mucous-squamous-larynx	Vasn
1520	2.96E-32	4.35036	1	0.344	4.50E-28	Mucous-squamous-larynx	Trp53inp2
1521	7.23E-32	3.48193	0.971	0.272	1.10E-27	Mucous-squamous-larynx	Cxcl16
1522	7.78E-32	3.80666	0.943	0.244	1.18E-27	Mucous-squamous-larynx	Ehd1
1523	2.03E-31	3.68185	0.971	0.268	3.09E-27	Mucous-squamous-larynx	Krt13
1524	2.43E-31	4.00387	0.971	0.314	3.71E-27	Mucous-squamous-larynx	Grpel2
1525	3.25E-31	5.03551	1	0.36	4.94E-27	Mucous-squamous-larynx	Jdp2
1526	1.03E-30	5.95902	0.829	0.171	1.57E-26	Mucous-squamous-larynx	Isg15
1527	1.35E-30	5.62544	1	0.394	2.06E-26	Mucous-squamous-larynx	Mal
1528	7.97E-30	3.83638	1	0.371	1.21E-25	Mucous-squamous-larynx	Fam213a
1529	1.99E-29	3.8961	0.571	0.074	3.03E-25	Mucous-squamous-larynx	Tmprss11d
1530	4.48E-29	6.29616	1	0.405	6.82E-25	Mucous-squamous-larynx	Plet1
1531	1.42E-28	3.93438	1	0.397	2.16E-24	Mucous-squamous-larynx	Calml3
1532	1.64E-28	3.736	1	0.43	2.50E-24	Mucous-squamous-larynx	Mall
1533	2.46E-28	3.4227	0.657	0.104	3.74E-24	Mucous-squamous-larynx	Zbp1
1534	6.39E-28	4.14225	1	0.386	9.72E-24	Mucous-squamous-larynx	Irf1
1535	8.09E-28	4.24409	0.571	0.083	1.23E-23	Mucous-squamous-larynx	4930415O20Rik
1536	8.72E-28	3.85168	0.486	0.056	1.33E-23	Mucous-squamous-larynx	1500015A07Rik
1537	9.70E-28	3.46444	0.943	0.289	1.48E-23	Mucous-squamous-larynx	Vps37b
1538	1.05E-27	3.71344	0.914	0.265	1.60E-23	Mucous-squamous-larynx	Dtx3l
1539	2.58E-27	3.84863	0.971	0.347	3.92E-23	Mucous-squamous-larynx	Prkch
1540	2.68E-27	4.72801	0.857	0.24	4.08E-23	Mucous-squamous-larynx	Fam110a
1541	6.41E-27	3.62542	0.743	0.152	9.76E-23	Mucous-squamous-larynx	Entpd3
1542	9.27E-27	4.94512	0.629	0.102	1.41E-22	Mucous-squamous-larynx	Sbsn
1543	1.27E-26	3.65061	0.743	0.156	1.93E-22	Mucous-squamous-larynx	Tspan6
1544	1.86E-26	3.4838	0.971	0.405	2.83E-22	Mucous-squamous-larynx	AI661453
1545	2.66E-26	3.46051	0.6	0.093	4.04E-22	Mucous-squamous-larynx	Natd1
1546	1.08E-25	4.55526	1	0.554	1.64E-21	Mucous-squamous-larynx	Krt23
1547	1.17E-25	3.45267	0.943	0.357	1.79E-21	Mucous-squamous-larynx	Rassf7
1548	1.18E-25	3.93791	1	0.566	1.79E-21	Mucous-squamous-larynx	Dap
1549	1.18E-25	3.55607	0.771	0.177	1.80E-21	Mucous-squamous-larynx	Hsbp1l1
1550	1.19E-25	3.84559	1	0.535	1.81E-21	Mucous-squamous-larynx	Pdzk1ip1
1551	2.85E-25	3.66069	1	0.437	4.34E-21	Mucous-squamous-larynx	Tcp11l2
1552	5.01E-25	5.25117	1	0.671	7.63E-21	Mucous-squamous-larynx	Ly6a
1553	6.73E-25	4.61011	0.371	0.036	1.02E-20	Mucous-squamous-larynx	Gm36640
1554	1.06E-24	4.0972	1	0.73	1.61E-20	Mucous-squamous-larynx	Tspan1
1555	1.10E-24	3.75262	0.486	0.064	1.67E-20	Mucous-squamous-larynx	Cyp27a1
1556	1.22E-24	3.85738	1	0.567	1.86E-20	Mucous-squamous-larynx	Nudt4
1557	1.27E-24	3.54226	0.971	0.377	1.94E-20	Mucous-squamous-larynx	Slc5a8
1558	1.92E-24	3.57581	1	0.659	2.92E-20	Mucous-squamous-larynx	Elf3
1559	3.12E-24	3.64005	0.771	0.181	4.75E-20	Mucous-squamous-larynx	Tnfaip2
1560	3.65E-24	4.45617	1	0.968	5.56E-20	Mucous-squamous-larynx	Fth1
1561	5.13E-24	3.99702	1	0.915	7.81E-20	Mucous-squamous-larynx	Gsto1
1562	7.89E-24	4.91403	1	0.503	1.20E-19	Mucous-squamous-larynx	Pnp
1563	8.13E-24	4.51448	1	0.723	1.24E-19	Mucous-squamous-larynx	S100a10
1564	1.17E-23	3.54066	0.829	0.24	1.78E-19	Mucous-squamous-larynx	Ripk2
1565	1.28E-23	4.06313	0.571	0.091	1.95E-19	Mucous-squamous-larynx	Gbp2
1566	1.84E-23	3.7846	0.257	0.018	2.81E-19	Mucous-squamous-larynx	Gm26726
1567	2.63E-23	3.61715	1	0.583	4.01E-19	Mucous-squamous-larynx	Cited2
1568	4.17E-23	3.50983	0.8	0.201	6.35E-19	Mucous-squamous-larynx	Trim12a
1569	4.26E-23	3.42657	0.857	0.272	6.48E-19	Mucous-squamous-larynx	Serpinb8
1570	4.38E-23	5.58406	0.343	0.034	6.66E-19	Mucous-squamous-larynx	Ptpn22
1571	1.10E-22	3.66473	0.6	0.113	1.67E-18	Mucous-squamous-larynx	Rassf5
1572	1.43E-22	3.87193	0.914	0.386	2.18E-18	Mucous-squamous-larynx	Lpin2
1573	2.69E-22	3.4453	0.971	0.495	4.09E-18	Mucous-squamous-larynx	Map2k3
1574	3.54E-22	3.60834	0.971	0.401	5.38E-18	Mucous-squamous-larynx	Ier5
1575	1.17E-21	3.96551	0.571	0.102	1.77E-17	Mucous-squamous-larynx	Tnfaip3
1576	2.41E-21	3.46683	0.971	0.587	3.68E-17	Mucous-squamous-larynx	Upk1b
1577	4.52E-21	4.29828	0.971	0.54	6.87E-17	Mucous-squamous-larynx	Hopx
1578	8.92E-21	3.98411	0.6	0.122	1.36E-16	Mucous-squamous-larynx	Upk2
1579	9.21E-21	3.45594	0.629	0.13	1.40E-16	Mucous-squamous-larynx	Srxn1
1580	1.04E-20	3.54396	0.457	0.066	1.59E-16	Mucous-squamous-larynx	Tprg
1581	1.94E-20	3.86774	1	0.54	2.96E-16	Mucous-squamous-larynx	Emp1
1582	2.72E-20	3.84736	0.314	0.032	4.13E-16	Mucous-squamous-larynx	Arhgef37
1583	3.35E-20	4.24296	0.543	0.1	5.10E-16	Mucous-squamous-larynx	Ly6g6c
1584	5.09E-20	5.66611	0.543	0.105	7.74E-16	Mucous-squamous-larynx	Glrx
1585	6.00E-19	3.66011	0.343	0.04	9.14E-15	Mucous-squamous-larynx	Rnf208
1586	3.20E-18	3.46863	0.686	0.178	4.87E-14	Mucous-squamous-larynx	Metrnl
1587	5.47E-18	3.84499	0.571	0.128	8.32E-14	Mucous-squamous-larynx	Gch1
1588	1.21E-17	3.56807	0.371	0.051	1.84E-13	Mucous-squamous-larynx	Cybb
1589	2.08E-17	3.42066	0.286	0.03	3.17E-13	Mucous-squamous-larynx	Arhgap40
1590	2.39E-17	4.09375	0.257	0.025	3.64E-13	Mucous-squamous-larynx	Fam3b
1591	2.00E-16	3.84344	0.457	0.085	3.05E-12	Mucous-squamous-larynx	A830008E24Rik
1592	2.46E-16	4.25696	0.257	0.027	3.75E-12	Mucous-squamous-larynx	Gm44009
1593	4.29E-16	3.67848	0.4	0.065	6.53E-12	Mucous-squamous-larynx	Rnasel
1594	6.90E-16	3.95379	0.857	0.379	1.05E-11	Mucous-squamous-larynx	Gadd45b
1595	1.62E-15	3.4663	0.829	0.344	2.47E-11	Mucous-squamous-larynx	Fam84a
1596	8.14E-14	3.4944	0.486	0.111	1.24E-09	Mucous-squamous-larynx	Tmem45a
1597	4.15E-13	3.44267	0.257	0.033	6.31E-09	Mucous-squamous-larynx	Exoc3l4
1598	4.42E-12	3.71952	0.771	0.342	6.73E-08	Mucous-squamous-larynx	Hist1h1c
1599	2.73E-10	3.72671	0.371	0.082	4.15E-06	Mucous-squamous-larynx	Hist1h4i
1600	1.11E-04	3.94587	0.314	0.124	1.00E+00	Mucous-squamous-larynx	Hist1h4h
1601	8.35E-190	4.41478	0.523	0.067	1.27E-185	Club-proximal	Slc6a15
1602	6.22E-168	3.17083	0.748	0.221	9.46E-164	Club-proximal	Cadm2
1603	2.56E-167	3.40542	0.585	0.109	3.89E-163	Club-proximal	Atp13a5
1604	1.29E-147	2.06745	0.989	0.978	1.96E-143	Club-proximal	Bpifa1
1605	2.17E-119	2.25764	0.633	0.192	3.31E-115	Club-proximal	Pon1
1606	1.71E-112	2.18254	0.746	0.282	2.60E-108	Club-proximal	Eya4
1607	6.80E-100	1.50965	0.906	0.752	1.04E-95	Club-proximal	Reg3g
1608	7.40E-100	1.76625	0.72	0.296	1.13E-95	Club-proximal	Cyp4a12b
1609	8.79E-96	2.18644	0.66	0.246	1.34E-91	Club-proximal	Cp
1610	5.27E-92	1.79333	0.846	0.512	8.01E-88	Club-proximal	Ccdc129
1611	5.47E-92	2.28276	0.609	0.21	8.33E-88	Club-proximal	Slc7a2
1612	1.62E-87	2.08309	0.814	0.496	2.46E-83	Club-proximal	Adcy2
1613	1.20E-86	1.18604	0.906	0.865	1.82E-82	Club-proximal	Por
1614	3.68E-86	1.99318	0.464	0.121	5.60E-82	Club-proximal	Atp6v1b1
1615	4.46E-86	2.47752	0.335	0.06	6.78E-82	Club-proximal	Clca1
1616	1.73E-84	3.34653	0.368	0.078	2.63E-80	Club-proximal	Tacr1
1617	3.86E-82	1.4284	0.835	0.512	5.87E-78	Club-proximal	Cyp2a5
1618	3.30E-81	2.81017	0.466	0.138	5.02E-77	Club-proximal	Cap2
1619	6.53E-81	2.63824	0.652	0.285	9.94E-77	Club-proximal	Sema3d
1620	9.87E-81	3.1265	0.306	0.053	1.50E-76	Club-proximal	Gfpt2
1621	1.25E-80	3.15977	0.361	0.078	1.91E-76	Club-proximal	Cyp4f15
1622	5.51E-80	2.59887	0.449	0.124	8.39E-76	Club-proximal	Arhgap6
1623	1.25E-77	2.59924	0.53	0.185	1.90E-73	Club-proximal	Samd4
1624	3.34E-76	1.90976	0.769	0.502	5.08E-72	Club-proximal	Lyst
1625	6.93E-76	1.75112	0.442	0.124	1.05E-71	Club-proximal	Sftpa1
1626	1.23E-75	1.19226	0.831	0.512	1.87E-71	Club-proximal	Muc16
1627	3.84E-75	2.23127	0.41	0.105	5.84E-71	Club-proximal	Cxcl5
1628	2.24E-73	1.52438	0.652	0.277	3.41E-69	Club-proximal	Clic6
1629	1.38E-70	2.01305	0.765	0.5	2.11E-66	Club-proximal	Abcc4
1630	2.09E-69	1.31957	0.831	0.709	3.19E-65	Club-proximal	Aox3
1631	6.98E-65	1.73963	0.814	0.556	1.06E-60	Club-proximal	Bmpr1b
1632	5.13E-64	1.81205	0.613	0.287	7.81E-60	Club-proximal	Slco4c1
1633	5.18E-64	1.63522	0.686	0.358	7.89E-60	Club-proximal	Acsm1
1634	1.14E-63	1.67269	0.479	0.169	1.74E-59	Club-proximal	Cyfip2
1635	1.21E-63	2.15777	0.425	0.133	1.84E-59	Club-proximal	Erbb4
1636	1.47E-63	1.62086	0.853	0.641	2.24E-59	Club-proximal	Rad51b
1637	2.25E-60	2.55112	0.427	0.142	3.42E-56	Club-proximal	Tll1
1638	1.66E-59	1.42449	0.748	0.473	2.53E-55	Club-proximal	St3gal5
1639	1.67E-59	1.75662	0.44	0.149	2.54E-55	Club-proximal	Lzts3
1640	8.62E-59	1.22283	0.908	0.819	1.31E-54	Club-proximal	Mecom
1641	1.30E-57	2.00114	0.479	0.187	1.97E-53	Club-proximal	2010007H06Rik
1642	1.68E-57	1.22613	0.812	0.62	2.56E-53	Club-proximal	Msln
1643	2.61E-56	1.7655	0.432	0.143	3.98E-52	Club-proximal	Kctd8
1644	2.79E-56	1.51544	0.744	0.487	4.24E-52	Club-proximal	Myo5c
1645	5.70E-55	2.11279	0.291	0.071	8.68E-51	Club-proximal	Slc27a2
1646	6.00E-55	1.2721	0.726	0.42	9.13E-51	Club-proximal	Gipc2
1647	9.92E-55	2.928	0.288	0.071	1.51E-50	Club-proximal	Gm32742
1648	3.60E-54	1.44587	0.461	0.169	5.47E-50	Club-proximal	AU021092
1649	1.94E-53	1.56181	0.759	0.478	2.95E-49	Club-proximal	Lrmda
1650	2.74E-53	1.76421	0.741	0.524	4.17E-49	Club-proximal	Notch2
1651	5.00E-51	2.59685	0.267	0.064	7.61E-47	Club-proximal	Cacna1b
1652	6.63E-51	3.34745	0.25	0.058	1.01E-46	Club-proximal	Stxbp5l
1653	1.51E-50	1.26732	0.701	0.358	2.29E-46	Club-proximal	Grid2
1654	2.30E-50	2.48232	0.338	0.105	3.49E-46	Club-proximal	Capn13
1655	3.61E-50	1.62787	0.748	0.524	5.49E-46	Club-proximal	Pclo
1656	4.61E-50	2.21429	0.306	0.084	7.02E-46	Club-proximal	Lgi1
1657	1.10E-49	1.17892	0.62	0.33	1.67E-45	Club-proximal	Aldh1a7
1658	1.82E-49	1.61279	0.602	0.291	2.77E-45	Club-proximal	Cacnb2
1659	4.23E-49	1.51261	0.733	0.469	6.44E-45	Club-proximal	Gna14
1660	5.98E-49	1.7999	0.692	0.469	9.09E-45	Club-proximal	Nlk
1661	1.02E-48	1.26239	0.84	0.75	1.55E-44	Club-proximal	Ank3
1662	1.20E-48	1.20243	0.652	0.348	1.82E-44	Club-proximal	Pde4b
1663	2.72E-47	1.39953	0.457	0.185	4.15E-43	Club-proximal	Fcgbp
1664	4.01E-47	2.02735	0.41	0.159	6.10E-43	Club-proximal	Gramd1b
1665	3.84E-46	2.0225	0.425	0.168	5.85E-42	Club-proximal	Slc1a1
1666	6.59E-46	1.59157	0.5	0.218	1.00E-41	Club-proximal	Cd36
1667	3.01E-40	1.92716	0.487	0.25	4.57E-36	Club-proximal	Eaf2
1668	7.79E-40	1.39203	0.517	0.257	1.19E-35	Club-proximal	Slc38a1
1669	2.13E-39	1.55499	0.893	0.811	3.24E-35	Club-proximal	Neat1
1670	4.53E-39	1.82095	0.461	0.205	6.90E-35	Club-proximal	Kcnq1
1671	6.26E-39	1.19943	0.686	0.398	9.52E-35	Club-proximal	Atp6v1c2
1672	8.72E-39	1.44988	0.445	0.197	1.33E-34	Club-proximal	Steap4
1673	1.21E-38	2.0104	0.444	0.204	1.83E-34	Club-proximal	Gab2
1674	2.98E-38	1.7093	0.389	0.158	4.53E-34	Club-proximal	Plch1
1675	3.13E-38	1.47833	0.618	0.356	4.77E-34	Club-proximal	Ppp1r9a
1676	6.45E-38	2.2258	0.368	0.151	9.82E-34	Club-proximal	Ankrd22
1677	1.34E-37	1.46089	0.72	0.538	2.04E-33	Club-proximal	Dock8
1678	3.03E-37	1.55982	0.59	0.37	4.61E-33	Club-proximal	Ascc2
1679	1.18E-36	1.29968	0.44	0.204	1.79E-32	Club-proximal	Pxmp2
1680	7.12E-36	1.5611	0.731	0.491	1.08E-31	Club-proximal	Vtcn1
1681	7.64E-36	1.40228	0.485	0.242	1.16E-31	Club-proximal	C3
1682	1.65E-35	1.40669	0.635	0.411	2.52E-31	Club-proximal	Trim3
1683	4.53E-35	1.68916	0.605	0.375	6.90E-31	Club-proximal	Iqsec1
1684	8.10E-34	1.18558	0.504	0.252	1.23E-29	Club-proximal	Ffar4
1685	1.29E-33	1.7042	0.462	0.23	1.96E-29	Club-proximal	Dtna
1686	6.40E-33	1.24086	0.615	0.357	9.74E-29	Club-proximal	Arhgef38
1687	3.10E-32	1.23481	0.735	0.586	4.72E-28	Club-proximal	Iqgap2
1688	7.07E-31	1.2493	0.564	0.334	1.08E-26	Club-proximal	BC030870
1689	2.61E-30	1.73442	0.404	0.198	3.98E-26	Club-proximal	Gm15675
1690	2.64E-30	1.6417	0.372	0.168	4.02E-26	Club-proximal	Ern2
1691	2.97E-30	1.62355	0.38	0.174	4.52E-26	Club-proximal	Fam13a
1692	5.01E-30	1.53037	0.417	0.2	7.62E-26	Club-proximal	Atp7b
1693	5.57E-30	1.26343	0.303	0.114	8.47E-26	Club-proximal	Angpt1
1694	1.54E-29	2.09626	0.293	0.115	2.35E-25	Club-proximal	Zeb1
1695	6.51E-29	1.28433	0.718	0.586	9.91E-25	Club-proximal	Ahcyl2
1696	1.11E-28	1.51217	0.489	0.286	1.68E-24	Club-proximal	Slc11a2
1697	6.39E-28	1.46929	0.628	0.454	9.73E-24	Club-proximal	Ano1
1698	8.32E-28	2.0406	0.273	0.105	1.27E-23	Club-proximal	Sybu
1699	1.75E-27	1.26415	0.598	0.375	2.66E-23	Club-proximal	Sytl2
1700	2.93E-27	1.92216	0.318	0.136	4.46E-23	Club-proximal	Rnf150
1701	6.33E-27	1.57084	0.338	0.153	9.63E-23	Club-proximal	Trf
1702	1.84E-26	1.28582	0.788	0.669	2.80E-22	Club-proximal	Sgms1
1703	3.85E-26	1.62834	0.348	0.167	5.87E-22	Club-proximal	Tyro3
1704	4.61E-26	1.73581	0.459	0.261	7.01E-22	Club-proximal	Tbc1d30
1705	8.68E-26	1.4502	0.321	0.143	1.32E-21	Club-proximal	Nexmif
1706	1.23E-25	1.18604	0.442	0.241	1.88E-21	Club-proximal	Ces1e
1707	1.76E-25	1.72955	0.273	0.109	2.68E-21	Club-proximal	Nectin3
1708	2.09E-25	1.61154	0.43	0.241	3.18E-21	Club-proximal	Acss2
1709	4.53E-25	1.17327	0.709	0.551	6.89E-21	Club-proximal	Gm29683
1710	6.06E-25	1.45079	0.254	0.097	9.23E-21	Club-proximal	Slc13a2
1711	2.11E-24	1.79036	0.327	0.156	3.22E-20	Club-proximal	Tmc7
1712	2.87E-24	1.33801	0.457	0.26	4.38E-20	Club-proximal	1810010H24Rik
1713	3.66E-24	1.29356	0.543	0.345	5.58E-20	Club-proximal	Sidt1
1714	3.82E-24	1.367	0.419	0.224	5.82E-20	Club-proximal	Fcgrt
1715	9.97E-24	1.18014	0.436	0.245	1.52E-19	Club-proximal	Galnt5
1716	1.02E-22	1.33507	0.677	0.525	1.55E-18	Club-proximal	Vps13d
1717	2.28E-22	1.40183	0.357	0.176	3.48E-18	Club-proximal	Kcnb2
1718	3.86E-22	1.34472	0.622	0.446	5.88E-18	Club-proximal	Btrc
1719	1.58E-21	1.5424	0.508	0.33	2.40E-17	Club-proximal	Sec24d
1720	2.89E-21	1.53096	0.348	0.173	4.40E-17	Club-proximal	Atp2c2
1721	3.04E-21	1.26861	0.278	0.124	4.62E-17	Club-proximal	Ifi44
1722	3.85E-21	1.19762	0.617	0.431	5.86E-17	Club-proximal	Ica1
1723	9.74E-21	1.5277	0.336	0.176	1.48E-16	Club-proximal	Tle2
1724	2.29E-20	1.35528	0.389	0.22	3.49E-16	Club-proximal	Igsf5
1725	3.49E-20	1.70774	0.325	0.164	5.31E-16	Club-proximal	Aox1
1726	3.71E-20	1.32829	0.524	0.353	5.64E-16	Club-proximal	Map2
1727	8.47E-20	1.37545	0.536	0.38	1.29E-15	Club-proximal	Stam
1728	2.81E-19	1.37009	0.412	0.243	4.28E-15	Club-proximal	Fam83e
1729	1.20E-18	1.24469	0.645	0.474	1.83E-14	Club-proximal	Zbtb16
1730	1.75E-18	1.39548	0.323	0.166	2.66E-14	Club-proximal	Smim3
1731	3.29E-18	1.60924	0.355	0.199	5.01E-14	Club-proximal	Catspere2
1732	3.31E-18	1.74988	0.276	0.135	5.03E-14	Club-proximal	Slc9a7
1733	9.31E-18	1.21392	0.697	0.598	1.42E-13	Club-proximal	Nup98
1734	2.12E-17	1.39578	0.273	0.135	3.23E-13	Club-proximal	Slc10a5
1735	3.23E-17	1.29861	0.555	0.394	4.92E-13	Club-proximal	Grk3
1736	1.16E-16	1.63038	0.335	0.19	1.76E-12	Club-proximal	Vipr1
1737	4.80E-16	1.25211	0.404	0.255	7.31E-12	Club-proximal	Slc12a7
1738	5.38E-16	2.37951	0.346	0.207	8.19E-12	Club-proximal	Taco1
1739	7.95E-16	1.28104	0.382	0.239	1.21E-11	Club-proximal	Gusb
1740	1.39E-15	1.83168	0.444	0.286	2.11E-11	Club-proximal	B430010I23Rik
1741	2.74E-15	1.41238	0.511	0.37	4.18E-11	Club-proximal	Osbpl10
1742	2.81E-15	2.05079	0.259	0.137	4.28E-11	Club-proximal	Fstl4
1743	7.10E-15	1.7804	0.289	0.157	1.08E-10	Club-proximal	Mtus2
1744	7.57E-15	1.16544	0.695	0.594	1.15E-10	Club-proximal	Stk3
1745	8.46E-15	1.55219	0.325	0.188	1.29E-10	Club-proximal	Lyzl4
1746	1.14E-14	1.28594	0.25	0.125	1.74E-10	Club-proximal	Prob1
1747	2.42E-14	1.52687	0.256	0.135	3.69E-10	Club-proximal	Snx11
1748	4.08E-14	1.49418	0.47	0.345	6.21E-10	Club-proximal	Rnf213
1749	8.58E-14	1.41688	0.56	0.439	1.31E-09	Club-proximal	Irak2
1750	9.78E-14	1.31443	0.609	0.518	1.49E-09	Club-proximal	Taf1d
1751	1.74E-13	1.2954	0.464	0.327	2.65E-09	Club-proximal	Lnx1
1752	1.76E-13	1.75727	0.273	0.152	2.67E-09	Club-proximal	Gnb5
1753	2.04E-13	1.18871	0.658	0.536	3.11E-09	Club-proximal	Unc13b
1754	2.26E-13	1.21399	0.417	0.283	3.44E-09	Club-proximal	Oasl2
1755	2.67E-13	1.34155	0.472	0.33	4.06E-09	Club-proximal	Sned1
1756	1.65E-12	1.32471	0.532	0.418	2.51E-08	Club-proximal	Rai1
1757	1.69E-12	1.23371	0.476	0.347	2.57E-08	Club-proximal	P4ha1
1758	3.29E-12	1.73799	0.477	0.34	5.00E-08	Club-proximal	Gm15883
1759	4.69E-12	1.17834	0.301	0.17	7.14E-08	Club-proximal	Lrrn3
1760	6.09E-12	1.23192	0.602	0.498	9.27E-08	Club-proximal	AC149090.1
1761	1.86E-11	1.4353	0.468	0.344	2.83E-07	Club-proximal	Txlng
1762	1.90E-11	1.32997	0.549	0.433	2.89E-07	Club-proximal	Cfap43
1763	2.19E-11	1.61789	0.333	0.216	3.33E-07	Club-proximal	Impact
1764	2.50E-11	1.25215	0.338	0.216	3.80E-07	Club-proximal	Polr1a
1765	2.55E-11	2.72888	0.534	0.424	3.88E-07	Club-proximal	Gm26917
1766	8.71E-11	1.17693	0.395	0.284	1.33E-06	Club-proximal	Tmem56
1767	1.14E-10	1.43939	0.288	0.181	1.73E-06	Club-proximal	Slc17a9
1768	1.71E-10	1.58805	0.367	0.247	2.60E-06	Club-proximal	Syn3
1769	1.34E-09	1.26901	0.483	0.351	2.04E-05	Club-proximal	Thsd4
1770	1.78E-09	1.26034	0.459	0.35	2.70E-05	Club-proximal	Dlg5
1771	2.26E-09	1.25924	0.43	0.32	3.43E-05	Club-proximal	Ints6l
1772	5.01E-09	1.30226	0.442	0.346	7.63E-05	Club-proximal	Wbp1l
1773	1.02E-08	1.33314	0.353	0.248	1.55E-04	Club-proximal	Gsap
1774	2.11E-08	1.24874	0.447	0.342	3.21E-04	Club-proximal	AC151836.1
1775	3.18E-08	1.26373	0.338	0.243	4.84E-04	Club-proximal	Slc22a5
1776	3.59E-08	1.29016	0.461	0.388	5.47E-04	Club-proximal	Ifi27l2a
1777	5.29E-08	1.36479	0.265	0.175	8.06E-04	Club-proximal	Tcirg1
1778	6.83E-08	1.20247	0.562	0.475	1.04E-03	Club-proximal	Gm37240
1779	7.17E-08	1.33474	0.481	0.402	1.09E-03	Club-proximal	Gsto2
1780	1.47E-07	1.29747	0.432	0.338	2.23E-03	Club-proximal	Ikbkb
1781	5.66E-07	1.2725	0.385	0.293	8.61E-03	Club-proximal	Ric8b
1782	6.18E-07	1.18432	0.359	0.26	9.40E-03	Club-proximal	Rilpl1
1783	1.15E-06	1.58552	0.547	0.478	1.76E-02	Club-proximal	Shb
1784	5.31E-06	1.17897	0.284	0.207	8.08E-02	Club-proximal	Tom1
1785	5.41E-06	2.07144	0.261	0.189	8.23E-02	Club-proximal	Lrrc4
1786	6.04E-06	1.26495	0.318	0.246	9.20E-02	Club-proximal	Asah2
1787	8.19E-06	1.24723	0.28	0.199	1.25E-01	Club-proximal	Mov10
1788	1.50E-05	1.20367	0.323	0.245	2.28E-01	Club-proximal	Spata1
1789	1.93E-05	1.5181	0.286	0.214	2.93E-01	Club-proximal	Alkbh1
1790	1.95E-05	1.39547	0.254	0.185	2.97E-01	Club-proximal	Tec
1791	5.54E-05	1.16304	0.335	0.265	8.44E-01	Club-proximal	Atg7
1792	8.51E-05	1.35011	0.259	0.194	1.00E+00	Club-proximal	Lnx2
1793	1.22E-04	1.43869	0.256	0.191	1.00E+00	Club-proximal	Camk2b
1794	2.10E-04	1.20932	0.38	0.324	1.00E+00	Club-proximal	Dnmbp
1795	4.56E-04	1.36926	0.293	0.24	1.00E+00	Club-proximal	Fntb
1796	4.86E-04	1.28065	0.374	0.316	1.00E+00	Club-proximal	Nploc4
1797	5.15E-04	1.25907	0.271	0.21	1.00E+00	Club-proximal	Xdh
1798	1.65E-03	1.37166	0.387	0.35	1.00E+00	Club-proximal	Peak1
1799	3.59E-03	1.16201	0.357	0.306	1.00E+00	Club-proximal	Vav2
1800	4.81E-03	1.68644	0.276	0.237	1.00E+00	Club-proximal	Gm44511
1801	4.86E-167	3.42633	0.67	0.112	7.40E-163	Club-mid	Ces1f
1802	7.93E-167	2.53629	0.881	0.228	1.21E-162	Club-mid	Ffar4
1803	6.18E-154	2.3109	0.976	0.386	9.41E-150	Club-mid	Porcn
1804	6.91E-147	1.8888	1	0.87	1.05E-142	Club-mid	Selenbp1
1805	3.98E-141	2.33684	0.738	0.16	6.06E-137	Club-mid	Rnf186
1806	6.46E-136	1.96479	0.967	0.427	9.83E-132	Club-mid	Sec14l3
1807	2.37E-133	1.96822	0.994	0.441	3.61E-129	Club-mid	Cxcl17
1808	1.56E-127	3.41612	0.384	0.037	2.38E-123	Club-mid	Ms4a8a
1809	8.38E-126	2.06173	0.946	0.436	1.28E-121	Club-mid	Sftpd
1810	1.39E-115	1.60797	1	0.768	2.12E-111	Club-mid	Aldh1a1
1811	8.92E-111	1.5607	0.991	0.722	1.36E-106	Club-mid	Cldn3
1812	1.57E-108	1.90801	0.875	0.317	2.39E-104	Club-mid	Il18r1
1813	4.25E-107	1.84784	0.67	0.163	6.47E-103	Club-mid	Alox15
1814	5.31E-107	1.38539	0.985	0.467	8.08E-103	Club-mid	Muc1
1815	1.32E-106	1.13389	0.964	0.346	2.00E-102	Club-mid	Muc4
1816	1.73E-106	1.82133	0.878	0.331	2.64E-102	Club-mid	Adgre5
1817	2.90E-104	1.5587	0.955	0.433	4.41E-100	Club-mid	Cyp2b10
1818	1.26E-103	2.18192	0.545	0.107	1.92E-99	Club-mid	Slc16a12
1819	4.96E-103	1.67856	0.985	0.515	7.55E-99	Club-mid	Cyp2a5
1820	5.16E-103	1.29487	1	0.96	7.85E-99	Club-mid	Wfdc2
1821	1.26E-101	2.71644	0.997	0.927	1.91E-97	Club-mid	Scgb1a1
1822	2.55E-101	3.82117	0.259	0.018	3.88E-97	Club-mid	Sftpb
1823	3.73E-101	2.40535	0.393	0.053	5.67E-97	Club-mid	Rbp4
1824	1.18E-100	2.1149	0.717	0.213	1.80E-96	Club-mid	Cd36
1825	1.40E-100	3.24592	0.283	0.024	2.13E-96	Club-mid	Mamdc2
1826	7.45E-96	1.50001	0.997	0.539	1.13E-91	Club-mid	Gabrp
1827	1.09E-94	1.54113	0.807	0.258	1.66E-90	Club-mid	F5
1828	4.31E-91	1.73316	0.807	0.298	6.56E-87	Club-mid	Gcnt1
1829	5.94E-91	2.25284	0.595	0.15	9.04E-87	Club-mid	Tspan2
1830	1.46E-90	2.40975	0.521	0.116	2.22E-86	Club-mid	Hp
1831	7.16E-89	1.62104	0.961	0.74	1.09E-84	Club-mid	Mgst1
1832	2.04E-88	1.2331	0.994	0.733	3.11E-84	Club-mid	Alas1
1833	3.30E-88	3.23635	0.268	0.025	5.03E-84	Club-mid	Ptgs2os2
1834	1.80E-86	1.48391	0.964	0.656	2.74E-82	Club-mid	Fmo3
1835	1.67E-85	1.57877	0.863	0.366	2.55E-81	Club-mid	Akr1c18
1836	1.33E-82	1.02829	0.991	0.514	2.02E-78	Club-mid	Muc16
1837	1.40E-82	2.20685	0.586	0.158	2.13E-78	Club-mid	B4galt5
1838	7.37E-82	1.36596	0.661	0.181	1.12E-77	Club-mid	Wfdc1
1839	4.69E-81	1.03151	1	0.858	7.13E-77	Club-mid	Por
1840	5.04E-81	1.17808	0.985	0.719	7.67E-77	Club-mid	Myh14
1841	1.47E-79	1.33668	0.86	0.347	2.23E-75	Club-mid	Arhgef38
1842	1.79E-79	1.21515	0.994	0.615	2.72E-75	Club-mid	Slc16a11
1843	1.81E-79	1.98379	0.438	0.086	2.76E-75	Club-mid	Ptgs2
1844	1.17E-78	2.72355	0.277	0.032	1.78E-74	Club-mid	Plekhd1
1845	1.33E-78	1.34933	0.854	0.356	2.02E-74	Club-mid	Calml3
1846	2.04E-78	1.12876	0.976	0.681	3.10E-74	Club-mid	Ctsh
1847	2.09E-78	1.41537	0.786	0.299	3.17E-74	Club-mid	Basp1
1848	6.73E-78	1.28452	0.884	0.396	1.02E-73	Club-mid	Golm1
1849	1.22E-77	1.47896	0.577	0.152	1.85E-73	Club-mid	Plch1
1850	4.69E-77	2.93218	0.503	0.125	7.13E-73	Club-mid	S100g
1851	8.47E-77	1.2059	0.929	0.558	1.29E-72	Club-mid	Rfk
1852	3.81E-76	1.22098	0.985	0.756	5.80E-72	Club-mid	Pde4d
1853	6.50E-76	1.61863	0.676	0.227	9.89E-72	Club-mid	Slc7a2
1854	7.48E-75	1.24963	1	0.713	1.14E-70	Club-mid	Lgals3
1855	4.21E-74	1.15851	0.914	0.419	6.41E-70	Club-mid	Gipc2
1856	8.27E-74	1.23794	0.914	0.487	1.26E-69	Club-mid	Vtcn1
1857	2.02E-73	1.63766	0.708	0.254	3.07E-69	Club-mid	P4ha2
1858	6.52E-73	1.14271	0.988	0.693	9.92E-69	Club-mid	Tst
1859	1.02E-72	1.08073	1	0.787	1.56E-68	Club-mid	Krt19
1860	5.13E-72	1.01922	0.955	0.521	7.81E-68	Club-mid	Ccdc129
1861	2.31E-71	1.02233	0.994	0.824	3.52E-67	Club-mid	Krt8
1862	4.34E-71	1.3215	0.914	0.507	6.60E-67	Club-mid	Hopx
1863	6.04E-71	1.59825	0.682	0.235	9.19E-67	Club-mid	Gpr137b
1864	3.57E-70	1.21007	0.967	0.654	5.44E-66	Club-mid	Socs2
1865	5.98E-70	1.3044	0.896	0.474	9.10E-66	Club-mid	St3gal5
1866	7.65E-70	1.11796	0.991	0.828	1.16E-65	Club-mid	Ces1d
1867	5.04E-69	1.27052	0.649	0.201	7.67E-65	Club-mid	Kcnq1
1868	3.12E-67	1.25695	0.964	0.59	4.75E-63	Club-mid	Wdr72
1869	2.59E-66	1.2454	0.476	0.116	3.94E-62	Club-mid	Vpreb3
1870	2.48E-65	2.54977	0.36	0.072	3.78E-61	Club-mid	Slc22a4
1871	2.54E-65	1.03711	0.988	0.596	3.87E-61	Club-mid	Cyp4b1
1872	5.57E-65	1.03021	0.938	0.454	8.48E-61	Club-mid	Atp10b
1873	6.52E-65	0.982694	0.914	0.491	9.93E-61	Club-mid	Me1
1874	8.69E-65	1.04171	0.771	0.288	1.32E-60	Club-mid	Clic6
1875	5.29E-64	0.972421	0.991	0.723	8.05E-60	Club-mid	Anxa3
1876	1.36E-63	1.16305	0.973	0.71	2.06E-59	Club-mid	Cd44
1877	5.39E-62	1.1073	0.711	0.259	8.20E-58	Club-mid	Ttc36
1878	1.81E-61	1.12035	0.955	0.557	2.76E-57	Club-mid	Gprc5a
1879	2.43E-61	1.21948	0.69	0.251	3.70E-57	Club-mid	Ramp1
1880	7.07E-61	1.02409	1	0.9	1.08E-56	Club-mid	S100a6
1881	1.07E-60	0.953085	0.646	0.225	1.64E-56	Club-mid	Clic5
1882	1.11E-60	1.35837	0.682	0.271	1.68E-56	Club-mid	B430010I23Rik
1883	4.37E-59	1.28741	0.595	0.195	6.64E-55	Club-mid	Atp7b
1884	1.05E-58	1.54353	0.616	0.215	1.59E-54	Club-mid	Faah
1885	3.81E-58	0.945312	0.833	0.428	5.80E-54	Club-mid	Cystm1
1886	1.97E-56	2.60837	0.354	0.079	2.99E-52	Club-mid	Ly6g6c
1887	4.97E-56	1.16172	0.801	0.393	7.56E-52	Club-mid	Rdh10
1888	9.97E-56	1.20574	0.533	0.165	1.52E-51	Club-mid	Atp2c2
1889	1.06E-55	2.17873	0.363	0.084	1.62E-51	Club-mid	Kcnk2
1890	1.20E-55	1.07619	0.979	0.671	1.83E-51	Club-mid	Krt7
1891	1.67E-55	1.21969	0.81	0.406	2.55E-51	Club-mid	Nceh1
1892	2.33E-55	1.28725	0.72	0.298	3.55E-51	Club-mid	Nebl
1893	2.88E-55	1.05882	0.798	0.369	4.38E-51	Club-mid	Ttc9
1894	1.24E-54	0.968499	0.631	0.236	1.89E-50	Club-mid	Cldn23
1895	2.59E-54	1.38144	0.661	0.267	3.94E-50	Club-mid	Adamtsl4
1896	4.02E-54	1.45712	0.97	0.834	6.12E-50	Club-mid	Scgb3a2
1897	1.64E-53	1.72042	0.372	0.09	2.50E-49	Club-mid	Pdlim3
1898	2.22E-53	1.00484	0.735	0.296	3.37E-49	Club-mid	Cacnb2
1899	1.07E-52	0.963552	0.869	0.471	1.63E-48	Club-mid	Pmm1
1900	2.70E-52	1.14147	0.744	0.336	4.11E-48	Club-mid	Mmp15
1901	4.74E-52	1.05406	0.747	0.334	7.22E-48	Club-mid	Aldh1a7
1902	6.67E-52	0.976387	0.908	0.573	1.01E-47	Club-mid	Cmtm8
1903	9.55E-52	1.11511	0.854	0.465	1.45E-47	Club-mid	Lgr6
1904	2.25E-51	1.10137	0.866	0.437	3.42E-47	Club-mid	Tppp3
1905	1.19E-50	1.73892	0.253	0.043	1.81E-46	Club-mid	Sec14l2
1906	1.36E-50	1.10177	0.896	0.574	2.07E-46	Club-mid	Ebp
1907	1.54E-50	1.02523	0.649	0.244	2.35E-46	Club-mid	Ociad2
1908	5.12E-50	1.00963	0.78	0.374	7.79E-46	Club-mid	Rhpn2
1909	1.62E-49	1.21954	0.682	0.297	2.46E-45	Club-mid	Chad
1910	1.89E-49	0.962895	0.958	0.664	2.87E-45	Club-mid	Pdlim1
1911	6.46E-49	1.0329	0.699	0.31	9.83E-45	Club-mid	Fam174b
1912	7.49E-49	1.00172	0.869	0.494	1.14E-44	Club-mid	Gcnt2
1913	1.46E-48	0.97872	0.744	0.329	2.22E-44	Club-mid	BC030870
1914	2.18E-48	1.4752	0.539	0.191	3.31E-44	Club-mid	Ifit1
1915	3.50E-47	1.06665	0.673	0.287	5.32E-43	Club-mid	Lgals3bp
1916	1.15E-46	1.03713	0.521	0.18	1.75E-42	Club-mid	AU021092
1917	2.15E-46	1.04793	0.616	0.241	3.28E-42	Club-mid	AW112010
1918	7.47E-46	1.24136	0.69	0.313	1.14E-41	Club-mid	Samhd1
1919	1.22E-45	1.35158	0.452	0.144	1.86E-41	Club-mid	Gatsl2
1920	1.75E-45	1.24805	0.97	0.672	2.66E-41	Club-mid	Igfbp5
1921	4.50E-45	1.01412	0.994	0.843	6.84E-41	Club-mid	Aqp5
1922	4.53E-45	1.65354	0.339	0.086	6.89E-41	Club-mid	Has2
1923	1.15E-44	1.05265	0.848	0.485	1.75E-40	Club-mid	Tmprss2
1924	1.69E-44	0.965043	0.414	0.12	2.57E-40	Club-mid	Aldh3b1
1925	2.14E-44	1.29975	0.634	0.273	3.26E-40	Club-mid	Parm1
1926	4.04E-44	1.08734	0.976	0.727	6.16E-40	Club-mid	Lmo7
1927	2.67E-43	1.04185	0.845	0.528	4.07E-39	Club-mid	Cradd
1928	6.21E-43	1.07679	0.759	0.397	9.45E-39	Club-mid	Elovl5
1929	6.84E-43	0.985268	0.881	0.546	1.04E-38	Club-mid	Rab11fip1
1930	8.14E-43	1.34025	0.408	0.124	1.24E-38	Club-mid	Pcyt1b
1931	1.05E-42	0.960694	0.69	0.316	1.60E-38	Club-mid	Bspry
1932	6.78E-42	1.04574	0.905	0.559	1.03E-37	Club-mid	St3gal4
1933	1.98E-41	0.968601	0.726	0.369	3.01E-37	Club-mid	Ascc2
1934	2.22E-40	0.970212	0.58	0.236	3.38E-36	Club-mid	Fam83e
1935	2.56E-40	1.58284	0.467	0.174	3.90E-36	Club-mid	Bmp6
1936	7.07E-40	1.27766	0.515	0.207	1.08E-35	Club-mid	C2cd4b
1937	7.21E-40	1.37665	0.301	0.075	1.10E-35	Club-mid	Ankrd33b
1938	1.42E-39	1.1399	0.521	0.207	2.16E-35	Club-mid	Samd4
1939	3.62E-39	1.19155	0.56	0.225	5.51E-35	Club-mid	Slc45a3
1940	4.95E-39	1.17906	0.548	0.215	7.54E-35	Club-mid	Rerg
1941	1.16E-38	1.158	0.42	0.137	1.77E-34	Club-mid	Tstd1
1942	3.75E-38	0.986186	0.664	0.31	5.71E-34	Club-mid	Zyx
1943	5.17E-38	1.60784	0.491	0.193	7.86E-34	Club-mid	Clic3
1944	7.53E-38	1.00983	0.485	0.177	1.15E-33	Club-mid	Slc1a1
1945	1.35E-37	1.1898	0.625	0.291	2.06E-33	Club-mid	Pdlim2
1946	1.93E-37	1.17038	0.515	0.207	2.94E-33	Club-mid	Lipe
1947	4.21E-37	1.11553	0.616	0.273	6.41E-33	Club-mid	Srgap1
1948	9.94E-37	1.39837	0.348	0.112	1.51E-32	Club-mid	Galntl6
1949	3.37E-36	1.00686	0.815	0.493	5.13E-32	Club-mid	Lurap1l
1950	7.55E-36	0.955235	0.661	0.315	1.15E-31	Club-mid	Grasp
1951	2.16E-35	1.20147	0.551	0.249	3.29E-31	Club-mid	Itpripl2
1952	3.40E-35	1.02725	0.598	0.272	5.18E-31	Club-mid	Oasl2
1953	3.50E-35	1.06531	0.744	0.428	5.32E-31	Club-mid	Akr1b3
1954	6.93E-35	1.58023	0.393	0.137	1.05E-30	Club-mid	Cldn22
1955	2.06E-34	0.990064	0.515	0.207	3.13E-30	Club-mid	B4galt4
1956	1.07E-33	1.10474	0.351	0.112	1.63E-29	Club-mid	2310007B03Rik
1957	1.22E-33	1.04963	0.658	0.336	1.86E-29	Club-mid	Hsd17b11
1958	2.29E-33	1.00239	0.789	0.516	3.49E-29	Club-mid	Cat
1959	4.08E-33	1.07202	0.524	0.215	6.21E-29	Club-mid	Ddx60
1960	5.13E-33	1.49259	0.253	0.063	7.80E-29	Club-mid	Cit
1961	5.96E-33	1.172	0.301	0.086	9.07E-29	Club-mid	Sult1a1
1962	7.71E-33	1.20561	0.357	0.118	1.17E-28	Club-mid	Epsti1
1963	2.55E-32	1.06504	0.277	0.075	3.88E-28	Club-mid	Cacna1b
1964	2.80E-32	1.11667	0.289	0.082	4.26E-28	Club-mid	Stx19
1965	3.92E-32	1.3689	0.351	0.119	5.96E-28	Club-mid	Card10
1966	5.29E-32	0.957206	0.565	0.259	8.04E-28	Club-mid	Fbxo31
1967	1.68E-31	1.00287	0.747	0.412	2.55E-27	Club-mid	Pmp22
1968	6.35E-31	1.01102	0.399	0.144	9.67E-27	Club-mid	Spsb1
1969	8.86E-30	1.44918	0.262	0.073	1.35E-25	Club-mid	Gabre
1970	3.42E-29	1.00689	0.274	0.081	5.20E-25	Club-mid	Gm37273
1971	4.83E-29	1.10368	0.628	0.34	7.35E-25	Club-mid	Ocln
1972	6.41E-29	1.03691	0.485	0.217	9.75E-25	Club-mid	Plekhh1
1973	6.71E-29	1.39598	0.304	0.094	1.02E-24	Club-mid	Fads3
1974	4.69E-28	0.96874	0.83	0.561	7.14E-24	Club-mid	Hspa1a
1975	1.23E-27	0.958873	0.527	0.25	1.87E-23	Club-mid	Tfrc
1976	1.81E-27	1.71893	0.33	0.119	2.76E-23	Club-mid	Cwh43
1977	5.52E-27	1.59093	0.298	0.099	8.40E-23	Club-mid	Akr1b8
1978	5.59E-27	1.26829	0.321	0.112	8.50E-23	Club-mid	Obsl1
1979	8.32E-27	1.10897	0.378	0.145	1.27E-22	Club-mid	Crybg2
1980	2.12E-26	0.946569	0.399	0.155	3.23E-22	Club-mid	Apbb1
1981	2.66E-26	0.948753	0.318	0.111	4.06E-22	Club-mid	Stk33
1982	4.09E-25	1.05723	0.384	0.155	6.22E-21	Club-mid	Mtus2
1983	5.52E-25	1.11603	0.315	0.114	8.40E-21	Club-mid	Gch1
1984	1.47E-24	1.30482	0.274	0.091	2.24E-20	Club-mid	Tmie
1985	1.80E-24	1.16787	0.283	0.096	2.74E-20	Club-mid	Sec14l4
1986	3.85E-24	1.25779	0.307	0.112	5.85E-20	Club-mid	Dhrs11
1987	5.76E-24	0.977832	0.464	0.213	8.76E-20	Club-mid	Gramd2
1988	5.97E-24	1.01207	0.393	0.162	9.08E-20	Club-mid	Steap1
1989	4.17E-23	1.02326	0.307	0.111	6.35E-19	Club-mid	Kbtbd11
1990	5.26E-23	1.01132	0.455	0.215	8.00E-19	Club-mid	Slc25a30
1991	5.50E-21	0.999765	0.307	0.116	8.38E-17	Club-mid	Gm16192
1992	1.09E-20	1.01805	0.333	0.136	1.66E-16	Club-mid	B3gnt3
1993	1.89E-18	0.980068	0.426	0.21	2.88E-14	Club-mid	Slc25a33
1994	4.86E-18	1.15738	0.315	0.138	7.39E-14	Club-mid	Mx1
1995	7.39E-18	1.07334	0.262	0.104	1.12E-13	Club-mid	Rhbg
1996	1.52E-16	0.946823	0.336	0.157	2.32E-12	Club-mid	Rap1gap2
1997	1.76E-16	0.999294	0.298	0.129	2.68E-12	Club-mid	Chpf
[truncated: 1,565 more rows]

## Sheet: all.epi.de.top200_MAST
Supplementary Table 3.
epi.integrated_Clustermarker_top200_MAST-test
p_val	avg_log2FC	pct.1	pct.2	p_val_adj	cluster	gene
1	6.93139e-119	5.51572	1	0.625	1.05489e-114	Tuft	Oxr1
2	1.99836e-115	4.40478	1	0.587	3.04131e-111	Tuft	Anxa4
3	3.79244e-103	8.08599	1	0.118	5.77172e-99	Tuft	Mctp1
4	5.95192e-82	6.7712	1	0.127	9.05823e-78	Tuft	Dgki
5	4.31351e-78	7.82428	1	0.056	6.56472e-74	Tuft	Pou2f3
6	7.25971e-66	8.96346	1	0.043	1.10485e-61	Tuft	Gng13
7	5.89283e-65	4.75205	0.895	0.228	8.9683e-61	Tuft	Ethe1
8	3.57781e-64	6.57571	0.895	0.085	5.44508e-60	Tuft	Avil
9	9.11628e-64	4.67038	1	0.652	1.38741e-59	Tuft	Cadps2
10	7.53552e-60	7.03733	0.947	0.057	1.14683e-55	Tuft	Espn
11	1.16176e-59	9.92113	1	0.021	1.76809e-55	Tuft	Lrmp
12	1.76649e-56	4.53114	0.895	0.278	2.68843e-52	Tuft	Slitrk6
13	3.28234e-54	10.7871	1	0.009	4.99539e-50	Tuft	Gnat3
14	6.59893e-53	4.99285	1	0.191	1.00429e-48	Tuft	Ero1lb
15	2.13988e-51	11.4937	1	0.002	3.25668e-47	Tuft	Trpm5
16	2.98527e-51	4.8452	0.947	0.182	4.54329e-47	Tuft	Igsf8
17	1.41932e-48	10.3757	1	0.005	2.16006e-44	Tuft	Kcnq3
18	5.0285e-48	4.66157	0.947	0.208	7.65288e-44	Tuft	Rassf6
19	5.5772e-47	8.85201	1	0.004	8.48794e-43	Tuft	St18
20	6.30296e-47	7.45031	0.842	0.051	9.59247e-43	Tuft	Fyb
21	2.24854e-45	9.04062	0.947	0.015	3.42205e-41	Tuft	Ltc4s
22	6.31112e-45	8.1933	0.947	0.024	9.6049e-41	Tuft	Pik3cg
23	2.19462e-44	8.62351	0.895	0.016	3.34e-40	Tuft	Fxyd6
24	1.23828e-42	8.23165	1	0.011	1.88453e-38	Tuft	Hepacam2
25	1.54539e-41	4.90336	0.895	0.196	2.35194e-37	Tuft	Pstpip2
26	4.74007e-40	13.0867	0.842	0.002	7.21392e-36	Tuft	Rgs13
27	6.59022e-40	10.1368	0.895	0.003	1.00297e-35	Tuft	Gnb3
28	8.2368e-40	5.28589	0.789	0.17	1.25356e-35	Tuft	Bmx
29	2.41474e-39	8.40205	0.947	0.009	3.67499e-35	Tuft	1810046K07Rik
30	5.328e-38	9.03972	0.789	0.008	8.10868e-34	Tuft	Alox5
31	6.55418e-38	8.88424	0.842	0.009	9.9748e-34	Tuft	Pik3r5
32	8.69434e-38	5.40515	0.842	0.086	1.32319e-33	Tuft	Zfp428
33	9.9463e-38	4.60855	0.895	0.14	1.51373e-33	Tuft	Ptpn6
34	1.98564e-37	9.89726	0.895	0.006	3.02194e-33	Tuft	Matk
35	7.60021e-37	12.2198	0.789	0.001	1.15668e-32	Tuft	Ly6g6f
36	3.00414e-36	10.3265	0.737	0.004	4.57201e-32	Tuft	Hck
37	4.5867e-36	4.87965	0.842	0.152	6.98051e-32	Tuft	Selenom
38	3.09342e-35	8.03469	0.895	0.009	4.70788e-31	Tuft	Nkd1
39	3.33073e-35	8.3667	0.842	0.002	5.06904e-31	Tuft	Ovol3
40	5.76219e-35	8.32982	0.789	0.011	8.76948e-31	Tuft	Ano7
41	6.92842e-35	4.43202	0.947	0.203	1.05444e-30	Tuft	Stard5
42	2.99812e-34	9.46872	0.789	0.001	4.56285e-30	Tuft	Cd300lf
43	3.06152e-34	6.04203	0.842	0.05	4.65932e-30	Tuft	Hap1
44	3.84105e-34	5.4637	0.895	0.12	5.8457e-30	Tuft	Chn2
45	7.87169e-33	4.244	1	0.223	1.19799e-28	Tuft	Atp2a3
46	1.31734e-32	8.07759	0.842	0.005	2.00486e-28	Tuft	Vav1
47	1.82242e-32	6.60159	0.895	0.039	2.77354e-28	Tuft	Tmem45b
48	6.48076e-32	4.96227	0.947	0.136	9.86308e-28	Tuft	Frmd4a
49	1.38499e-31	7.95233	0.842	0.006	2.10781e-27	Tuft	Prox1
50	4.33641e-31	10.0784	0.737	0.002	6.59958e-27	Tuft	Pcdh20
51	6.48095e-31	4.17966	0.789	0.221	9.86335e-27	Tuft	Plk2
52	1.35418e-30	9.35209	0.737	0.002	2.06092e-26	Tuft	Nrgn
53	1.5219e-30	8.41272	0.737	0.003	2.31617e-26	Tuft	Sh2d6
54	3.88834e-30	10.7419	0.684	0.001	5.91766e-26	Tuft	Sh2d7
55	2.09563e-29	9.73049	0.684	0.005	3.18934e-25	Tuft	St6gal2
56	4.13396e-29	4.86475	0.895	0.106	6.29148e-25	Tuft	Rab11fip4
57	5.19802e-29	5.91818	0.842	0.044	7.91086e-25	Tuft	Ap1s2
58	2.10861e-28	4.20527	0.842	0.26	3.20909e-24	Tuft	Rgs2
59	1.15798e-27	7.92564	0.737	0.005	1.76233e-23	Tuft	Nrxn3
60	1.69054e-27	5.07444	0.789	0.092	2.57283e-23	Tuft	Bcl2l14
61	2.65532e-27	7.59941	0.737	0.01	4.04113e-23	Tuft	Mapk10
62	6.39259e-27	4.40363	0.789	0.148	9.72889e-23	Tuft	Coprs
63	1.40243e-26	6.80604	0.684	0.079	2.13435e-22	Tuft	Dclk1
64	1.56374e-26	7.79386	0.737	0.006	2.37986e-22	Tuft	Nfasc
65	4.19959e-26	6.54644	0.842	0.02	6.39135e-22	Tuft	Sptb
66	7.63223e-26	9.73278	0.632	0.003	1.16155e-21	Tuft	Unc5d
67	1.04852e-25	7.48212	0.684	0.013	1.59574e-21	Tuft	Inpp5d
68	3.11964e-25	9.15206	0.632	0.003	4.74778e-21	Tuft	Adgrf3
69	3.26119e-25	4.84352	0.947	0.099	4.96321e-21	Tuft	Rbm38
70	4.87777e-25	6.55204	0.789	0.018	7.42347e-21	Tuft	Cacnb4
71	8.67776e-25	7.71403	0.684	0.012	1.32067e-20	Tuft	Degs2
72	2.13116e-24	5.45711	0.842	0.05	3.24342e-20	Tuft	Pygl
73	6.07443e-24	9.22923	0.579	0.012	9.24468e-20	Tuft	Frmpd4
74	6.43208e-24	10.0516	0.579	0.002	9.78899e-20	Tuft	Spib
75	7.64404e-24	5.9617	0.789	0.032	1.16335e-19	Tuft	B4galt6
76	8.08318e-24	4.48269	0.947	0.096	1.23018e-19	Tuft	Fam49a
77	1.60919e-23	7.89129	0.632	0.008	2.44903e-19	Tuft	Col26a1
78	3.6954e-23	8.24208	0.632	0.004	5.62402e-19	Tuft	Nxph4
79	6.50258e-23	5.02003	0.789	0.093	9.89628e-19	Tuft	Dmxl2
80	7.69917e-23	5.33754	0.842	0.052	1.17174e-18	Tuft	Mcub
81	1.52639e-22	9.84114	0.526	0.001	2.32301e-18	Tuft	Csrnp3
82	6.16993e-22	7.72389	0.579	0.002	9.39002e-18	Tuft	Kcnq4
83	1.11179e-21	7.41632	0.632	0.005	1.69203e-17	Tuft	Kcnd3
84	1.6309e-21	6.16636	0.737	0.019	2.48207e-17	Tuft	Dab1
85	3.03111e-21	4.451	0.842	0.103	4.61305e-17	Tuft	Dscaml1
86	4.25609e-21	6.18444	0.632	0.034	6.47734e-17	Tuft	Pdzrn3
87	5.14427e-21	6.79343	0.684	0.013	7.82907e-17	Tuft	1500009L16Rik
88	6.49063e-21	4.81382	0.737	0.13	9.87809e-17	Tuft	Fras1
89	8.15105e-21	5.06792	0.789	0.07	1.24051e-16	Tuft	Cdh2
90	8.4145e-21	7.9626	0.526	0.001	1.2806e-16	Tuft	Rgs21
91	1.50169e-20	9.68218	0.526	0.003	2.28542e-16	Tuft	Plcb2
92	1.90222e-20	4.98189	0.632	0.065	2.895e-16	Tuft	Rnasel
93	2.0631e-20	7.70983	0.579	0.005	3.13983e-16	Tuft	Mn1
94	4.36045e-20	4.65271	0.789	0.114	6.63616e-16	Tuft	Cacna1a
95	6.39033e-20	8.58268	0.526	0.003	9.72544e-16	Tuft	Tnfrsf13b
96	6.84513e-20	9.11856	0.526	0.003	1.04176e-15	Tuft	Zmat4
97	8.9023e-20	7.11392	0.579	0.023	1.35484e-15	Tuft	Apba1
98	9.36489e-20	10.6638	0.474	0.001	1.42524e-15	Tuft	Gm13715
99	9.42591e-20	6.75572	0.632	0.008	1.43453e-15	Tuft	Chst8
100	2.52165e-19	10.8661	0.474	0.002	3.8377e-15	Tuft	Trhde
101	6.33319e-19	10.0592	0.474	0.002	9.63847e-15	Tuft	Gm20757
102	1.04602e-18	6.42397	0.526	0.033	1.59193e-14	Tuft	Alox5ap
103	1.70174e-18	9.55147	0.474	0.001	2.58988e-14	Tuft	Casr
104	1.7745e-18	5.00217	0.684	0.059	2.70061e-14	Tuft	Upp1
105	4.17551e-18	5.66474	0.684	0.036	6.35472e-14	Tuft	Hs3st3a1
106	4.77122e-18	7.77849	0.526	0.008	7.26132e-14	Tuft	Kcnh7
107	7.70579e-18	6.02289	0.579	0.023	1.17274e-13	Tuft	Tmem178b
108	9.45252e-18	9.0464	0.421	0.005	1.43858e-13	Tuft	Atp1a2
109	1.25098e-17	7.37493	0.526	0.009	1.90387e-13	Tuft	Hecw1
110	1.48818e-17	4.81952	0.737	0.068	2.26486e-13	Tuft	Chdh
111	1.70283e-17	4.91868	0.579	0.055	2.59153e-13	Tuft	P3h3
112	6.06633e-17	5.93226	0.632	0.024	9.23235e-13	Tuft	Nrcam
113	1.91676e-16	4.75848	0.737	0.046	2.91711e-12	Tuft	Gm12446
114	4.14312e-16	7.26967	0.474	0.003	6.30542e-12	Tuft	A830082K12Rik
115	1.08635e-15	8.23168	0.421	0.006	1.65332e-11	Tuft	Pkhd1
116	1.70831e-15	8.42125	0.421	0.002	2.59987e-11	Tuft	Srpx2
117	2.19625e-15	4.16616	0.737	0.09	3.34248e-11	Tuft	Kctd13
118	3.85793e-15	5.18056	0.632	0.036	5.87138e-11	Tuft	Ttc25
119	1.07055e-14	5.54022	0.526	0.01	1.62927e-10	Tuft	1700111E14Rik
120	1.35962e-14	5.4068	0.579	0.016	2.0692e-10	Tuft	Neurl1a
121	2.92231e-14	6.67546	0.474	0.018	4.44746e-10	Tuft	Ctnna2
122	3.55039e-14	5.05498	0.526	0.011	5.40334e-10	Tuft	Pstpip1
123	3.69798e-14	4.96415	0.632	0.027	5.62795e-10	Tuft	Mboat2
124	4.07211e-14	5.9297	0.474	0.007	6.19735e-10	Tuft	Slc24a4
125	4.27778e-14	8.82425	0.421	0.011	6.51035e-10	Tuft	Agbl1
126	1.12719e-13	5.12272	0.579	0.023	1.71546e-09	Tuft	Coro2b
127	1.17041e-13	5.95798	0.526	0.014	1.78124e-09	Tuft	Dclk2
128	1.53374e-13	5.1135	0.579	0.039	2.3342e-09	Tuft	Rtl4
129	1.72716e-13	6.82795	0.474	0.012	2.62857e-09	Tuft	St6galnac3
130	1.89101e-13	4.68191	0.579	0.07	2.87793e-09	Tuft	BC016579
131	3.54538e-13	4.86484	0.526	0.066	5.39571e-09	Tuft	Satb2
132	3.63238e-13	9.12511	0.368	0.005	5.52813e-09	Tuft	Scn2a
133	4.14764e-13	7.00339	0.421	0.015	6.3123e-09	Tuft	Frmd5
134	5.80131e-13	4.13073	0.684	0.093	8.82901e-09	Tuft	Napepld
135	2.68202e-12	5.65686	0.474	0.022	4.08177e-08	Tuft	Pcolce2
136	3.08625e-12	6.27231	0.421	0.008	4.69696e-08	Tuft	Enox1
137	6.3279e-12	5.73323	0.474	0.015	9.63043e-08	Tuft	Pkd2l2
138	9.19096e-12	4.15386	0.632	0.049	1.39877e-07	Tuft	Jakmip1
139	1.2593e-11	6.17929	0.421	0.008	1.91654e-07	Tuft	Il17rb
140	1.75072e-11	4.47336	0.526	0.022	2.66443e-07	Tuft	Arhgap4
141	2.77513e-11	8.1092	0.316	0.002	4.22346e-07	Tuft	Fam196b
142	5.93925e-11	5.9677	0.421	0.013	9.03894e-07	Tuft	Kcnab2
143	6.29556e-11	4.20607	0.579	0.036	9.58121e-07	Tuft	Egln3
144	1.6018e-10	5.62361	0.421	0.014	2.43777e-06	Tuft	Rab3b
145	2.91875e-10	7.25453	0.316	0.003	4.44205e-06	Tuft	Tmem121
146	3.90365e-10	5.40661	0.421	0.022	5.94096e-06	Tuft	Inpp5j
147	4.68633e-10	5.852	0.316	0.003	7.13212e-06	Tuft	Zcchc18
148	5.74642e-10	4.51082	0.474	0.021	8.74548e-06	Tuft	Ccdc160
149	6.79662e-10	4.41381	0.526	0.042	1.03438e-05	Tuft	Hoxa4
150	8.04832e-10	4.27684	0.526	0.054	1.22487e-05	Tuft	Gamt
151	1.11413e-09	4.26058	0.526	0.07	1.6956e-05	Tuft	Ntng2
152	1.28166e-09	5.36871	0.421	0.018	1.95055e-05	Tuft	Smoc1
153	1.42806e-09	4.23993	0.421	0.015	2.17336e-05	Tuft	Rnf223
154	1.57457e-09	5.36607	0.263	0.001	2.39634e-05	Tuft	Sema7a
155	1.77999e-09	8.72718	0.263	0.002	2.70897e-05	Tuft	Cnpy1
156	1.98087e-09	4.756	0.421	0.016	3.01469e-05	Tuft	Pvt1
157	2.21708e-09	7.70478	0.263	0.001	3.37417e-05	Tuft	Kcnk3
158	3.08228e-09	4.64723	0.474	0.038	4.69092e-05	Tuft	Nrep
159	3.47478e-09	6.57732	0.316	0.006	5.28826e-05	Tuft	Pnpla3
160	7.01747e-09	5.71195	0.316	0.005	0.000106799	Tuft	Trpc5
161	8.15692e-09	7.65134	0.263	0.003	0.00012414	Tuft	Pcdhb17
162	1.10093e-08	4.18161	0.474	0.057	0.000167551	Tuft	Calhm2
163	1.19148e-08	5.229	0.368	0.012	0.000181331	Tuft	Adora1
164	1.31389e-08	6.03146	0.316	0.01	0.00019996	Tuft	Far2
165	1.46255e-08	7.57224	0.263	0.003	0.000222586	Tuft	Rgs14
166	1.8996e-08	4.30261	0.474	0.048	0.000289099	Tuft	Rps6ka2
167	2.00509e-08	4.7334	0.421	0.025	0.000305154	Tuft	Gm16638
168	2.06433e-08	4.19546	0.316	0.009	0.000314171	Tuft	4833428L15Rik
169	2.37706e-08	4.55729	0.368	0.013	0.000361764	Tuft	Slc4a8
170	2.62975e-08	5.10631	0.368	0.013	0.000400222	Tuft	Map1a
171	2.89567e-08	4.12263	0.474	0.038	0.000440692	Tuft	Rnf152
172	3.4797e-08	5.73572	0.316	0.007	0.000529576	Tuft	Il16
173	5.46643e-08	4.91825	0.368	0.02	0.000831936	Tuft	Egr3
174	5.99942e-08	7.75096	0.263	0.004	0.000913051	Tuft	Lgr5
175	6.31728e-08	5.44227	0.316	0.008	0.000961427	Tuft	Raver2
176	7.43696e-08	6.55456	0.263	0.004	0.00113183	Tuft	Hcn1
177	7.96836e-08	5.55453	0.316	0.014	0.0012127	Tuft	Mei4
178	1.5885e-07	4.81195	0.368	0.024	0.00241754	Tuft	Pcbd1
179	2.00448e-07	6.10629	0.263	0.004	0.00305062	Tuft	Tceal3
180	2.05323e-07	5.53669	0.316	0.011	0.00312481	Tuft	Cd79b
181	2.50008e-07	4.43649	0.368	0.019	0.00380488	Tuft	Ackr4
182	3.01241e-07	6.68754	0.263	0.01	0.00458459	Tuft	Hpse2
183	4.04849e-07	6.11728	0.263	0.005	0.00616139	Tuft	Filip1
184	4.11698e-07	4.96724	0.263	0.005	0.00626563	Tuft	Phf24
185	7.78717e-07	4.29646	0.368	0.033	0.0118513	Tuft	Rmst
186	1.11827e-06	4.46713	0.368	0.038	0.017019	Tuft	Ttll11
187	1.48408e-06	4.93216	0.316	0.019	0.0225861	Tuft	Rapgef4
188	1.9367e-06	4.57821	0.316	0.015	0.0294746	Tuft	Fgf9
189	2.05178e-06	4.17962	0.368	0.035	0.0312261	Tuft	Pfkfb3
190	2.93172e-06	5.3697	0.263	0.017	0.0446178	Tuft	Pld5
191	3.11505e-06	4.22171	0.368	0.031	0.047408	Tuft	Smtn
192	5.9547e-06	4.57341	0.316	0.019	0.0906246	Tuft	Kcnh8
193	6.16459e-06	5.39199	0.263	0.011	0.0938189	Tuft	Ppfia4
194	7.3951e-06	5.32258	0.263	0.011	0.112546	Tuft	Pcdhga5
195	8.75579e-06	5.15206	0.263	0.011	0.133254	Tuft	Gimap1
196	1.12694e-05	4.19057	0.263	0.011	0.171509	Tuft	Adra2a
197	1.24383e-05	5.05978	0.263	0.013	0.189298	Tuft	Sowaha
198	2.23775e-05	4.21954	0.316	0.024	0.340564	Tuft	Ikzf4
199	2.44385e-05	4.76355	0.263	0.014	0.37193	Tuft	Tek
200	7.575e-05	4.13318	0.263	0.017	1	Tuft	Scml4
201	1.1979e-49	10.5147	1	0.037	1.82309e-45	Neuroendocrine	Nov
202	5.85323e-24	6.68577	1	0.181	8.90803e-20	Neuroendocrine	Nrxn1
203	1.27607e-20	12.0485	1	0.004	1.94206e-16	Neuroendocrine	Ascl1
204	6.84754e-20	10.3426	1	0.008	1.04213e-15	Neuroendocrine	Pkib
205	2.76241e-19	6.7551	1	0.059	4.20412e-15	Neuroendocrine	Cplx2
206	7.41063e-19	8.64746	1	0.026	1.12782e-14	Neuroendocrine	Lsamp
207	1.40285e-18	11.2652	1	0.004	2.135e-14	Neuroendocrine	Runx1t1
208	3.19768e-18	10.3527	1	0.009	4.86654e-14	Neuroendocrine	Syt1
209	7.64575e-18	11.413	1	0.005	1.16361e-13	Neuroendocrine	Cntn4
210	4.44821e-16	9.13069	1	0.018	6.76972e-12	Neuroendocrine	Scg5
211	8.64747e-16	10.332	1	0.005	1.31606e-11	Neuroendocrine	Nalcn
212	1.18872e-15	13.1873	1	0.002	1.80911e-11	Neuroendocrine	Pcsk1
213	5.21037e-15	10.9512	1	0.003	7.92966e-11	Neuroendocrine	Uchl1
214	5.21639e-15	11.5668	1	0.001	7.93882e-11	Neuroendocrine	Neto1
215	8.18209e-15	11.5273	1	0.001	1.24523e-10	Neuroendocrine	Gabrb3
216	8.53559e-15	9.6295	1	0.005	1.29903e-10	Neuroendocrine	Fam155a
217	1.20556e-14	11.6383	1	0.001	1.83474e-10	Neuroendocrine	Pak7
218	2.43851e-14	10.3911	1	0.005	3.71117e-10	Neuroendocrine	Tmem163
219	2.58684e-14	5.56168	1	0.117	3.93691e-10	Neuroendocrine	Cacna1a
220	8.32903e-14	9.65528	1	0.002	1.26759e-09	Neuroendocrine	Ddc
221	1.13557e-13	7.0336	0.8	0.032	1.72822e-09	Neuroendocrine	Olfm1
222	1.93231e-13	7.69862	1	0.019	2.94078e-09	Neuroendocrine	Syt7
223	2.02227e-13	9.6632	1	0.002	3.0777e-09	Neuroendocrine	Pex5l
224	3.91452e-13	9.25384	1	0.007	5.95751e-09	Neuroendocrine	Sorcs1
225	4.28e-13	9.382	1	0.006	6.51374e-09	Neuroendocrine	Pnmal2
226	5.72855e-13	8.8932	1	0.007	8.71828e-09	Neuroendocrine	Dner
227	7.33803e-13	9.07739	0.8	0.03	1.11678e-08	Neuroendocrine	Calca
228	7.70469e-13	6.62765	1	0.041	1.17258e-08	Neuroendocrine	Bex1
229	1.50253e-12	9.04375	1	0.004	2.2867e-08	Neuroendocrine	Hcn1
230	1.70147e-12	8.29689	0.8	0.013	2.58946e-08	Neuroendocrine	Cib3
231	1.73852e-12	7.74446	1	0.003	2.64585e-08	Neuroendocrine	Slc38a11
232	1.91135e-12	8.79135	1	0.004	2.90889e-08	Neuroendocrine	Fgf14
233	2.19106e-12	8.62006	1	0.003	3.33457e-08	Neuroendocrine	Kif1a
234	3.00989e-12	8.65039	1	0.005	4.58075e-08	Neuroendocrine	Spock3
235	3.99282e-12	7.63844	0.8	0.019	6.07667e-08	Neuroendocrine	Rapgef4
236	4.42695e-12	8.15841	1	0.009	6.73738e-08	Neuroendocrine	Ncam1
237	5.12467e-12	8.06976	1	0.012	7.79923e-08	Neuroendocrine	Ret
238	6.18531e-12	8.29026	1	0.006	9.41342e-08	Neuroendocrine	Fgf12
239	8.2082e-12	6.52102	1	0.004	1.24921e-07	Neuroendocrine	Pgf
240	2.08947e-11	11.89	0.8	0.001	3.17996e-07	Neuroendocrine	Nol4
241	2.29967e-11	5.24788	1	0.125	3.49987e-07	Neuroendocrine	Tox
242	3.26297e-11	6.06467	1	0.067	4.96592e-07	Neuroendocrine	9030622O22Rik
243	3.74016e-11	6.9723	1	0.029	5.69215e-07	Neuroendocrine	Mboat2
244	4.14696e-11	7.85801	0.8	0.019	6.31126e-07	Neuroendocrine	Csgalnact1
245	5.65873e-11	6.31587	1	0.053	8.61202e-07	Neuroendocrine	Ctnnd2
246	6.56571e-11	6.18476	0.8	0.043	9.99236e-07	Neuroendocrine	Hoxb5
247	6.60815e-11	11.315	0.8	0.002	1.00569e-06	Neuroendocrine	Ngf
248	7.78699e-11	6.84693	1	0.059	1.1851e-06	Neuroendocrine	Serpine2
249	8.16929e-11	7.65269	1	0.008	1.24328e-06	Neuroendocrine	Nfasc
250	9.76774e-11	9.67391	0.8	0.004	1.48655e-06	Neuroendocrine	Rgs7bp
251	1.06336e-10	7.30537	0.8	0.025	1.61833e-06	Neuroendocrine	Tmem178b
252	1.38679e-10	7.28223	1	0.011	2.11055e-06	Neuroendocrine	A230057D06Rik
253	1.60387e-10	10.0413	0.8	0.004	2.44093e-06	Neuroendocrine	Cxcl13
254	1.70218e-10	9.49454	0.8	0.001	2.59055e-06	Neuroendocrine	Ap3b2
255	1.95723e-10	6.46787	1	0.045	2.9787e-06	Neuroendocrine	Rims2
256	2.21116e-10	9.70185	0.8	0.003	3.36516e-06	Neuroendocrine	Scg3
257	3.75894e-10	6.87278	1	0.01	5.72073e-06	Neuroendocrine	Soga3
258	6.34534e-10	6.37812	1	0.042	9.65698e-06	Neuroendocrine	Ckb
259	6.49045e-10	6.56603	0.8	0.002	9.87781e-06	Neuroendocrine	Syn1
260	6.60627e-10	6.43624	1	0.011	1.00541e-05	Neuroendocrine	Ksr2
261	7.91289e-10	8.12962	0.8	0.002	1.20426e-05	Neuroendocrine	Cnpy1
262	8.91147e-10	7.11673	0.8	0.002	1.35624e-05	Neuroendocrine	Syn2
263	9.78545e-10	9.4284	0.8	0.002	1.48925e-05	Neuroendocrine	Tmod2
264	1.12311e-09	8.49057	0.8	0.012	1.70926e-05	Neuroendocrine	Nlgn1
265	1.21917e-09	5.77123	1	0.013	1.85546e-05	Neuroendocrine	Frmpd4
266	1.33633e-09	7.56963	0.8	0.002	2.03377e-05	Neuroendocrine	Cadps
267	1.69964e-09	6.05036	1	0.042	2.58667e-05	Neuroendocrine	Peg3
268	2.00824e-09	5.76669	1	0.059	3.05634e-05	Neuroendocrine	Ptprn2
269	2.47491e-09	6.41778	1	0.019	3.76656e-05	Neuroendocrine	Kcnh8
270	2.87744e-09	6.04811	1	0.016	4.37918e-05	Neuroendocrine	Frmd5
271	3.23139e-09	6.26301	1	0.019	4.91785e-05	Neuroendocrine	Ctnna2
272	3.46111e-09	5.23885	1	0.093	5.26746e-05	Neuroendocrine	Bex2
273	3.77051e-09	7.7577	0.6	0.02	5.73834e-05	Neuroendocrine	Clstn2
274	4.28016e-09	5.89987	1	0.043	6.51397e-05	Neuroendocrine	Tmem45b
275	4.56241e-09	8.25946	0.8	0.008	6.94354e-05	Neuroendocrine	Gnao1
276	5.24336e-09	8.40591	0.8	0.006	7.97986e-05	Neuroendocrine	Mt3
277	9.97705e-09	6.14808	1	0.031	0.000151841	Neuroendocrine	Camk2n2
278	1.47081e-08	5.85122	1	0.039	0.000223843	Neuroendocrine	Skap1
279	1.60256e-08	7.72003	0.8	0.007	0.000243894	Neuroendocrine	Corin
280	1.66691e-08	11.0875	0.6	0	0.000253687	Neuroendocrine	9530059O14Rik
281	1.73407e-08	7.66292	0.8	0.051	0.000263909	Neuroendocrine	Kcnip4
282	2.35494e-08	7.15641	0.8	0.014	0.000358398	Neuroendocrine	Celf3
283	2.472e-08	6.43506	0.8	0.006	0.000376214	Neuroendocrine	Prune2
284	3.25485e-08	5.75688	1	0.036	0.000495355	Neuroendocrine	Cped1
285	3.29776e-08	5.72248	1	0.048	0.000501885	Neuroendocrine	Agbl4
286	3.63981e-08	7.57152	0.8	0.009	0.000553942	Neuroendocrine	Gng2
287	3.98468e-08	7.54766	0.8	0.009	0.000606428	Neuroendocrine	Prox1
288	5.12952e-08	7.26359	0.8	0.007	0.000780662	Neuroendocrine	Scamp5
289	5.47306e-08	5.59586	1	0.037	0.000832944	Neuroendocrine	Bex4
290	5.51215e-08	7.04478	0.8	0.013	0.000838894	Neuroendocrine	Pde11a
291	5.73007e-08	7.32673	0.8	0.007	0.00087206	Neuroendocrine	Ncam2
292	6.2691e-08	7.18791	0.8	0.007	0.000954094	Neuroendocrine	Tnr
293	6.44366e-08	6.9143	0.8	0.016	0.000980661	Neuroendocrine	Smpd3
294	6.46326e-08	6.93508	0.8	0.016	0.000983643	Neuroendocrine	Cacna2d3
295	6.47217e-08	5.59459	1	0.037	0.000984999	Neuroendocrine	Dmpk
296	6.55285e-08	7.0849	0.8	0.018	0.000997279	Neuroendocrine	Meg3
297	6.84006e-08	5.59901	0.8	0.008	0.00104099	Neuroendocrine	Nrxn3
298	6.92941e-08	10.41	0.6	0.001	0.00105459	Neuroendocrine	Hcn4
299	9.79174e-08	6.27469	0.8	0.008	0.0014902	Neuroendocrine	Fmn2
300	1.31148e-07	9.91721	0.6	0.001	0.00199594	Neuroendocrine	Lrrn2
301	1.75323e-07	6.72831	0.8	0.017	0.00266823	Neuroendocrine	Scml4
302	1.94337e-07	5.35258	0.8	0.061	0.00295761	Neuroendocrine	Cacna1c
303	2.26527e-07	9.46186	0.6	0.001	0.00344751	Neuroendocrine	Kcnn3
304	2.34446e-07	9.34072	0.6	0.001	0.00356804	Neuroendocrine	Frmd3
305	2.43828e-07	9.484	0.6	0.002	0.00371081	Neuroendocrine	Syt14
306	2.4936e-07	6.39675	0.8	0.011	0.00379501	Neuroendocrine	Abhd15
307	2.6141e-07	9.68755	0.6	0.003	0.0039784	Neuroendocrine	Syt17
308	2.6685e-07	9.47395	0.6	0.003	0.00406119	Neuroendocrine	Pcsk2
309	3.48191e-07	6.71828	0.8	0.012	0.00529912	Neuroendocrine	Gprasp2
310	3.5144e-07	6.29778	0.8	0.012	0.00534857	Neuroendocrine	Khdrbs2
311	4.072e-07	6.61979	0.6	0.032	0.00619717	Neuroendocrine	Col8a1
312	4.10602e-07	6.62108	0.8	0.015	0.00624895	Neuroendocrine	Rims1
313	5.86762e-07	6.42501	0.8	0.019	0.00892993	Neuroendocrine	Tmcc2
314	6.47063e-07	6.37904	0.8	0.017	0.00984766	Neuroendocrine	Ndn
315	8.28842e-07	6.10756	0.8	0.026	0.0126141	Neuroendocrine	Lrp11
316	8.33132e-07	5.89939	0.8	0.015	0.0126794	Neuroendocrine	Hepacam2
317	8.82078e-07	5.46435	0.8	0.068	0.0134243	Neuroendocrine	Vwf
318	9.22182e-07	8.81982	0.6	0.003	0.0140347	Neuroendocrine	Rtl5
319	1.62358e-06	7.18238	0.6	0.003	0.0247093	Neuroendocrine	Casr
320	1.93524e-06	5.79388	0.8	0.033	0.0294524	Neuroendocrine	Kcnip3
321	2.12637e-06	7.8359	0.6	0.004	0.0323612	Neuroendocrine	Zcchc18
322	2.13794e-06	8.17447	0.6	0.004	0.0325372	Neuroendocrine	Kcnb1
323	2.22689e-06	5.19914	0.8	0.061	0.0338911	Neuroendocrine	Espn
324	2.36704e-06	5.60783	0.8	0.019	0.036024	Neuroendocrine	Kif5c
325	2.48986e-06	6.78686	0.6	0.004	0.0378932	Neuroendocrine	Adgrb3
326	2.68717e-06	5.92855	0.8	0.025	0.040896	Neuroendocrine	Serpinb12
327	2.7929e-06	7.8044	0.6	0.004	0.0425051	Neuroendocrine	Ccdc85a
328	2.96118e-06	5.81108	0.8	0.022	0.0450663	Neuroendocrine	Atp8a2
329	3.03538e-06	10.5595	0.4	0	0.0461954	Neuroendocrine	Agt
330	3.03538e-06	10.8457	0.4	0	0.0461954	Neuroendocrine	Vstm2a
331	3.03538e-06	9.48035	0.4	0	0.0461954	Neuroendocrine	Lonrf2
332	3.1406e-06	5.34312	0.8	0.021	0.0477968	Neuroendocrine	Unc79
333	3.15685e-06	5.77577	0.8	0.023	0.0480441	Neuroendocrine	Spock2
334	3.51033e-06	5.80796	0.8	0.026	0.0534237	Neuroendocrine	Snca
335	3.95306e-06	7.77467	0.6	0.006	0.0601617	Neuroendocrine	Zfyve28
336	4.94571e-06	5.71817	0.8	0.028	0.0752688	Neuroendocrine	Gm45447
337	5.04076e-06	5.30145	0.8	0.063	0.0767153	Neuroendocrine	Snrpn
338	7.11032e-06	7.48592	0.4	0.011	0.108212	Neuroendocrine	B4galt2
339	8.47392e-06	7.34566	0.6	0.009	0.128965	Neuroendocrine	Kif5a
340	9.15798e-06	5.52881	0.6	0.007	0.139375	Neuroendocrine	Ky
341	1.00788e-05	6.15663	0.6	0.006	0.153389	Neuroendocrine	Scn2a
342	1.27255e-05	5.20293	0.8	0.041	0.19367	Neuroendocrine	Nxpe4
343	1.33569e-05	5.80722	0.6	0.007	0.203278	Neuroendocrine	Smarca1
344	1.53641e-05	5.48053	0.6	0.007	0.233826	Neuroendocrine	Cdh20
345	1.54355e-05	5.31518	0.8	0.04	0.234913	Neuroendocrine	Serpini1
346	2.16451e-05	5.49053	0.6	0.01	0.329416	Neuroendocrine	Jhy
347	2.82498e-05	5.54614	0.6	0.009	0.429933	Neuroendocrine	Enox1
348	2.83167e-05	6.21313	0.6	0.017	0.430952	Neuroendocrine	Plcl2
349	2.87284e-05	6.85549	0.6	0.011	0.437218	Neuroendocrine	Cbfa2t3
350	3.55693e-05	9.37111	0.4	0.001	0.541329	Neuroendocrine	1700024B18Rik
351	3.66004e-05	6.3269	0.6	0.018	0.557022	Neuroendocrine	Camk2a
352	4.18512e-05	5.43247	0.6	0.01	0.636933	Neuroendocrine	Podxl2
353	4.76231e-05	6.13994	0.6	0.011	0.724776	Neuroendocrine	Gm11992
354	5.10955e-05	6.29503	0.6	0.015	0.777622	Neuroendocrine	Rab3b
355	5.53659e-05	5.9641	0.6	0.011	0.842613	Neuroendocrine	Hecw1
356	6.32915e-05	9.71198	0.4	0.001	0.963234	Neuroendocrine	Adcy1
357	6.75029e-05	6.20926	0.6	0.016	1	Neuroendocrine	Magee1
358	7.6691e-05	6.14569	0.6	0.013	1	Neuroendocrine	Lrp3
359	0.00011754	5.77087	0.6	0.017	1	Neuroendocrine	Scrn1
360	0.000154327	5.53205	0.6	0.016	1	Neuroendocrine	Dclk2
361	0.000155101	8.00531	0.4	0.002	1	Neuroendocrine	Shisa9
362	0.000160953	5.7111	0.6	0.027	1	Neuroendocrine	Pak3
363	0.000286772	5.27183	0.6	0.032	1	Neuroendocrine	Tesc
364	0.000288344	8.11433	0.4	0.004	1	Neuroendocrine	Nptx1
365	0.000294656	5.43705	0.6	0.022	1	Neuroendocrine	Gzma
366	0.000327836	5.25359	0.6	0.023	1	Neuroendocrine	Hist3h2ba
367	0.000330323	7.19915	0.4	0.003	1	Neuroendocrine	Gfi1
368	0.000340282	8.07164	0.4	0.003	1	Neuroendocrine	Rtn1
369	0.000378487	5.24821	0.6	0.023	1	Neuroendocrine	Kcnc3
370	0.000412463	5.25435	0.6	0.032	1	Neuroendocrine	B3gat2
371	0.000493076	5.27676	0.6	0.029	1	Neuroendocrine	Map3k15
372	0.000546172	6.72203	0.4	0.009	1	Neuroendocrine	Nell1
373	0.000559686	7.33065	0.4	0.004	1	Neuroendocrine	AW551984
374	0.000637204	7.35057	0.4	0.004	1	Neuroendocrine	Arnt2
375	0.00081571	6.88316	0.4	0.008	1	Neuroendocrine	Gabrb1
376	0.000890139	6.90762	0.4	0.01	1	Neuroendocrine	Lrfn1
377	0.000893911	7.03825	0.4	0.005	1	Neuroendocrine	Cacna1h
378	0.00122602	7.05035	0.4	0.006	1	Neuroendocrine	Arhgap20
379	0.00204872	5.91583	0.4	0.008	1	Neuroendocrine	Dennd2a
380	0.00223393	6.55797	0.4	0.01	1	Neuroendocrine	Acss3
381	0.00302556	5.43403	0.4	0.01	1	Neuroendocrine	Slc35f3
382	0.00316709	6.25242	0.4	0.012	1	Neuroendocrine	Gm4128
383	0.00318089	6.16213	0.4	0.014	1	Neuroendocrine	Opn3
384	0.00328433	5.87171	0.4	0.01	1	Neuroendocrine	Gck
385	0.00375027	5.78179	0.4	0.015	1	Neuroendocrine	Map1a
386	0.00387788	5.93481	0.4	0.012	1	Neuroendocrine	Slc16a6
387	0.00469652	5.91588	0.4	0.012	1	Neuroendocrine	Pcdhga5
388	0.00537597	5.70804	0.4	0.02	1	Neuroendocrine	Dhtkd1
389	0.00582689	5.66828	0.4	0.014	1	Neuroendocrine	Nol3
390	0.00590712	5.19803	0.4	0.014	1	Neuroendocrine	Slc7a8
391	0.00594546	5.209	0.4	0.014	1	Neuroendocrine	Bhlhe41
392	0.00607375	5.26575	0.4	0.014	1	Neuroendocrine	Ica1l
393	0.00646053	5.20284	0.4	0.014	1	Neuroendocrine	Tmem171
394	0.00651072	5.71652	0.4	0.015	1	Neuroendocrine	Exd1
395	0.00676491	5.70559	0.4	0.014	1	Neuroendocrine	Map6
396	0.0082448	5.5764	0.4	0.02	1	Neuroendocrine	Zfp239
397	0.00836151	5.3049	0.4	0.024	1	Neuroendocrine	AC161165.4
398	0.00862023	5.51433	0.4	0.019	1	Neuroendocrine	Armcx4
399	0.0089736	5.26934	0.4	0.021	1	Neuroendocrine	Ripply3
400	0.00904852	5.22903	0.4	0.017	1	Neuroendocrine	Flrt1
401	1.4991e-290	2.62315	0.996	0.424	2.28148e-286	Basal-v.trachea	Abi3bp
402	2.32045e-226	2.11908	0.975	0.37	3.53149e-222	Basal-v.trachea	Dapl1
403	1.17677e-211	3.19383	0.793	0.143	1.79093e-207	Basal-v.trachea	Gfra1
404	6.87748e-211	2.1998	0.951	0.329	1.04668e-206	Basal-v.trachea	Igfbp7
405	1.48315e-207	1.80186	0.998	0.562	2.25721e-203	Basal-v.trachea	Rbms3
406	3.25782e-206	2.22165	0.941	0.317	4.95807e-202	Basal-v.trachea	Grid2
407	1.43089e-204	2.1458	0.96	0.425	2.17767e-200	Basal-v.trachea	Pdpn
408	5.00577e-204	2.80741	0.816	0.175	7.61828e-200	Basal-v.trachea	Gdpd2
409	2.16645e-201	1.88559	0.947	0.281	3.29712e-197	Basal-v.trachea	Trp63
410	1.70082e-200	1.71278	0.996	0.535	2.58848e-196	Basal-v.trachea	Aqp3
411	1.88449e-194	2.36933	0.869	0.253	2.868e-190	Basal-v.trachea	Crlf1
412	4.73631e-194	2.33601	0.899	0.35	7.20818e-190	Basal-v.trachea	Dcn
413	4.3462e-192	2.10043	0.928	0.394	6.61448e-188	Basal-v.trachea	Hpgd
414	8.30336e-191	1.69083	0.994	0.655	1.26369e-186	Basal-v.trachea	Pde7a
415	1.41226e-184	1.9062	0.943	0.336	2.14931e-180	Basal-v.trachea	Ptn
416	9.49705e-179	2.53644	0.774	0.155	1.44536e-174	Basal-v.trachea	Synpr
417	1.38696e-177	1.60594	0.973	0.722	2.11081e-173	Basal-v.trachea	Gstm2
418	6.94667e-174	1.8979	0.937	0.411	1.05721e-169	Basal-v.trachea	Bcam
419	4.72004e-168	1.56331	0.985	0.602	7.18343e-164	Basal-v.trachea	Nxn
420	5.52386e-167	1.47699	0.994	0.653	8.40676e-163	Basal-v.trachea	Slc6a6
421	5.98304e-166	2.21305	0.875	0.31	9.10559e-162	Basal-v.trachea	Icam1
422	1.0811e-164	2.50579	0.841	0.319	1.64533e-160	Basal-v.trachea	Eda
423	1.0673e-163	1.44179	0.996	0.743	1.62432e-159	Basal-v.trachea	F3
424	6.87723e-162	1.93022	0.915	0.335	1.04665e-157	Basal-v.trachea	Defb1
425	1.87929e-160	1.82204	0.937	0.451	2.86009e-156	Basal-v.trachea	Slco3a1
426	2.2214e-156	1.87135	0.924	0.406	3.38074e-152	Basal-v.trachea	Tenm3
427	1.97134e-155	3.47394	0.628	0.106	3.00019e-151	Basal-v.trachea	Pcdh9
428	3.16078e-150	1.87678	0.899	0.411	4.81039e-146	Basal-v.trachea	Slc16a7
429	3.73002e-149	2.74203	0.676	0.134	5.67671e-145	Basal-v.trachea	Epb41l3
430	1.10019e-148	1.77324	0.848	0.265	1.67438e-144	Basal-v.trachea	Eya4
431	8.29587e-148	1.46935	0.979	0.65	1.26255e-143	Basal-v.trachea	Glul
432	1.07429e-146	1.98481	0.816	0.235	1.63496e-142	Basal-v.trachea	4631405K08Rik
433	1.63617e-144	2.1461	0.808	0.247	2.49009e-140	Basal-v.trachea	Sorcs2
434	5.30773e-144	1.77158	0.924	0.499	8.07784e-140	Basal-v.trachea	Tsc22d3
435	1.56426e-141	1.73809	0.901	0.363	2.38065e-137	Basal-v.trachea	Tgm2
436	3.77506e-141	1.44066	0.96	0.532	5.74526e-137	Basal-v.trachea	Sdc1
437	1.65372e-139	2.05158	0.81	0.278	2.51679e-135	Basal-v.trachea	Abca1
438	6.43458e-137	1.77466	0.892	0.437	9.79279e-133	Basal-v.trachea	Vegfa
439	3.34297e-136	2.10408	0.748	0.194	5.08766e-132	Basal-v.trachea	Jag2
440	6.55474e-135	1.64823	0.913	0.428	9.97567e-131	Basal-v.trachea	Ltbp4
441	4.9946e-132	1.88612	0.825	0.292	7.60128e-128	Basal-v.trachea	Hlf
442	7.50107e-132	1.46139	0.945	0.482	1.14159e-127	Basal-v.trachea	Aqp4
443	6.17507e-130	3.36193	0.512	0.07	9.39784e-126	Basal-v.trachea	Acaa1b
444	9.8398e-130	2.77506	0.609	0.115	1.49752e-125	Basal-v.trachea	Sgcd
445	6.14146e-128	2.578	0.626	0.131	9.3467e-124	Basal-v.trachea	Ugt2b34
446	7.08094e-128	1.44457	0.937	0.596	1.07765e-123	Basal-v.trachea	Ctdspl
447	3.07998e-127	2.12975	0.797	0.368	4.68742e-123	Basal-v.trachea	Apoe
448	6.04316e-126	1.55254	0.934	0.544	9.19709e-122	Basal-v.trachea	Dapk1
449	1.69828e-124	1.84905	0.805	0.282	2.58462e-120	Basal-v.trachea	Cacna2d1
450	1.83033e-122	1.63677	0.765	0.229	2.78559e-118	Basal-v.trachea	Lamb3
451	4.43204e-121	1.62666	0.903	0.583	6.74512e-117	Basal-v.trachea	Wwp1
452	2.52266e-120	1.43935	0.92	0.45	3.83924e-116	Basal-v.trachea	Nhs
453	2.5205e-118	1.62832	0.837	0.324	3.83595e-114	Basal-v.trachea	Phlda3
454	1.57805e-115	1.56454	0.918	0.565	2.40163e-111	Basal-v.trachea	Bach2
455	8.88217e-115	1.68369	0.827	0.336	1.35178e-110	Basal-v.trachea	Amotl1
456	1.06214e-114	1.5132	0.901	0.512	1.61647e-110	Basal-v.trachea	Slc9a9
457	1.16576e-114	2.05691	0.717	0.219	1.77417e-110	Basal-v.trachea	Gli3
458	4.83854e-113	1.70683	0.761	0.251	7.36377e-109	Basal-v.trachea	1700025G04Rik
459	4.37361e-111	1.66656	0.791	0.286	6.6562e-107	Basal-v.trachea	Fat2
460	1.9817e-109	2.43866	0.586	0.128	3.01595e-105	Basal-v.trachea	Sulf1
461	2.01034e-109	1.8502	0.738	0.242	3.05954e-105	Basal-v.trachea	Btbd11
462	3.45118e-109	1.46336	0.899	0.477	5.25235e-105	Basal-v.trachea	Efemp1
463	1.62285e-108	1.76376	0.734	0.24	2.46982e-104	Basal-v.trachea	Ptpre
464	3.47479e-107	2.00362	0.708	0.227	5.28829e-103	Basal-v.trachea	Arhgap24
465	2.21964e-106	1.64977	0.816	0.364	3.37808e-102	Basal-v.trachea	Tspan15
466	6.66315e-106	1.78467	0.793	0.319	1.01407e-101	Basal-v.trachea	Timp3
467	1.68145e-105	1.43759	0.869	0.416	2.559e-101	Basal-v.trachea	Gas6
468	3.93285e-105	1.69151	0.82	0.348	5.98541e-101	Basal-v.trachea	4833423E24Rik
469	4.11363e-103	1.99832	0.634	0.165	6.26054e-99	Basal-v.trachea	Hs6st2
470	1.0666e-100	3.49298	0.387	0.042	1.62327e-96	Basal-v.trachea	Lrrc4c
471	2.48102e-96	1.86168	0.672	0.215	3.77586e-92	Basal-v.trachea	Bmp5
472	3.46054e-96	1.67931	0.546	0.12	5.2666e-92	Basal-v.trachea	Nrxn1
473	7.72776e-95	1.79335	0.693	0.238	1.17609e-90	Basal-v.trachea	Rgs12
474	1.79502e-93	1.61598	0.795	0.348	2.73185e-89	Basal-v.trachea	Adamtsl1
475	2.21081e-93	2.21821	0.52	0.109	3.36462e-89	Basal-v.trachea	Dlk2
476	2.62748e-91	1.47146	0.844	0.426	3.99877e-87	Basal-v.trachea	Dpyd
477	2.76158e-90	2.33183	0.588	0.175	4.20285e-86	Basal-v.trachea	Pcsk5
478	2.90107e-89	1.65277	0.687	0.238	4.41514e-85	Basal-v.trachea	P3h2
479	4.81202e-88	1.93299	0.615	0.193	7.32342e-84	Basal-v.trachea	Serping1
480	8.20593e-88	4.35241	0.309	0.026	1.24886e-83	Basal-v.trachea	Mdga2
481	1.26383e-87	1.81889	0.75	0.342	1.92342e-83	Basal-v.trachea	Gm20186
482	1.35521e-86	1.45628	0.708	0.261	2.06249e-82	Basal-v.trachea	Fam161a
483	1.78133e-86	2.0937	0.6	0.181	2.71101e-82	Basal-v.trachea	Cyp3a13
484	2.63059e-86	1.65406	0.71	0.275	4.00349e-82	Basal-v.trachea	Notch1
485	4.01088e-86	1.50425	0.776	0.383	6.10415e-82	Basal-v.trachea	Aldh6a1
486	5.04635e-86	1.89794	0.583	0.162	7.68004e-82	Basal-v.trachea	Ndrg1
487	4.56352e-84	1.70186	0.677	0.248	6.94522e-80	Basal-v.trachea	D16Ertd472e
488	7.48941e-84	1.48075	0.833	0.443	1.13981e-79	Basal-v.trachea	Sesn1
489	1.40895e-83	1.58122	0.723	0.299	2.14428e-79	Basal-v.trachea	Agrn
490	1.79971e-81	2.25863	0.518	0.131	2.73898e-77	Basal-v.trachea	Nrg2
491	6.76319e-79	2.06886	0.474	0.106	1.02929e-74	Basal-v.trachea	Wipf1
492	3.11728e-76	1.71156	0.689	0.301	4.74418e-72	Basal-v.trachea	Socs3
493	8.11222e-75	1.54402	0.736	0.356	1.2346e-70	Basal-v.trachea	Gprin3
494	6.13727e-74	1.56543	0.679	0.276	9.34031e-70	Basal-v.trachea	Dgkh
495	4.30356e-73	2.42962	0.455	0.109	6.54958e-69	Basal-v.trachea	Pdk4
496	2.61411e-72	1.78325	0.588	0.201	3.97841e-68	Basal-v.trachea	Slco2a1
497	3.31416e-72	1.6608	0.632	0.241	5.04382e-68	Basal-v.trachea	Ptprm
498	4.50411e-72	2.80834	0.362	0.061	6.8548e-68	Basal-v.trachea	Papln
499	7.43599e-72	1.48916	0.603	0.207	1.13168e-67	Basal-v.trachea	Tns1
500	1.70667e-71	2.5874	0.383	0.071	2.59738e-67	Basal-v.trachea	Tmtc1
501	1.79284e-71	1.43952	0.767	0.413	2.72853e-67	Basal-v.trachea	Mpp6
502	5.26261e-69	2.41008	0.406	0.086	8.00917e-65	Basal-v.trachea	Egfl6
503	4.90674e-68	1.48034	0.685	0.298	7.46757e-64	Basal-v.trachea	Olfml2a
504	2.69279e-66	1.6113	0.552	0.18	4.09816e-62	Basal-v.trachea	Gpc3
505	2.24474e-64	2.24316	0.397	0.088	3.41627e-60	Basal-v.trachea	Fras1
506	1.14745e-62	1.5734	0.583	0.215	1.7463e-58	Basal-v.trachea	Fermt1
507	1.88622e-62	1.88815	0.509	0.166	2.87064e-58	Basal-v.trachea	Rab38
508	9.58211e-62	1.77911	0.476	0.138	1.4583e-57	Basal-v.trachea	Axl
509	9.69854e-61	2.0563	0.478	0.153	1.47602e-56	Basal-v.trachea	Osmr
510	2.09713e-60	2.01942	0.448	0.128	3.19163e-56	Basal-v.trachea	Pak6
511	3.30566e-59	2.22504	0.359	0.074	5.03089e-55	Basal-v.trachea	Sdk1
512	1.15441e-57	2.6226	0.351	0.084	1.7569e-53	Basal-v.trachea	Frem2
513	2.90099e-57	2.64275	0.311	0.055	4.41501e-53	Basal-v.trachea	Akr1c14
514	3.34959e-57	2.44301	0.326	0.064	5.09775e-53	Basal-v.trachea	Gria4
515	5.23295e-57	2.09796	0.429	0.127	7.96403e-53	Basal-v.trachea	Zc3h12b
516	6.82949e-57	2.30581	0.355	0.078	1.03938e-52	Basal-v.trachea	Rasl11a
517	1.08187e-56	1.60427	0.575	0.236	1.6465e-52	Basal-v.trachea	Lgals9
518	5.13929e-56	1.6178	0.51	0.175	7.82149e-52	Basal-v.trachea	Ntf3
519	5.76244e-56	1.8927	0.52	0.206	8.76985e-52	Basal-v.trachea	Fbxl7
520	5.83248e-55	1.62422	0.476	0.152	8.87644e-51	Basal-v.trachea	Cdh3
521	7.14078e-55	1.6197	0.484	0.159	1.08675e-50	Basal-v.trachea	Klhl29
522	1.7096e-53	1.49118	0.602	0.268	2.60183e-49	Basal-v.trachea	Lemd1
523	4.02955e-53	1.776	0.463	0.154	6.13257e-49	Basal-v.trachea	Dlc1
524	2.30399e-52	1.65728	0.452	0.144	3.50645e-48	Basal-v.trachea	Lrrn3
525	5.36291e-52	1.85732	0.393	0.107	8.16181e-48	Basal-v.trachea	Micalcl
526	5.59373e-52	1.46	0.594	0.254	8.5131e-48	Basal-v.trachea	Fmo6
527	1.05639e-51	2.62559	0.296	0.057	1.60772e-47	Basal-v.trachea	1200007C13Rik
528	1.25541e-51	1.62197	0.509	0.193	1.91061e-47	Basal-v.trachea	Adamtsl5
529	2.99177e-51	1.73679	0.522	0.21	4.55318e-47	Basal-v.trachea	Ackr3
530	1.52654e-50	2.10735	0.323	0.07	2.32324e-46	Basal-v.trachea	Dscaml1
531	4.24827e-50	2.2166	0.338	0.079	6.46545e-46	Basal-v.trachea	Samd5
532	8.1371e-50	2.27835	0.315	0.068	1.23839e-45	Basal-v.trachea	Art4
533	1.61127e-49	1.57665	0.509	0.203	2.45219e-45	Basal-v.trachea	Inafm2
534	3.24438e-49	1.47301	0.518	0.205	4.93762e-45	Basal-v.trachea	Sord
535	3.43931e-49	1.49072	0.503	0.189	5.23429e-45	Basal-v.trachea	Rflnb
536	4.02374e-49	1.51181	0.51	0.196	6.12373e-45	Basal-v.trachea	Rap2b
537	6.62472e-48	1.81801	0.429	0.143	1.00822e-43	Basal-v.trachea	Mtcl1
538	7.28519e-48	1.59015	0.435	0.143	1.10873e-43	Basal-v.trachea	Prdm11
539	8.83966e-48	1.43807	0.581	0.267	1.34531e-43	Basal-v.trachea	Casc4
540	6.19834e-47	1.61231	0.476	0.179	9.43326e-43	Basal-v.trachea	Ang
541	7.78345e-47	1.44488	0.543	0.231	1.18456e-42	Basal-v.trachea	Lrp4
542	4.63227e-46	1.67188	0.385	0.113	7.04985e-42	Basal-v.trachea	Ptgs1
543	9.33503e-46	1.96888	0.332	0.084	1.4207e-41	Basal-v.trachea	Hunk
544	2.47518e-45	1.67377	0.423	0.143	3.76698e-41	Basal-v.trachea	Flrt2
545	6.69902e-45	2.37812	0.311	0.077	1.01952e-40	Basal-v.trachea	Hmga2
546	1.26117e-44	1.50337	0.512	0.213	1.91938e-40	Basal-v.trachea	Serpinb6b
547	2.22278e-44	1.61185	0.425	0.144	3.38284e-40	Basal-v.trachea	Kctd8
548	3.85077e-44	1.48193	0.469	0.177	5.86049e-40	Basal-v.trachea	Ajuba
549	2.1408e-43	1.6243	0.442	0.164	3.25809e-39	Basal-v.trachea	Klhdc8b
550	2.47225e-42	1.6067	0.423	0.151	3.76251e-38	Basal-v.trachea	Kcnj13
551	1.54083e-41	1.73952	0.343	0.097	2.34499e-37	Basal-v.trachea	Nwd1
552	3.28246e-41	1.9072	0.319	0.084	4.99557e-37	Basal-v.trachea	Slc12a4
553	5.48083e-41	1.60404	0.378	0.12	8.34128e-37	Basal-v.trachea	Lmo1
554	1.41059e-40	1.70042	0.398	0.14	2.14678e-36	Basal-v.trachea	Plscr4
555	1.48928e-40	2.04413	0.319	0.088	2.26653e-36	Basal-v.trachea	Gm29724
556	1.58552e-40	1.56733	0.417	0.154	2.413e-36	Basal-v.trachea	Gsdme
557	4.07826e-40	1.67171	0.41	0.148	6.2067e-36	Basal-v.trachea	Ppara
558	4.3704e-40	1.91438	0.343	0.104	6.65131e-36	Basal-v.trachea	Ngfr
559	4.14595e-39	2.18668	0.362	0.127	6.30972e-35	Basal-v.trachea	Apoc1
560	6.01584e-39	2.19204	0.281	0.068	9.15551e-35	Basal-v.trachea	Bmp3
561	1.23752e-38	1.45703	0.391	0.134	1.88338e-34	Basal-v.trachea	Ggta1
562	1.4779e-38	1.591	0.429	0.172	2.24921e-34	Basal-v.trachea	Tpbg
563	3.04135e-38	1.45788	0.609	0.363	4.62863e-34	Basal-v.trachea	Ifi27l2a
564	3.79478e-38	1.43989	0.48	0.215	5.77527e-34	Basal-v.trachea	Gjb3
565	4.83301e-38	1.72377	0.34	0.107	7.35536e-34	Basal-v.trachea	Frmd4a
566	6.10459e-37	1.66793	0.391	0.144	9.29057e-33	Basal-v.trachea	Gpr155
567	3.02578e-36	1.82224	0.338	0.114	4.60493e-32	Basal-v.trachea	Fzd8
568	3.52635e-36	1.46797	0.44	0.183	5.36675e-32	Basal-v.trachea	Gm16093
569	4.34743e-36	2.22306	0.283	0.076	6.61635e-32	Basal-v.trachea	Adamtsl3
570	6.0684e-36	1.48115	0.376	0.132	9.2355e-32	Basal-v.trachea	Mpdz
571	2.37246e-35	1.46443	0.412	0.161	3.61065e-31	Basal-v.trachea	Magi2
572	1.37462e-34	1.64029	0.311	0.094	2.09204e-30	Basal-v.trachea	Tox
573	2.00721e-33	1.44499	0.319	0.101	3.05477e-29	Basal-v.trachea	Wnt10a
574	9.59067e-33	1.65263	0.342	0.121	1.4596e-28	Basal-v.trachea	Ntf5
575	9.88148e-33	1.72048	0.306	0.095	1.50386e-28	Basal-v.trachea	Evl
576	2.92428e-32	1.48168	0.37	0.139	4.45046e-28	Basal-v.trachea	P2ry1
577	1.39654e-31	1.95181	0.271	0.082	2.12539e-27	Basal-v.trachea	Plag1
578	2.00023e-31	1.53678	0.292	0.091	3.04416e-27	Basal-v.trachea	Plod2
579	1.53421e-30	1.78002	0.288	0.091	2.33491e-26	Basal-v.trachea	Col7a1
580	2.97811e-30	1.46307	0.321	0.11	4.53239e-26	Basal-v.trachea	Sfrp1
581	3.31227e-30	1.80032	0.294	0.096	5.04094e-26	Basal-v.trachea	Clca2
582	1.64927e-29	1.50747	0.309	0.105	2.51002e-25	Basal-v.trachea	Enpp1
583	3.55967e-28	1.43403	0.385	0.188	5.41747e-24	Basal-v.trachea	Actr6
584	4.64114e-26	1.51482	0.288	0.102	7.06335e-22	Basal-v.trachea	Mreg
585	1.93093e-25	1.44968	0.324	0.13	2.93869e-21	Basal-v.trachea	Epb41l2
586	2.40361e-25	1.69066	0.258	0.084	3.65806e-21	Basal-v.trachea	Tmem108
587	3.06689e-25	1.55121	0.313	0.128	4.6675e-21	Basal-v.trachea	Per3
588	5.55522e-25	1.71122	0.254	0.086	8.45449e-21	Basal-v.trachea	Mmd
589	7.07138e-25	1.7006	0.275	0.101	1.07619e-20	Basal-v.trachea	Eva1a
590	9.02581e-25	1.55489	0.292	0.109	1.37364e-20	Basal-v.trachea	Fads1
591	7.65462e-24	1.5059	0.307	0.123	1.16496e-19	Basal-v.trachea	Alpk1
592	3.43306e-22	1.68962	0.254	0.094	5.22478e-18	Basal-v.trachea	A530013C23Rik
593	5.29089e-22	1.49833	0.288	0.119	8.05221e-18	Basal-v.trachea	Tmem237
594	1.35024e-21	1.6111	0.25	0.092	2.05493e-17	Basal-v.trachea	Ccdc136
595	6.54873e-21	1.47252	0.361	0.239	9.96652e-17	Basal-v.trachea	Tango6
596	8.56763e-21	1.49618	0.287	0.148	1.30391e-16	Basal-v.trachea	Alg13
597	2.24375e-20	1.54336	0.26	0.102	3.41477e-16	Basal-v.trachea	Trnp1
598	2.00858e-19	1.4791	0.254	0.102	3.05686e-15	Basal-v.trachea	Abcc10
599	3.4733e-18	1.42952	0.283	0.135	5.28602e-14	Basal-v.trachea	Zfp275
600	5.15642e-18	1.45975	0.254	0.108	7.84756e-14	Basal-v.trachea	Ces2f
601	4.95232e-266	3.06381	0.967	0.317	7.53694e-262	Basal-d.trachea	Cav1
602	3.85224e-188	2.11997	0.993	0.543	5.86273e-184	Basal-d.trachea	Ptprz1
603	1.02634e-167	1.78865	0.986	0.388	1.56199e-163	Basal-d.trachea	Dapl1
604	3.17586e-166	1.90651	0.988	0.518	4.83335e-162	Basal-d.trachea	Dst
605	5.02336e-163	1.66041	0.983	0.37	7.64505e-159	Basal-d.trachea	Krt5
606	2.74134e-161	2.91429	0.738	0.127	4.17205e-157	Basal-d.trachea	Baiap2l2
607	1.41684e-158	2.30176	0.876	0.233	2.15629e-154	Basal-d.trachea	Lamb3
608	1.9398e-153	1.68149	0.998	0.577	2.95219e-149	Basal-d.trachea	Rbms3
609	4.66051e-152	1.8559	0.952	0.35	7.09284e-148	Basal-d.trachea	Igfbp7
610	9.36811e-151	1.59266	0.986	0.676	1.42573e-146	Basal-d.trachea	Kif21a
611	5.88323e-148	2.3736	0.812	0.186	8.95368e-144	Basal-d.trachea	Vsnl1
612	7.52559e-145	1.73321	0.929	0.305	1.14532e-140	Basal-d.trachea	Ccdc3
613	1.08076e-143	2.14262	0.874	0.258	1.6448e-139	Basal-d.trachea	Cdh13
614	9.25362e-143	1.75539	0.95	0.47	1.40831e-138	Basal-d.trachea	Cav2
615	1.0116e-142	1.78455	0.926	0.306	1.53956e-138	Basal-d.trachea	Trp63
616	3.84727e-140	1.44988	0.96	0.354	5.85516e-136	Basal-d.trachea	Ptn
617	4.33925e-138	1.7612	0.943	0.351	6.60391e-134	Basal-d.trachea	Defb1
618	2.84867e-136	1.8509	0.876	0.263	4.33539e-132	Basal-d.trachea	Col17a1
619	3.22026e-134	1.88789	0.843	0.245	4.90091e-130	Basal-d.trachea	Krt17
620	4.92025e-133	1.53715	0.99	0.685	7.48813e-129	Basal-d.trachea	Sfn
621	3.0484e-127	1.5529	0.974	0.554	4.63937e-123	Basal-d.trachea	Clip4
622	1.03629e-125	2.19516	0.762	0.207	1.57713e-121	Basal-d.trachea	Sparc
623	5.54873e-125	2.18294	0.762	0.185	8.44462e-121	Basal-d.trachea	Ifi202b
624	1.95347e-124	1.80146	0.898	0.343	2.97298e-120	Basal-d.trachea	Amotl1
625	3.29551e-120	1.48739	0.967	0.49	5.01543e-116	Basal-d.trachea	Emp1
626	4.03623e-120	1.81462	0.833	0.252	6.14274e-116	Basal-d.trachea	4631405K08Rik
627	4.5614e-119	1.47873	0.952	0.426	6.94199e-115	Basal-d.trachea	Bcam
628	6.30047e-119	1.69286	0.924	0.456	9.58868e-115	Basal-d.trachea	Itgb4
629	7.27182e-119	1.98111	0.852	0.293	1.1067e-114	Basal-d.trachea	Cacna2d1
630	8.63823e-119	2.5434	0.679	0.139	1.31465e-114	Basal-d.trachea	Cd109
631	6.5984e-116	2.21123	0.721	0.169	1.00421e-111	Basal-d.trachea	Hs6st2
632	6.25926e-115	1.65546	0.895	0.352	9.52597e-111	Basal-d.trachea	Serpinb5
633	3.07588e-114	1.69948	0.883	0.335	4.68118e-110	Basal-d.trachea	Phlda3
634	6.17177e-113	2.30281	0.707	0.184	9.39281e-109	Basal-d.trachea	Msn
635	2.14501e-112	1.98787	0.767	0.211	3.26449e-108	Basal-d.trachea	Jag2
636	1.09308e-110	1.88412	0.833	0.302	1.66356e-106	Basal-d.trachea	Rnase4
637	2.4728e-108	2.97501	0.664	0.189	3.76336e-104	Basal-d.trachea	Nrg1
638	1.34699e-104	1.69583	0.862	0.331	2.04999e-100	Basal-d.trachea	Icam1
639	3.29002e-104	1.86592	0.836	0.333	5.00708e-100	Basal-d.trachea	Cavin2
640	3.84712e-103	2.55095	0.64	0.146	5.85493e-99	Basal-d.trachea	Robo2
641	1.40224e-102	1.65163	0.871	0.385	2.13407e-98	Basal-d.trachea	Porcn
642	7.34054e-102	1.52016	0.938	0.569	1.11716e-97	Basal-d.trachea	Dnajb1
643	1.97976e-100	1.4834	0.964	0.645	3.013e-96	Basal-d.trachea	Klf6
644	1.25809e-99	1.82771	0.774	0.251	1.91469e-95	Basal-d.trachea	Ptpre
645	6.77986e-99	1.68582	0.833	0.309	1.03183e-94	Basal-d.trachea	Hlf
646	2.97805e-98	1.77599	0.836	0.374	4.53229e-94	Basal-d.trachea	4930523C07Rik
647	4.44354e-98	1.43789	0.917	0.443	6.76262e-94	Basal-d.trachea	Ltbp4
648	4.49739e-98	1.84321	0.752	0.237	6.84458e-94	Basal-d.trachea	Ank
649	9.19452e-97	1.68475	0.91	0.531	1.39931e-92	Basal-d.trachea	Klf4
650	1.07914e-96	1.55159	0.829	0.304	1.64234e-92	Basal-d.trachea	Trim29
651	7.40124e-92	2.42668	0.607	0.147	1.12639e-87	Basal-d.trachea	Gas7
652	1.90002e-87	1.65138	0.79	0.303	2.89164e-83	Basal-d.trachea	Fat2
653	3.48748e-87	2.29356	0.605	0.159	5.3076e-83	Basal-d.trachea	Tppp
654	1.12464e-85	1.67064	0.669	0.19	1.71159e-81	Basal-d.trachea	Synpr
655	4.75226e-84	1.70282	0.833	0.426	7.23246e-80	Basal-d.trachea	Ldlrad4
656	3.384e-82	1.50774	0.8	0.326	5.15011e-78	Basal-d.trachea	Nectin1
657	2.9353e-81	1.60286	0.781	0.325	4.46723e-77	Basal-d.trachea	Ets1
658	1.70622e-80	2.03534	0.59	0.148	2.5967e-76	Basal-d.trachea	Cdh3
659	1.818e-80	1.96232	0.702	0.257	2.76681e-76	Basal-d.trachea	F5
660	7.82955e-79	1.43901	0.745	0.27	1.19158e-74	Basal-d.trachea	1700025G04Rik
661	2.69741e-78	1.4834	0.638	0.185	4.10519e-74	Basal-d.trachea	Gfra1
662	5.9544e-78	1.44482	0.748	0.274	9.06201e-74	Basal-d.trachea	Sorcs2
663	7.04284e-78	1.64866	0.721	0.256	1.07185e-73	Basal-d.trachea	D16Ertd472e
664	1.55331e-75	1.53085	0.836	0.441	2.36399e-71	Basal-d.trachea	Dpyd
665	1.51773e-73	1.56556	0.717	0.261	2.30983e-69	Basal-d.trachea	Btbd11
666	2.52609e-73	1.88201	0.6	0.173	3.84446e-69	Basal-d.trachea	Ehd2
667	8.39689e-73	1.69311	0.645	0.205	1.27792e-68	Basal-d.trachea	Cyp2s1
668	1.37033e-72	1.86556	0.679	0.259	2.0855e-68	Basal-d.trachea	Fam126a
669	1.69981e-71	1.49105	0.819	0.434	2.58694e-67	Basal-d.trachea	Dusp6
670	1.70405e-71	1.66281	0.69	0.253	2.5934e-67	Basal-d.trachea	Rgs12
671	1.88192e-71	1.43183	0.798	0.365	2.8641e-67	Basal-d.trachea	Tmem64
672	4.62106e-71	2.01451	0.583	0.168	7.0328e-67	Basal-d.trachea	Lama3
673	1.11582e-70	1.50618	0.76	0.326	1.69817e-66	Basal-d.trachea	Ppp1r14c
674	3.26006e-70	1.62858	0.721	0.295	4.96148e-66	Basal-d.trachea	Eppk1
675	3.35415e-70	1.74123	0.605	0.18	5.10468e-66	Basal-d.trachea	Antxr1
676	9.66154e-70	1.92084	0.629	0.22	1.47039e-65	Basal-d.trachea	Pde5a
677	3.85679e-69	1.63838	0.719	0.285	5.86965e-65	Basal-d.trachea	Dgkh
678	1.09111e-67	1.87801	0.519	0.128	1.66056e-63	Basal-d.trachea	Snai2
679	5.80971e-67	2.54013	0.474	0.115	8.84179e-63	Basal-d.trachea	Phldb2
680	9.18299e-67	1.71142	0.645	0.228	1.39756e-62	Basal-d.trachea	Lrp4
681	3.9481e-66	1.54749	0.762	0.352	6.00862e-62	Basal-d.trachea	Col4a6
682	7.77471e-66	2.16675	0.54	0.159	1.18323e-61	Basal-d.trachea	Dkk3
683	5.86814e-65	1.65977	0.598	0.187	8.93073e-61	Basal-d.trachea	Pcsk5
684	7.45929e-64	1.43887	0.745	0.338	1.13523e-59	Basal-d.trachea	Flna
685	8.80598e-64	1.63362	0.564	0.167	1.34018e-59	Basal-d.trachea	Epb41l3
686	5.87133e-63	1.45519	0.724	0.306	8.93558e-59	Basal-d.trachea	Olfml2a
687	1.62723e-61	2.7072	0.374	0.063	2.47648e-57	Basal-d.trachea	Bmp3
688	1.78941e-61	1.94476	0.562	0.18	2.72331e-57	Basal-d.trachea	Ntf3
689	1.41552e-60	1.58233	0.652	0.244	2.15428e-56	Basal-d.trachea	Gli3
690	2.15117e-59	1.61379	0.662	0.256	3.27387e-55	Basal-d.trachea	P3h2
691	8.36852e-58	1.4945	0.76	0.367	1.2736e-53	Basal-d.trachea	Adamtsl1
692	3.99355e-57	2.37329	0.386	0.078	6.07778e-53	Basal-d.trachea	Fstl1
693	6.04683e-57	1.48979	0.629	0.234	9.20267e-53	Basal-d.trachea	Slc24a3
694	6.07815e-57	1.61021	0.61	0.224	9.25034e-53	Basal-d.trachea	Fermt1
695	1.02042e-56	2.0694	0.46	0.118	1.55298e-52	Basal-d.trachea	Lmo1
696	1.50261e-55	1.42759	0.524	0.161	2.28682e-51	Basal-d.trachea	Ugt2b34
697	1.97158e-54	1.85084	0.576	0.22	3.00055e-50	Basal-d.trachea	Ctgf
698	7.93202e-54	1.9545	0.505	0.157	1.20717e-49	Basal-d.trachea	Magi2
699	8.38355e-54	1.57574	0.617	0.245	1.27589e-49	Basal-d.trachea	Plek2
700	1.238e-53	1.80655	0.507	0.154	1.88411e-49	Basal-d.trachea	Sulf1
701	1.88909e-53	2.07363	0.421	0.101	2.875e-49	Basal-d.trachea	Procr
702	3.05917e-53	1.51037	0.676	0.317	4.65575e-49	Basal-d.trachea	Hcar2
703	5.52486e-53	1.70914	0.538	0.178	8.40828e-49	Basal-d.trachea	Ajuba
704	6.2028e-53	1.49725	0.655	0.284	9.44005e-49	Basal-d.trachea	Pdgfc
705	1.56962e-52	1.60556	0.702	0.339	2.38881e-48	Basal-d.trachea	Nt5e
706	1.1731e-51	1.86424	0.502	0.159	1.78535e-47	Basal-d.trachea	Dlc1
707	1.45773e-50	1.4533	0.579	0.213	2.21852e-46	Basal-d.trachea	Ackr3
708	2.98969e-50	2.21506	0.405	0.1	4.55e-46	Basal-d.trachea	Fads1
709	4.07892e-50	1.79396	0.548	0.231	6.2077e-46	Basal-d.trachea	Tln2
710	8.66623e-50	2.05075	0.388	0.089	1.31891e-45	Basal-d.trachea	Osr1
711	1.08395e-49	1.65923	0.512	0.166	1.64966e-45	Basal-d.trachea	Klhl29
712	2.12284e-49	1.73086	0.481	0.146	3.23074e-45	Basal-d.trachea	Mtcl1
713	3.35641e-49	1.70672	0.545	0.205	5.10812e-45	Basal-d.trachea	Asap2
714	3.45195e-49	2.19426	0.398	0.102	5.25352e-45	Basal-d.trachea	Myc
715	4.06259e-49	1.59263	0.531	0.182	6.18286e-45	Basal-d.trachea	Ang
716	8.81571e-49	1.71968	0.512	0.173	1.34166e-44	Basal-d.trachea	Dusp10
717	1.5466e-48	1.46144	0.621	0.262	2.35377e-44	Basal-d.trachea	Adrb2
718	2.64081e-48	1.54174	0.569	0.22	4.01904e-44	Basal-d.trachea	Spry1
719	3.00659e-48	1.56404	0.54	0.194	4.57572e-44	Basal-d.trachea	Rflnb
720	3.42286e-48	1.79923	0.45	0.13	5.20924e-44	Basal-d.trachea	Mpdz
721	4.00203e-48	2.96427	0.307	0.057	6.0907e-44	Basal-d.trachea	Adamts1
722	4.08217e-47	1.88612	0.383	0.092	6.21266e-43	Basal-d.trachea	Evl
723	1.11015e-46	1.5098	0.564	0.216	1.68954e-42	Basal-d.trachea	Serpinb6b
724	1.19889e-46	2.4424	0.35	0.078	1.82458e-42	Basal-d.trachea	Tmem108
725	2.34414e-46	1.42517	0.593	0.241	3.56755e-42	Basal-d.trachea	Tulp3
726	3.92205e-45	2.10226	0.398	0.107	5.96897e-41	Basal-d.trachea	St3gal2
727	1.71691e-43	1.59734	0.464	0.151	2.61296e-39	Basal-d.trachea	Axl
728	6.41978e-42	2.63855	0.264	0.045	9.77027e-38	Basal-d.trachea	Clca3a1
729	8.74426e-42	1.4935	0.524	0.202	1.33079e-37	Basal-d.trachea	Adamtsl5
730	1.20837e-41	1.63536	0.507	0.204	1.83902e-37	Basal-d.trachea	Otud1
731	4.6538e-41	2.26159	0.3	0.061	7.08262e-37	Basal-d.trachea	Sdk2
732	8.36581e-41	1.7906	0.438	0.145	1.27319e-36	Basal-d.trachea	Ablim3
733	8.99618e-41	1.43683	0.6	0.295	1.36913e-36	Basal-d.trachea	Trib1
734	8.99874e-41	2.02197	0.317	0.07	1.36952e-36	Basal-d.trachea	Clca3a2
735	1.03416e-40	2.25674	0.302	0.063	1.57388e-36	Basal-d.trachea	Vwa1
736	1.08238e-40	1.63924	0.493	0.181	1.64728e-36	Basal-d.trachea	Dach1
737	2.40229e-40	2.23943	0.386	0.129	3.65605e-36	Basal-d.trachea	Gm20696
738	4.30997e-40	1.67369	0.433	0.14	6.55934e-36	Basal-d.trachea	Pak6
739	1.80576e-39	1.67559	0.429	0.139	2.74818e-35	Basal-d.trachea	P2ry1
740	1.41835e-37	2.39335	0.26	0.048	2.15858e-33	Basal-d.trachea	Gm15581
741	1.53933e-37	1.65145	0.405	0.129	2.34271e-33	Basal-d.trachea	Eif4e3
742	1.66824e-37	1.60323	0.474	0.183	2.5389e-33	Basal-d.trachea	Prag1
743	6.38709e-37	1.48375	0.445	0.157	9.72052e-33	Basal-d.trachea	Dse
744	6.67748e-37	1.7106	0.331	0.085	1.01625e-32	Basal-d.trachea	Matn2
745	8.71902e-37	1.52245	0.44	0.154	1.32695e-32	Basal-d.trachea	Sgcd
746	1.45437e-36	1.92144	0.35	0.097	2.21341e-32	Basal-d.trachea	Duoxa1
747	1.56106e-36	1.97793	0.467	0.195	2.37577e-32	Basal-d.trachea	Cyr61
748	8.40959e-36	1.91913	0.333	0.09	1.27985e-31	Basal-d.trachea	Slc12a4
749	2.70755e-35	1.42651	0.521	0.24	4.12061e-31	Basal-d.trachea	Micall1
750	3.84386e-35	1.93523	0.386	0.137	5.84997e-31	Basal-d.trachea	Pde8a
751	4.08669e-35	1.44392	0.545	0.265	6.21954e-31	Basal-d.trachea	Bcar3
752	9.98296e-35	1.69136	0.3	0.074	1.51931e-30	Basal-d.trachea	Fam49a
753	1.17664e-34	1.51033	0.41	0.14	1.79072e-30	Basal-d.trachea	Ggta1
754	2.11101e-34	1.45765	0.45	0.168	3.21275e-30	Basal-d.trachea	Bmp6
755	2.25517e-33	1.95521	0.326	0.093	3.43215e-29	Basal-d.trachea	Col7a1
756	3.18935e-33	1.56188	0.388	0.13	4.85388e-29	Basal-d.trachea	Pdk4
757	4.15898e-33	1.64083	0.405	0.148	6.32955e-29	Basal-d.trachea	Wee1
758	4.90307e-33	1.86813	0.331	0.098	7.46198e-29	Basal-d.trachea	Creb5
759	7.17537e-33	1.71159	0.379	0.129	1.09202e-28	Basal-d.trachea	Epb41l2
760	8.03689e-33	1.94568	0.305	0.08	1.22313e-28	Basal-d.trachea	Dscaml1
761	1.39916e-32	1.60008	0.355	0.11	2.12939e-28	Basal-d.trachea	Ngfr
762	1.74101e-32	2.46172	0.31	0.094	2.64964e-28	Basal-d.trachea	Ptgs2
763	6.32441e-31	1.67961	0.298	0.081	9.62512e-27	Basal-d.trachea	Adamtsl3
764	3.32055e-30	1.72427	0.326	0.099	5.05355e-26	Basal-d.trachea	Fbln1
765	3.69256e-30	1.52908	0.39	0.142	5.6197e-26	Basal-d.trachea	Gm26887
766	4.02963e-30	1.70604	0.298	0.083	6.1327e-26	Basal-d.trachea	Ppp2r2c
767	9.13209e-30	1.58167	0.364	0.127	1.38981e-25	Basal-d.trachea	Fzd1
768	1.53607e-29	1.45113	0.457	0.205	2.33774e-25	Basal-d.trachea	Fam110c
769	1.62228e-29	1.43996	0.298	0.085	2.46895e-25	Basal-d.trachea	Adgrf5
770	2.78614e-29	1.83093	0.345	0.124	4.24022e-25	Basal-d.trachea	Tnfrsf12a
771	5.45786e-29	1.87371	0.312	0.103	8.30632e-25	Basal-d.trachea	Unc5a
772	1.14106e-28	1.48646	0.44	0.189	1.73658e-24	Basal-d.trachea	Shroom4
773	1.82425e-28	1.47529	0.331	0.107	2.77633e-24	Basal-d.trachea	Egfl6
774	1.87546e-28	1.44388	0.393	0.15	2.85426e-24	Basal-d.trachea	Rasa3
775	3.28834e-28	1.60223	0.338	0.113	5.00453e-24	Basal-d.trachea	Rgs10
776	4.37987e-28	1.74205	0.35	0.127	6.66573e-24	Basal-d.trachea	Ntf5
777	5.09783e-28	1.85188	0.271	0.073	7.75839e-24	Basal-d.trachea	Duox1
778	7.68175e-28	1.43152	0.357	0.126	1.16909e-23	Basal-d.trachea	Ptgs1
779	8.19411e-28	1.67198	0.398	0.155	1.24706e-23	Basal-d.trachea	Flrt2
780	5.2945e-27	1.52677	0.395	0.156	8.0577e-23	Basal-d.trachea	Sema3e
781	6.21308e-27	1.59759	0.414	0.199	9.45568e-23	Basal-d.trachea	Frat2
782	3.42699e-26	1.68402	0.286	0.086	5.21553e-22	Basal-d.trachea	Gm15867
783	6.70906e-26	1.43176	0.321	0.109	1.02105e-21	Basal-d.trachea	Sertad4
784	1.0754e-25	1.65228	0.312	0.105	1.63665e-21	Basal-d.trachea	Mreg
785	1.39803e-25	1.93382	0.283	0.091	2.12767e-21	Basal-d.trachea	Irf5
786	3.67712e-25	1.44181	0.352	0.132	5.59621e-21	Basal-d.trachea	Inhbb
787	4.43957e-24	1.54794	0.364	0.148	6.75658e-20	Basal-d.trachea	Plxna2
788	1.01363e-23	1.46816	0.286	0.094	1.54265e-19	Basal-d.trachea	Kcnh1
789	6.10641e-23	1.43593	0.262	0.081	9.29335e-19	Basal-d.trachea	Gria4
790	1.10239e-21	1.49612	0.331	0.134	1.67772e-17	Basal-d.trachea	Trim47
791	4.78008e-21	1.50286	0.262	0.087	7.2748e-17	Basal-d.trachea	Dlg2
792	1.18682e-20	1.46019	0.321	0.132	1.80622e-16	Basal-d.trachea	Klf11
793	1.72312e-19	1.46571	0.252	0.086	2.62241e-15	Basal-d.trachea	Papln
794	3.53559e-19	1.48311	0.29	0.115	5.38081e-15	Basal-d.trachea	Itga9
795	5.26867e-18	1.52207	0.271	0.106	8.01839e-14	Basal-d.trachea	Ccdc68
796	1.41126e-17	1.44096	0.293	0.124	2.1478e-13	Basal-d.trachea	Tbc1d2
797	4.23051e-17	1.43528	0.25	0.093	6.43842e-13	Basal-d.trachea	Rnf125
798	1.64695e-16	1.42917	0.257	0.1	2.5065e-12	Basal-d.trachea	Rab30
799	4.86659e-16	1.42558	0.293	0.131	7.40646e-12	Basal-d.trachea	Maoa
800	1.47244e-14	1.44186	0.25	0.104	2.24091e-10	Basal-d.trachea	Gm29724
801	2.36346e-154	7.30712	0.896	0.1	3.59694e-150	Basal-larynx	Lgals7
802	1.34758e-128	4.05237	0.934	0.291	2.05089e-124	Basal-larynx	Stmn1
803	9.5794e-124	6.73869	0.792	0.049	1.45789e-119	Basal-larynx	Igfbp2
804	2.63348e-98	4.12006	0.868	0.15	4.0079e-94	Basal-larynx	Gja1
805	2.68448e-98	8.42002	0.623	0.006	4.08551e-94	Basal-larynx	Ndufa4l2
806	1.42091e-96	4.72934	0.849	0.156	2.16248e-92	Basal-larynx	Kcnq5
807	3.15147e-96	5.05602	0.821	0.101	4.79623e-92	Basal-larynx	Krt14
808	2.95727e-93	4.7365	0.83	0.075	4.50067e-89	Basal-larynx	Dsc3
809	1.30309e-89	3.37363	0.972	0.393	1.98317e-85	Basal-larynx	Mt2
810	1.69756e-80	3.09127	0.972	0.426	2.58352e-76	Basal-larynx	Krt5
811	9.89235e-79	3.59956	0.887	0.166	1.50552e-74	Basal-larynx	Tmprss11a
812	9.93684e-79	4.10752	0.792	0.095	1.51229e-74	Basal-larynx	Bcl11b
813	5.43054e-74	2.85085	0.934	0.316	8.26474e-70	Basal-larynx	Col17a1
814	3.641e-73	5.37617	0.623	0.022	5.54124e-69	Basal-larynx	Klk10
815	3.77728e-73	2.88944	0.896	0.374	5.74864e-69	Basal-larynx	Map3k20
816	1.711e-71	4.77487	0.726	0.063	2.60397e-67	Basal-larynx	Dmkn
817	1.59768e-70	2.42646	0.972	0.398	2.43151e-66	Basal-larynx	Serpinb5
818	1.67716e-68	5.31589	0.594	0.022	2.55247e-64	Basal-larynx	Aknad1
819	3.93846e-68	5.03322	0.547	0.013	5.99395e-64	Basal-larynx	Slc16a1
820	1.43304e-67	6.37127	0.5	0.007	2.18094e-63	Basal-larynx	Sim2
821	2.40869e-67	5.57651	0.594	0.031	3.66578e-63	Basal-larynx	Anln
822	6.50314e-67	3.32763	0.811	0.121	9.89713e-63	Basal-larynx	Tpm2
823	8.29019e-67	5.14285	0.585	0.021	1.26168e-62	Basal-larynx	Gm94
824	1.47157e-66	3.0713	0.887	0.257	2.23958e-62	Basal-larynx	Krt13
825	5.5269e-66	5.70294	0.566	0.032	8.41139e-62	Basal-larynx	Mki67
826	3.45879e-65	2.9018	0.915	0.18	5.26393e-61	Basal-larynx	Cd109
827	2.36753e-63	5.55024	0.566	0.026	3.60314e-59	Basal-larynx	Cdca8
828	5.67115e-63	2.8738	0.849	0.266	8.63092e-59	Basal-larynx	Pitx1
829	4.2833e-62	5.57433	0.538	0.018	6.51876e-58	Basal-larynx	Cenpf
830	3.59124e-61	4.18727	0.67	0.058	5.4655e-57	Basal-larynx	Tgfbi
831	1.39213e-59	5.45086	0.5	0.014	2.11869e-55	Basal-larynx	Tpx2
832	6.61699e-59	2.54916	0.896	0.296	1.00704e-54	Basal-larynx	Lmnb1
833	4.33714e-57	4.88352	0.5	0.015	6.6007e-53	Basal-larynx	Cd5
834	9.97479e-57	4.33014	0.566	0.028	1.51806e-52	Basal-larynx	Cpxm2
835	1.08479e-56	3.22652	0.783	0.153	1.65095e-52	Basal-larynx	Cdca7
836	1.05624e-55	4.54691	0.585	0.046	1.6075e-51	Basal-larynx	Knstrn
837	1.63906e-55	6.47264	0.434	0.009	2.49449e-51	Basal-larynx	AC124097.1
838	5.0936e-55	5.74369	0.443	0.009	7.75195e-51	Basal-larynx	Cpn1
839	4.1589e-54	5.24656	0.472	0.015	6.32943e-50	Basal-larynx	2610528A11Rik
840	5.04993e-54	5.35719	0.491	0.025	7.68549e-50	Basal-larynx	Egln3
841	9.23904e-53	2.91141	0.83	0.193	1.40609e-48	Basal-larynx	Acp5
842	2.74462e-52	2.80195	0.774	0.113	4.17703e-48	Basal-larynx	Dsg3
843	2.18342e-51	3.66421	0.642	0.064	3.32294e-47	Basal-larynx	Cachd1
844	1.14079e-50	3.14807	0.708	0.146	1.73616e-46	Basal-larynx	Car13
845	2.49544e-50	2.38616	0.887	0.279	3.79781e-46	Basal-larynx	Pard6g
846	2.52007e-50	6.20891	0.406	0.009	3.8353e-46	Basal-larynx	Mt4
847	4.23741e-50	6.35838	0.406	0.012	6.44892e-46	Basal-larynx	Cdca3
848	5.46199e-50	4.38131	0.5	0.024	8.3126e-46	Basal-larynx	Capns2
849	5.55763e-49	3.03404	0.736	0.115	8.45815e-45	Basal-larynx	Wnt10a
850	7.43066e-49	3.33039	0.708	0.128	1.13087e-44	Basal-larynx	Cks1b
851	1.01883e-48	3.74137	0.613	0.058	1.55055e-44	Basal-larynx	Sox15
852	2.64948e-48	4.66383	0.538	0.04	4.03224e-44	Basal-larynx	Top2a
853	5.58221e-48	3.79637	0.566	0.044	8.49557e-44	Basal-larynx	Atp2b4
854	5.60547e-48	8.02645	0.33	0.003	8.53097e-44	Basal-larynx	Krt32
855	7.45572e-48	3.30234	0.726	0.175	1.13469e-43	Basal-larynx	Cks2
856	1.96809e-47	4.81167	0.425	0.013	2.99524e-43	Basal-larynx	Cenpe
857	2.07966e-47	5.54102	0.425	0.02	3.16503e-43	Basal-larynx	Birc5
858	4.40173e-47	2.91948	0.745	0.142	6.699e-43	Basal-larynx	Tns4
859	4.81935e-47	3.30192	0.67	0.087	7.33456e-43	Basal-larynx	Cpe
860	1.28669e-46	5.63122	0.387	0.009	1.95821e-42	Basal-larynx	Knl1
861	1.60526e-46	5.23902	0.387	0.009	2.44305e-42	Basal-larynx	Slc16a9
862	2.48186e-46	5.40917	0.406	0.013	3.77714e-42	Basal-larynx	Tgm3
863	2.51933e-46	4.13608	0.557	0.061	3.83418e-42	Basal-larynx	Lockd
864	1.01416e-45	2.83885	0.755	0.181	1.54345e-41	Basal-larynx	Phgdh
865	1.819e-45	5.66477	0.406	0.025	2.76834e-41	Basal-larynx	Cenpa
866	2.63337e-45	2.38105	0.868	0.271	4.00773e-41	Basal-larynx	Pkp1
867	5.19809e-44	4.89175	0.453	0.024	7.91097e-40	Basal-larynx	Ube2c
868	8.21504e-44	3.08796	0.67	0.101	1.25025e-39	Basal-larynx	Impa2
869	1.8234e-43	6.20661	0.34	0.006	2.77504e-39	Basal-larynx	Cdkn3
870	2.61066e-43	3.81238	0.491	0.032	3.97316e-39	Basal-larynx	Fndc1
871	2.96327e-43	3.85143	0.557	0.056	4.5098e-39	Basal-larynx	Il1r2
872	4.96532e-43	2.42953	0.887	0.285	7.55672e-39	Basal-larynx	P3h2
873	1.51347e-42	5.61719	0.311	0.003	2.30335e-38	Basal-larynx	H19
874	2.35544e-42	5.48863	0.349	0.007	3.58474e-38	Basal-larynx	Gpnmb
875	2.9861e-42	2.44887	0.821	0.29	4.54455e-38	Basal-larynx	Smc4
876	4.79999e-42	3.00117	0.689	0.145	7.30511e-38	Basal-larynx	Slc39a6
877	5.00688e-42	2.7634	0.736	0.152	7.61996e-38	Basal-larynx	Nqo1
878	5.28365e-42	2.60809	0.792	0.212	8.04119e-38	Basal-larynx	Antxr1
879	4.33238e-41	3.66532	0.519	0.044	6.59345e-37	Basal-larynx	Nrm
880	4.73706e-41	3.32336	0.5	0.039	7.20934e-37	Basal-larynx	Chit1
881	6.22976e-41	5.81953	0.396	0.022	9.48107e-37	Basal-larynx	Pclaf
882	1.59621e-40	3.39476	0.575	0.07	2.42928e-36	Basal-larynx	Dnph1
883	2.08286e-40	2.39114	0.811	0.239	3.16991e-36	Basal-larynx	Sh3rf2
884	9.8486e-40	5.0722	0.406	0.024	1.49886e-35	Basal-larynx	Cdc20
885	1.0178e-39	4.52033	0.434	0.026	1.549e-35	Basal-larynx	Spc24
886	1.04115e-39	4.89635	0.377	0.014	1.58453e-35	Basal-larynx	Ckap2
887	2.53381e-39	4.04357	0.434	0.025	3.85621e-35	Basal-larynx	Moxd1
888	3.83062e-39	4.47381	0.443	0.041	5.82982e-35	Basal-larynx	Racgap1
889	7.88583e-39	3.07591	0.632	0.11	1.20014e-34	Basal-larynx	Il20rb
890	2.15738e-38	2.75607	0.67	0.116	3.28331e-34	Basal-larynx	Myo5a
891	4.05982e-38	6.19226	0.311	0.007	6.17864e-34	Basal-larynx	Hmmr
892	6.62381e-38	7.02831	0.264	0.002	1.00808e-33	Basal-larynx	Gm24474
893	2.04548e-37	5.88214	0.302	0.006	3.11302e-33	Basal-larynx	Popdc3
894	7.09221e-37	2.99342	0.547	0.065	1.07936e-32	Basal-larynx	Klk11
895	2.03927e-36	3.64182	0.5	0.06	3.10357e-32	Basal-larynx	Cenpw
896	2.32811e-36	3.89378	0.472	0.046	3.54315e-32	Basal-larynx	Them5
897	2.24921e-35	4.58629	0.358	0.035	3.42308e-31	Basal-larynx	Ccnb2
898	2.82906e-35	4.83854	0.34	0.013	4.30555e-31	Basal-larynx	Kif15
899	3.38794e-35	2.7995	0.613	0.101	5.15611e-31	Basal-larynx	Kcnh1
900	1.96239e-34	4.00732	0.453	0.053	2.98656e-30	Basal-larynx	Diaph3
901	4.09661e-34	2.76435	0.66	0.146	6.23463e-30	Basal-larynx	Apoc1
902	5.35136e-34	4.58844	0.377	0.024	8.14424e-30	Basal-larynx	Uhrf1
903	9.36368e-34	3.1778	0.547	0.09	1.42506e-29	Basal-larynx	Ass1
904	1.10155e-33	6.26425	0.283	0.007	1.67645e-29	Basal-larynx	Ccnb1
905	2.02157e-33	4.11672	0.406	0.032	3.07663e-29	Basal-larynx	Kif20b
906	1.38242e-32	5.43687	0.292	0.009	2.1039e-28	Basal-larynx	Bub1b
907	2.2584e-32	2.87153	0.651	0.145	3.43706e-28	Basal-larynx	Fabp5
908	3.7363e-32	2.50553	0.575	0.094	5.68627e-28	Basal-larynx	Bdh1
909	1.44274e-31	2.91713	0.519	0.074	2.19571e-27	Basal-larynx	Vsig8
910	1.78817e-31	2.40552	0.66	0.147	2.72141e-27	Basal-larynx	Fjx1
911	2.60872e-31	2.92534	0.491	0.062	3.97021e-27	Basal-larynx	H1fx
912	4.19417e-31	4.93777	0.321	0.015	6.3831e-27	Basal-larynx	Cenph
913	5.02412e-31	2.60691	0.613	0.128	7.64621e-27	Basal-larynx	Htra1
914	5.20362e-31	4.29689	0.349	0.021	7.91938e-27	Basal-larynx	C330027C09Rik
915	6.38505e-31	5.62477	0.283	0.01	9.71741e-27	Basal-larynx	Cep55
916	1.33023e-30	3.29266	0.443	0.048	2.02448e-26	Basal-larynx	Gas1
917	1.60842e-30	2.55009	0.651	0.188	2.44785e-26	Basal-larynx	Rrm1
918	5.49359e-30	4.26168	0.311	0.014	8.3607e-26	Basal-larynx	Cenpm
919	8.22726e-30	2.54046	0.528	0.083	1.25211e-25	Basal-larynx	Duox1
920	1.01817e-29	2.41326	0.547	0.093	1.54955e-25	Basal-larynx	Fam83g
921	1.20963e-29	2.91592	0.538	0.107	1.84093e-25	Basal-larynx	Car12
922	1.51015e-29	5.56576	0.274	0.011	2.29829e-25	Basal-larynx	Sgo1
923	2.26125e-29	4.06019	0.368	0.034	3.4414e-25	Basal-larynx	Adtrp
924	7.44389e-29	3.61444	0.387	0.036	1.13289e-24	Basal-larynx	Tacc3
925	9.7153e-29	3.61582	0.396	0.038	1.47857e-24	Basal-larynx	Rdh12
926	1.92032e-28	3.25077	0.491	0.083	2.92253e-24	Basal-larynx	Ckap2l
927	1.94846e-28	2.87497	0.443	0.054	2.96536e-24	Basal-larynx	Abcb1b
928	2.12689e-28	4.31294	0.311	0.017	3.23692e-24	Basal-larynx	Acsbg1
929	5.0999e-28	2.52043	0.547	0.1	7.76153e-24	Basal-larynx	Aff3
930	6.4377e-28	2.52834	0.538	0.095	9.79754e-24	Basal-larynx	Ppp2r2c
931	7.44044e-28	3.5533	0.425	0.054	1.13236e-23	Basal-larynx	Trim59
932	7.63767e-28	2.53172	0.594	0.136	1.16238e-23	Basal-larynx	Dennd2c
933	8.05793e-28	3.99224	0.33	0.022	1.22634e-23	Basal-larynx	Rad51
934	8.31872e-28	2.85195	0.538	0.124	1.26603e-23	Basal-larynx	Smc2
935	9.27354e-28	5.51148	0.255	0.009	1.41134e-23	Basal-larynx	Ccna2
936	1.54205e-27	3.04434	0.462	0.064	2.34684e-23	Basal-larynx	Afap1l2
937	3.00493e-27	2.80918	0.566	0.12	4.5732e-23	Basal-larynx	Sptssb
938	8.03477e-27	2.46706	0.453	0.062	1.22281e-22	Basal-larynx	Mafb
939	8.3519e-27	3.06288	0.321	0.023	1.27108e-22	Basal-larynx	Klk13
940	8.49304e-27	2.96555	0.491	0.082	1.29256e-22	Basal-larynx	Prc1
941	9.69618e-27	3.00823	0.443	0.06	1.47566e-22	Basal-larynx	Igfbp4
942	1.09502e-26	2.42526	0.651	0.193	1.66651e-22	Basal-larynx	Mcm7
943	1.56869e-26	2.56714	0.406	0.05	2.3874e-22	Basal-larynx	Lrrk2
944	2.67642e-26	2.49634	0.557	0.115	4.07324e-22	Basal-larynx	Gpsm2
945	5.4508e-26	3.74421	0.34	0.028	8.29557e-22	Basal-larynx	Cdk1
946	5.51426e-26	3.75439	0.311	0.021	8.39215e-22	Basal-larynx	Wnt6
947	7.31425e-26	2.59038	0.358	0.033	1.11315e-21	Basal-larynx	Tnni2
948	7.5897e-26	4.66089	0.274	0.014	1.15508e-21	Basal-larynx	Kif11
949	9.37975e-26	3.64135	0.368	0.075	1.4275e-21	Basal-larynx	Hells
950	1.5061e-25	4.14775	0.33	0.029	2.29213e-21	Basal-larynx	Cenpk
951	1.85306e-25	4.3141	0.311	0.024	2.82017e-21	Basal-larynx	Tk1
952	4.34474e-25	2.94828	0.415	0.054	6.61225e-21	Basal-larynx	Mad2l1
953	6.47268e-25	4.97401	0.283	0.018	9.85077e-21	Basal-larynx	Nusap1
954	7.50249e-25	3.67856	0.349	0.036	1.1418e-20	Basal-larynx	Ncapd2
955	8.30354e-24	2.46204	0.491	0.095	1.26372e-19	Basal-larynx	Sbsn
956	8.7232e-23	2.66441	0.472	0.092	1.32758e-18	Basal-larynx	Rfc4
957	9.60442e-23	4.188	0.274	0.019	1.4617e-18	Basal-larynx	Fam83c
958	1.22672e-22	3.64456	0.274	0.019	1.86694e-18	Basal-larynx	Bdnf
959	2.01982e-22	3.33987	0.321	0.031	3.07396e-18	Basal-larynx	Arhgap25
960	2.40226e-22	2.84172	0.33	0.034	3.65599e-18	Basal-larynx	Arhgap11a
961	4.56128e-22	2.52191	0.377	0.052	6.94182e-18	Basal-larynx	Plbd1
962	5.71209e-22	3.83135	0.255	0.075	8.69323e-18	Basal-larynx	Slfn9
963	7.89599e-22	3.00037	0.34	0.039	1.20169e-17	Basal-larynx	Tbx2
964	8.5382e-22	2.9584	0.415	0.075	1.29943e-17	Basal-larynx	Hist1h4i
965	1.71595e-21	3.05694	0.387	0.059	2.6115e-17	Basal-larynx	Cenps
966	2.38834e-21	2.6361	0.396	0.062	3.63482e-17	Basal-larynx	Rab7b
967	3.16152e-21	3.50144	0.33	0.05	4.81151e-17	Basal-larynx	Ect2
968	5.59279e-21	3.89983	0.264	0.02	8.51167e-17	Basal-larynx	Dtl
969	1.40393e-20	3.63319	0.349	0.058	2.13665e-16	Basal-larynx	Cenpp
970	1.43392e-20	3.07624	0.34	0.042	2.18228e-16	Basal-larynx	Hsd17b2
971	1.53216e-20	2.85659	0.434	0.099	2.3318e-16	Basal-larynx	Fam111a
972	1.6566e-20	3.86578	0.283	0.028	2.52118e-16	Basal-larynx	Dlgap5
973	1.80208e-20	2.62241	0.443	0.089	2.74258e-16	Basal-larynx	Prim1
974	4.15609e-20	3.93597	0.283	0.036	6.32515e-16	Basal-larynx	Ncapg2
975	8.11775e-20	2.93688	0.349	0.049	1.23544e-15	Basal-larynx	Ascl2
976	8.53788e-20	2.54185	0.321	0.04	1.29938e-15	Basal-larynx	Kcnj15
977	2.06031e-19	2.66904	0.425	0.103	3.13558e-15	Basal-larynx	Kif23
978	3.13286e-19	2.46019	0.443	0.095	4.7679e-15	Basal-larynx	Pmf1
979	4.33153e-19	2.43432	0.443	0.104	6.59215e-15	Basal-larynx	Matn2
980	7.36916e-19	3.68496	0.264	0.026	1.12151e-14	Basal-larynx	Brip1
981	7.64147e-19	3.65763	0.255	0.021	1.16296e-14	Basal-larynx	Lacc1
982	1.02534e-18	2.60772	0.415	0.159	1.56047e-14	Basal-larynx	Atad2
983	1.47561e-18	3.23105	0.274	0.027	2.24573e-14	Basal-larynx	Chaf1a
984	2.7794e-18	3.08495	0.264	0.025	4.22997e-14	Basal-larynx	Rbfox1
985	3.9663e-18	2.8021	0.349	0.058	6.03631e-14	Basal-larynx	Gins2
986	6.47765e-18	2.60705	0.415	0.111	9.85833e-14	Basal-larynx	Mcm4
987	1.13803e-17	3.25225	0.292	0.037	1.73197e-13	Basal-larynx	Mcm5
988	1.91238e-17	3.27931	0.292	0.053	2.91044e-13	Basal-larynx	Mcm3
989	6.31811e-16	2.8014	0.264	0.032	9.61553e-12	Basal-larynx	Ccdc18
990	7.35449e-16	2.92763	0.283	0.039	1.11928e-11	Basal-larynx	Gm16894
991	4.05822e-15	2.94056	0.274	0.038	6.17621e-11	Basal-larynx	Pdlim4
992	4.26085e-15	2.92241	0.302	0.057	6.48458e-11	Basal-larynx	Mms22l
993	4.74497e-15	2.3839	0.396	0.1	7.22137e-11	Basal-larynx	Ar
994	7.37924e-15	3.51602	0.264	0.052	1.12305e-10	Basal-larynx	Dhfr
995	1.5715e-13	2.56247	0.283	0.049	2.39166e-09	Basal-larynx	Haus4
996	1.74185e-13	2.52867	0.255	0.038	2.65092e-09	Basal-larynx	Nod2
997	7.12326e-13	2.8873	0.274	0.06	1.08409e-08	Basal-larynx	Ccne2
998	1.08959e-12	2.4706	0.283	0.053	1.65825e-08	Basal-larynx	Zbtb48
999	8.31955e-12	2.46091	0.292	0.064	1.26615e-07	Basal-larynx	Pola2
1000	4.35428e-10	2.63579	0.255	0.065	6.62677e-06	Basal-larynx	Atad5
1001	1.00108e-115	3.8863	0.799	0.104	1.52354e-111	Parabasal-larynx	Dnajc6
1002	1.51641e-115	3.37112	0.889	0.148	2.30782e-111	Parabasal-larynx	Tmprss11a
1003	2.18698e-100	2.68013	0.952	0.346	3.32837e-96	Parabasal-larynx	Ccdc3
1004	6.46259e-92	2.84835	0.847	0.202	9.83541e-88	Parabasal-larynx	St6galnac2
1005	3.97129e-85	2.76664	0.873	0.234	6.04391e-81	Parabasal-larynx	Pcdh7
1006	1.5143e-82	2.99609	0.693	0.088	2.30461e-78	Parabasal-larynx	Tmprss11b
1007	1.82963e-82	5.82139	0.444	0.02	2.78451e-78	Parabasal-larynx	Grm8
1008	2.21759e-81	2.53323	0.905	0.356	3.37495e-77	Parabasal-larynx	Vav3
1009	1.91421e-75	3.007	0.757	0.216	2.91323e-71	Parabasal-larynx	Cdo1
1010	1.01087e-70	2.20153	0.889	0.283	1.53844e-66	Parabasal-larynx	Krt17
1011	1.77841e-67	1.49365	0.989	0.682	2.70656e-63	Parabasal-larynx	Ikzf2
1012	2.68027e-67	2.35035	0.799	0.213	4.0791e-63	Parabasal-larynx	Arap2
1013	3.03137e-67	1.52895	1	0.58	4.61344e-63	Parabasal-larynx	Aqp3
1014	7.58554e-67	3.03266	0.651	0.104	1.15444e-62	Parabasal-larynx	Dsg3
1015	5.40431e-66	1.67183	0.968	0.394	8.22482e-62	Parabasal-larynx	Ptn
1016	6.88837e-66	2.05763	0.921	0.421	1.04834e-61	Parabasal-larynx	Id1
1017	1.39001e-64	1.51955	1	0.682	2.11545e-60	Parabasal-larynx	Pir
1018	5.1857e-64	1.49273	0.984	0.542	7.89211e-60	Parabasal-larynx	Anxa8
1019	8.81611e-64	1.79046	0.989	0.481	1.34172e-59	Parabasal-larynx	Abi3bp
1020	1.1145e-59	1.7365	0.899	0.335	1.69616e-55	Parabasal-larynx	Trim29
1021	3.77614e-59	1.82939	0.937	0.473	5.74691e-55	Parabasal-larynx	Eya1
1022	3.85664e-59	1.79779	0.926	0.536	5.86943e-55	Parabasal-larynx	Plce1
1023	6.77978e-59	2.79226	0.63	0.119	1.03181e-54	Parabasal-larynx	Krt75
1024	8.85497e-59	1.46276	0.995	0.639	1.34764e-54	Parabasal-larynx	Cdc14a
1025	1.38531e-58	2.08025	0.81	0.24	2.10831e-54	Parabasal-larynx	Dhrs9
1026	1.20976e-57	1.59271	0.947	0.437	1.84114e-53	Parabasal-larynx	Pdzd2
1027	2.7155e-56	1.42715	0.995	0.707	4.13272e-52	Parabasal-larynx	Adh7
1028	7.36088e-56	2.48721	0.725	0.23	1.12025e-51	Parabasal-larynx	Sh3rf2
1029	1.42978e-55	1.57546	0.942	0.588	2.17598e-51	Parabasal-larynx	Aldh3a1
1030	2.48623e-55	2.7698	0.688	0.193	3.78379e-51	Parabasal-larynx	Xkr4
1031	2.82069e-55	1.69719	0.878	0.43	4.2928e-51	Parabasal-larynx	Cryl1
1032	6.77228e-55	1.71075	0.921	0.415	1.03067e-50	Parabasal-larynx	Tgm2
1033	4.23117e-53	3.25156	0.529	0.094	6.43941e-49	Parabasal-larynx	Atp6v0a4
1034	5.38731e-53	1.5149	0.862	0.305	8.19894e-49	Parabasal-larynx	Col17a1
1035	7.59059e-53	1.77092	0.868	0.324	1.15521e-48	Parabasal-larynx	Igfbp3
1036	1.33279e-52	2.60823	0.63	0.133	2.02838e-48	Parabasal-larynx	Tenm2
1037	5.39182e-52	1.46666	0.963	0.509	8.20581e-48	Parabasal-larynx	Robo1
1038	8.4984e-52	1.71895	0.873	0.369	1.29337e-47	Parabasal-larynx	Pcolce
1039	1.69269e-51	1.80237	0.762	0.224	2.57611e-47	Parabasal-larynx	Ifi202b
1040	5.29061e-51	1.89247	0.81	0.319	8.05178e-47	Parabasal-larynx	Eppk1
1041	5.3436e-51	2.73649	0.534	0.084	8.13242e-47	Parabasal-larynx	Ppp2r2c
1042	6.18939e-51	1.34458	0.968	0.697	9.41964e-47	Parabasal-larynx	Kif21a
1043	5.04266e-50	1.96053	0.794	0.329	7.67442e-46	Parabasal-larynx	Dapk2
1044	1.31794e-49	1.35627	0.974	0.628	2.00577e-45	Parabasal-larynx	Sgk1
1045	6.66575e-49	1.41138	0.947	0.473	1.01446e-44	Parabasal-larynx	Ltbp4
1046	1.01078e-48	1.50047	0.889	0.389	1.5383e-44	Parabasal-larynx	Serpinb5
1047	1.27704e-48	2.36279	0.73	0.249	1.94353e-44	Parabasal-larynx	Id3
1048	2.99982e-48	2.92769	0.534	0.111	4.56543e-44	Parabasal-larynx	Hpgds
1049	3.33963e-48	2.07462	0.593	0.121	5.08259e-44	Parabasal-larynx	Foxe1
1050	7.38952e-48	1.30779	0.947	0.543	1.12461e-43	Parabasal-larynx	Krt4
1051	1.65898e-47	2.08775	0.725	0.228	2.5248e-43	Parabasal-larynx	Lgi2
1052	7.18895e-47	2.10472	0.751	0.306	1.09409e-42	Parabasal-larynx	Flvcr1
1053	7.92823e-47	1.47388	0.915	0.508	1.2066e-42	Parabasal-larynx	Lrig1
1054	1.85309e-46	1.77992	0.868	0.43	2.82021e-42	Parabasal-larynx	Hk2
1055	1.20253e-45	2.63565	0.534	0.098	1.83013e-41	Parabasal-larynx	Bnc2
1056	9.02751e-45	2.2339	0.519	0.093	1.3739e-40	Parabasal-larynx	Bcl11b
1057	1.17558e-44	1.40264	0.931	0.51	1.78911e-40	Parabasal-larynx	Sox6
1058	9.8033e-44	1.41278	0.894	0.42	1.49196e-39	Parabasal-larynx	Foxq1
1059	1.80538e-43	1.47665	0.921	0.562	2.74761e-39	Parabasal-larynx	Klf12
1060	4.73119e-43	2.6223	0.524	0.103	7.2004e-39	Parabasal-larynx	Clca2
1061	5.71791e-42	1.68076	0.81	0.35	8.70208e-38	Parabasal-larynx	Dsc2
1062	2.41573e-41	2.69552	0.503	0.102	3.6765e-37	Parabasal-larynx	Mid2
1063	6.57707e-41	1.74083	0.603	0.152	1.00096e-36	Parabasal-larynx	Kcnq5
1064	2.61545e-40	1.55746	0.841	0.385	3.98045e-36	Parabasal-larynx	Tle4
1065	4.3185e-40	1.78153	0.698	0.23	6.57232e-36	Parabasal-larynx	Filip1l
1066	3.29983e-39	1.38906	0.926	0.633	5.02202e-35	Parabasal-larynx	Cobl
1067	6.17997e-39	2.24732	0.608	0.181	9.4053e-35	Parabasal-larynx	Dkk3
1068	8.3164e-39	2.50091	0.418	0.063	1.26567e-34	Parabasal-larynx	Cachd1
1069	2.00565e-38	1.47679	0.862	0.47	3.0524e-34	Parabasal-larynx	Lgr4
1070	1.6964e-37	2.80388	0.466	0.097	2.58175e-33	Parabasal-larynx	Gm26776
1071	7.04162e-37	1.38377	0.693	0.235	1.07166e-32	Parabasal-larynx	Vsnl1
1072	1.3927e-36	1.57098	0.762	0.314	2.11955e-32	Parabasal-larynx	Nebl
1073	2.4021e-36	1.72876	0.751	0.32	3.65576e-32	Parabasal-larynx	Hbegf
1074	2.54953e-36	1.69458	0.757	0.345	3.88013e-32	Parabasal-larynx	Kank1
1075	6.08613e-36	2.94391	0.392	0.06	9.26248e-32	Parabasal-larynx	Prr5l
1076	6.90283e-36	2.32782	0.608	0.213	1.05054e-31	Parabasal-larynx	Gpc3
1077	1.50449e-35	1.53995	0.788	0.409	2.28968e-31	Parabasal-larynx	Cers6
1078	1.70865e-35	2.37714	0.566	0.171	2.60039e-31	Parabasal-larynx	Ces1h
1079	1.82881e-35	2.02582	0.577	0.16	2.78326e-31	Parabasal-larynx	Gm15987
1080	8.58011e-35	2.23336	0.497	0.115	1.30581e-30	Parabasal-larynx	Bmp4
1081	2.51101e-34	1.45114	0.804	0.387	3.82151e-30	Parabasal-larynx	Crybg1
1082	4.16844e-34	1.30748	0.862	0.467	6.34396e-30	Parabasal-larynx	Rel
1083	5.7446e-34	2.5294	0.434	0.085	8.74271e-30	Parabasal-larynx	Kcnj2
1084	2.13285e-33	1.67235	0.698	0.275	3.24598e-29	Parabasal-larynx	Pard6g
1085	6.21435e-33	1.53648	0.772	0.348	9.45761e-29	Parabasal-larynx	Meis2
1086	1.6628e-32	1.45914	0.741	0.313	2.53061e-28	Parabasal-larynx	Tcim
1087	2.54289e-32	2.12486	0.519	0.138	3.87002e-28	Parabasal-larynx	Tenm4
1088	4.15801e-32	1.6562	0.672	0.251	6.32808e-28	Parabasal-larynx	Dock11
1089	5.18591e-32	1.84172	0.619	0.215	7.89244e-28	Parabasal-larynx	Cdc42bpa
1090	8.00941e-32	1.60418	0.735	0.341	1.21895e-27	Parabasal-larynx	Cpne8
1091	1.20166e-31	2.8131	0.365	0.06	1.8288e-27	Parabasal-larynx	Afap1l2
1092	1.35505e-31	1.66676	0.683	0.276	2.06225e-27	Parabasal-larynx	Chl1
1093	1.69881e-31	1.3671	0.577	0.181	2.58542e-27	Parabasal-larynx	Cd109
1094	5.18453e-31	1.54817	0.36	0.068	7.89034e-27	Parabasal-larynx	Kcnj16
1095	9.02545e-31	1.37566	0.794	0.391	1.37358e-26	Parabasal-larynx	Akr1c18
1096	2.80265e-30	1.62268	0.677	0.276	4.26535e-26	Parabasal-larynx	Stk26
1097	5.68957e-30	1.98139	0.476	0.12	8.65896e-26	Parabasal-larynx	Tmprss11g
1098	8.35518e-30	1.41195	0.683	0.267	1.27157e-25	Parabasal-larynx	Pkp1
1099	1.28183e-29	1.8474	0.513	0.143	1.95082e-25	Parabasal-larynx	Nin
1100	1.45099e-29	1.4787	0.709	0.31	2.20825e-25	Parabasal-larynx	Ces2g
1101	4.31882e-29	1.52771	0.709	0.328	6.57282e-25	Parabasal-larynx	Ralgps2
1102	4.78311e-29	1.94455	0.46	0.115	7.27942e-25	Parabasal-larynx	Sptssb
1103	8.44752e-29	3.20974	0.307	0.046	1.28563e-24	Parabasal-larynx	Tnc
1104	1.87208e-28	2.732	0.323	0.05	2.84911e-24	Parabasal-larynx	Gata3
1105	2.79886e-28	1.64704	0.656	0.272	4.25959e-24	Parabasal-larynx	Zc3h12c
1106	4.66803e-28	2.01096	0.497	0.143	7.10428e-24	Parabasal-larynx	Fjx1
1107	5.21534e-28	1.7107	0.646	0.303	7.93723e-24	Parabasal-larynx	Cdon
1108	1.38992e-27	1.82645	0.497	0.143	2.11532e-23	Parabasal-larynx	Eif4e3
1109	2.92626e-27	1.9356	0.386	0.081	4.45348e-23	Parabasal-larynx	Ikzf3
1110	9.56716e-27	1.86155	0.571	0.21	1.45603e-22	Parabasal-larynx	Antxr1
1111	7.03336e-26	1.36058	0.646	0.263	1.07041e-21	Parabasal-larynx	Pitx1
1112	8.36887e-26	1.43288	0.683	0.309	1.27366e-21	Parabasal-larynx	Tmem158
1113	9.81063e-26	1.90479	0.429	0.11	1.49308e-21	Parabasal-larynx	Duoxa1
1114	1.42895e-25	1.72599	0.556	0.197	2.17472e-21	Parabasal-larynx	Lama3
1115	1.58888e-25	1.31291	0.661	0.281	2.41812e-21	Parabasal-larynx	Nfe2l3
1116	2.93382e-25	2.31725	0.37	0.081	4.46498e-21	Parabasal-larynx	Duox1
1117	3.35328e-24	1.83818	0.577	0.242	5.10335e-20	Parabasal-larynx	Pbx3
1118	6.90091e-24	1.44886	0.693	0.335	1.05025e-19	Parabasal-larynx	Slc8a1
1119	7.01827e-24	1.36934	0.672	0.312	1.06811e-19	Parabasal-larynx	Paqr5
1120	1.29875e-23	1.6306	0.429	0.119	1.97656e-19	Parabasal-larynx	Fermt3
1121	1.40546e-23	1.6132	0.577	0.234	2.13897e-19	Parabasal-larynx	Adgrg6
1122	2.24926e-23	1.47743	0.481	0.154	3.42315e-19	Parabasal-larynx	Ggta1
1123	5.35793e-23	1.68435	0.423	0.119	8.15424e-19	Parabasal-larynx	Mgll
1124	6.51719e-23	2.33131	0.36	0.096	9.91851e-19	Parabasal-larynx	D630045J12Rik
1125	1.05722e-22	2.10384	0.317	0.064	1.60899e-18	Parabasal-larynx	Acsm3
1126	1.60311e-22	1.79932	0.513	0.203	2.43978e-18	Parabasal-larynx	Map2k6
1127	5.95695e-22	1.86327	0.45	0.143	9.06588e-18	Parabasal-larynx	Tns4
1128	7.59822e-22	1.33392	0.561	0.22	1.15637e-17	Parabasal-larynx	Prss23
1129	8.79499e-22	1.66756	0.439	0.134	1.33851e-17	Parabasal-larynx	Gna15
1130	3.4436e-21	1.95086	0.392	0.109	5.24082e-17	Parabasal-larynx	Ces1b
1131	3.82328e-21	1.40748	0.598	0.265	5.81865e-17	Parabasal-larynx	Tulp3
1132	4.66223e-21	1.35748	0.529	0.2	7.09545e-17	Parabasal-larynx	Gpr87
1133	6.02767e-21	1.36799	0.608	0.286	9.17351e-17	Parabasal-larynx	Mfhas1
1134	9.12962e-21	1.36621	0.608	0.279	1.38944e-16	Parabasal-larynx	Pag1
1135	9.41511e-21	1.52907	0.566	0.253	1.43289e-16	Parabasal-larynx	Junos
1136	9.55045e-21	1.31193	0.646	0.304	1.45348e-16	Parabasal-larynx	Lrig3
1137	2.10409e-20	1.71265	0.392	0.112	3.20221e-16	Parabasal-larynx	Unc5a
1138	3.96045e-20	1.46527	0.571	0.259	6.02741e-16	Parabasal-larynx	Frrs1
1139	6.40913e-20	1.74019	0.317	0.074	9.75405e-16	Parabasal-larynx	Vsig8
1140	6.41487e-20	1.76784	0.365	0.099	9.7628e-16	Parabasal-larynx	Aldh3b2
1141	1.36358e-19	1.41778	0.503	0.19	2.07524e-15	Parabasal-larynx	Klhl29
1142	3.06162e-19	1.35103	0.376	0.109	4.65949e-15	Parabasal-larynx	Krt14
1143	6.96896e-19	1.67916	0.333	0.088	1.06061e-14	Parabasal-larynx	Fam49a
1144	7.26324e-19	1.375	0.524	0.214	1.10539e-14	Parabasal-larynx	2010007H06Rik
1145	9.85962e-19	2.04878	0.413	0.153	1.50054e-14	Parabasal-larynx	Mpped2
1146	1.08357e-18	1.58652	0.508	0.211	1.64909e-14	Parabasal-larynx	Gda
1147	1.67145e-18	1.61925	0.413	0.137	2.54378e-14	Parabasal-larynx	Adcy3
1148	3.89809e-18	2.01118	0.392	0.129	5.9325e-14	Parabasal-larynx	Calcrl
1149	6.1649e-18	1.88492	0.296	0.071	9.38237e-14	Parabasal-larynx	Gpr27
1150	7.25522e-18	2.1002	0.328	0.091	1.10417e-13	Parabasal-larynx	Cpe
1151	8.25652e-18	1.82499	0.328	0.088	1.25656e-13	Parabasal-larynx	Grtp1
1152	1.13147e-17	1.78255	0.36	0.11	1.72198e-13	Parabasal-larynx	Slc23a4
1153	1.74364e-17	1.4195	0.519	0.223	2.65365e-13	Parabasal-larynx	L1cam
1154	2.19629e-17	1.63212	0.333	0.094	3.34254e-13	Parabasal-larynx	Fam83g
1155	2.20813e-17	1.32722	0.455	0.171	3.36056e-13	Parabasal-larynx	Sh3gl2
1156	2.75788e-17	1.3592	0.54	0.245	4.19721e-13	Parabasal-larynx	Trim13
1157	3.93897e-17	1.71059	0.444	0.169	5.99471e-13	Parabasal-larynx	Flrt2
1158	4.37921e-17	1.48703	0.545	0.266	6.66471e-13	Parabasal-larynx	Kalrn
1159	2.49188e-16	1.3911	0.376	0.125	3.79239e-12	Parabasal-larynx	Ngfr
1160	4.77156e-16	1.58854	0.402	0.145	7.26184e-12	Parabasal-larynx	Gm20696
1161	6.70748e-16	1.48067	0.365	0.12	1.02081e-11	Parabasal-larynx	Wnt10a
1162	6.76264e-16	1.5403	0.36	0.117	1.02921e-11	Parabasal-larynx	Plcd1
1163	9.8938e-16	1.32997	0.418	0.156	1.50574e-11	Parabasal-larynx	Rhobtb1
1164	1.1809e-15	1.34281	0.608	0.314	1.79721e-11	Parabasal-larynx	Cdh13
1165	2.69198e-15	1.5368	0.339	0.107	4.09692e-11	Parabasal-larynx	Ampd3
1166	2.94489e-15	1.59888	0.407	0.156	4.48183e-11	Parabasal-larynx	Nqo1
1167	4.86248e-15	1.49451	0.434	0.179	7.40021e-11	Parabasal-larynx	Tmeff1
1168	6.05284e-15	1.4359	0.328	0.104	9.21182e-11	Parabasal-larynx	H60c
1169	6.09404e-15	1.72695	0.455	0.206	9.27452e-11	Parabasal-larynx	Stom
1170	6.22569e-15	1.48315	0.423	0.169	9.47488e-11	Parabasal-larynx	Styk1
1171	7.91858e-15	1.36338	0.434	0.174	1.20513e-10	Parabasal-larynx	Axl
1172	1.81845e-14	1.40203	0.45	0.195	2.7675e-10	Parabasal-larynx	Zfp185
1173	1.97902e-14	1.46649	0.508	0.251	3.01187e-10	Parabasal-larynx	Zfp282
1174	4.47839e-14	1.54279	0.418	0.173	6.81566e-10	Parabasal-larynx	Tshz3
1175	9.33996e-14	1.76595	0.296	0.09	1.42145e-09	Parabasal-larynx	Fzd7
1176	1.34928e-13	1.41192	0.397	0.158	2.05346e-09	Parabasal-larynx	Fggy
1177	1.39579e-13	1.66716	0.323	0.108	2.12426e-09	Parabasal-larynx	Ndrg2
1178	3.45398e-13	1.35945	0.407	0.167	5.25662e-09	Parabasal-larynx	Ablim3
1179	8.23357e-13	1.58974	0.397	0.171	1.25307e-08	Parabasal-larynx	Cyp7b1
1180	1.59352e-12	1.65977	0.259	0.076	2.42518e-08	Parabasal-larynx	Fabp6
1181	3.6709e-12	1.33813	0.307	0.106	5.58674e-08	Parabasal-larynx	Ptk2b
1182	4.82158e-12	1.68089	0.333	0.127	7.33797e-08	Parabasal-larynx	Ust
1183	5.58717e-12	1.41562	0.27	0.085	8.50311e-08	Parabasal-larynx	Cdc42ep2
1184	9.13109e-12	1.70476	0.254	0.076	1.38966e-07	Parabasal-larynx	Adamts1
1185	1.41813e-11	1.53741	0.317	0.117	2.15826e-07	Parabasal-larynx	Arntl2
1186	2.8371e-11	1.43636	0.317	0.119	4.31778e-07	Parabasal-larynx	Mreg
1187	6.494e-11	1.41947	0.344	0.139	9.88322e-07	Parabasal-larynx	Dennd2c
1188	8.56908e-11	1.66959	0.312	0.119	1.30413e-06	Parabasal-larynx	Ces2f
1189	9.26163e-11	1.41485	0.328	0.13	1.40953e-06	Parabasal-larynx	Sfrp1
1190	1.50432e-10	1.67469	0.254	0.084	2.28942e-06	Parabasal-larynx	1810032O08Rik
1191	2.13625e-10	1.77128	0.254	0.085	3.25116e-06	Parabasal-larynx	Tmem213
1192	6.12935e-10	1.37342	0.328	0.137	9.32825e-06	Parabasal-larynx	Trim7
1193	6.32336e-10	1.47587	0.27	0.097	9.62352e-06	Parabasal-larynx	Adamtsl3
1194	3.56892e-09	1.38231	0.339	0.154	5.43154e-05	Parabasal-larynx	Tgfb1
1195	3.84335e-09	1.47931	0.365	0.211	5.8492e-05	Parabasal-larynx	Sult1b1
1196	7.78769e-09	1.64837	0.302	0.129	0.000118521	Parabasal-larynx	Adarb1
1197	9.51012e-09	1.46764	0.323	0.158	0.000144734	Parabasal-larynx	Mettl15
1198	1.21616e-08	1.44636	0.302	0.151	0.000185087	Parabasal-larynx	Tmem132a
1199	1.43773e-08	1.38669	0.254	0.097	0.000218808	Parabasal-larynx	Zfp385a
1200	2.73724e-08	1.31697	0.259	0.102	0.000416581	Parabasal-larynx	Sema4c
1201	1.93968e-116	3.35759	1	0.509	2.952e-112	Suprabasal-larynx	Pycard
1202	4.22331e-116	4.62606	1	0.557	6.42745e-112	Suprabasal-larynx	Krt4
1203	6.61821e-98	3.89496	1	0.538	1.00723e-93	Suprabasal-larynx	Hopx
1204	1.24925e-95	3.43091	1	0.393	1.90123e-91	Suprabasal-larynx	Serpinb1a
1205	8.33322e-92	5.48195	1	0.264	1.26823e-87	Suprabasal-larynx	Krt13
1206	1.34334e-91	6.12285	1	0.096	2.04443e-87	Suprabasal-larynx	Krt6a
1207	9.65648e-85	2.73886	1	0.589	1.46962e-80	Suprabasal-larynx	Gltp
1208	6.10336e-82	2.68201	1	0.887	9.28871e-78	Suprabasal-larynx	Ndufa4
1209	4.00734e-81	3.21174	1	0.601	6.09877e-77	Suprabasal-larynx	Aldh3a1
1210	5.09631e-81	2.51262	1	0.729	7.75608e-77	Suprabasal-larynx	Rab25
1211	4.73193e-79	7.98789	0.852	0.014	7.20153e-75	Suprabasal-larynx	Rbp2
1212	3.47967e-76	2.58776	1	0.767	5.2957e-72	Suprabasal-larynx	Cstb
1213	1.04692e-75	3.7065	1	0.393	1.5933e-71	Suprabasal-larynx	Calml3
1214	4.76675e-71	4.63208	0.963	0.1	7.25452e-67	Suprabasal-larynx	Aldh3b2
1215	5.69517e-70	3.89543	0.944	0.028	8.66747e-66	Suprabasal-larynx	Csta1
1216	4.79339e-67	2.5599	1	0.664	7.29506e-63	Suprabasal-larynx	S100a14
1217	5.64765e-67	4.69258	1	0.147	8.59515e-63	Suprabasal-larynx	Fabp5
1218	3.75752e-66	3.09124	1	0.532	5.71856e-62	Suprabasal-larynx	Pdzk1ip1
1219	1.81285e-65	2.48152	1	0.863	2.75898e-61	Suprabasal-larynx	Gsta4
1220	2.12677e-65	5.3956	0.907	0.044	3.23673e-61	Suprabasal-larynx	Lypd3
1221	4.61478e-65	3.14199	1	0.365	7.02324e-61	Suprabasal-larynx	Dsc2
1222	8.34646e-65	4.46508	0.963	0.229	1.27025e-60	Suprabasal-larynx	Ly6d
1223	1.06469e-61	4.33618	0.963	0.12	1.62036e-57	Suprabasal-larynx	Sptssb
1224	7.25691e-61	3.9395	0.944	0.159	1.10443e-56	Suprabasal-larynx	Ly6g6e
1225	7.97146e-59	5.00757	0.889	0.048	1.21318e-54	Suprabasal-larynx	Psapl1
1226	1.71542e-58	5.38279	0.852	0.04	2.61069e-54	Suprabasal-larynx	Chit1
1227	1.37603e-57	3.21684	1	0.259	2.09418e-53	Suprabasal-larynx	Hebp2
1228	6.62356e-57	3.964	0.944	0.117	1.00804e-52	Suprabasal-larynx	Plcd1
1229	4.11784e-56	4.04379	1	0.178	6.26693e-52	Suprabasal-larynx	Serpinb2
1230	1.95973e-55	3.0739	0.981	0.308	2.98251e-51	Suprabasal-larynx	Evpl
1231	6.47959e-53	2.45717	1	0.594	9.86128e-49	Suprabasal-larynx	Tacstd2
1232	9.80315e-52	5.10905	0.759	0.022	1.49194e-47	Suprabasal-larynx	Lipm
1233	6.51861e-51	2.43655	1	0.722	9.92067e-47	Suprabasal-larynx	S100a10
1234	9.55412e-51	4.76651	0.852	0.058	1.45404e-46	Suprabasal-larynx	Tprg
1235	4.7069e-49	2.60366	1	0.9	7.16342e-45	Suprabasal-larynx	Anxa1
1236	7.08497e-49	4.29888	0.833	0.045	1.07826e-44	Suprabasal-larynx	Grhl3
1237	1.12628e-48	3.55705	0.981	0.137	1.71409e-44	Suprabasal-larynx	Krt80
1238	2.2945e-48	2.90548	1	0.391	3.49199e-44	Suprabasal-larynx	Mal
1239	9.32498e-48	2.46374	1	0.539	1.41917e-43	Suprabasal-larynx	Capg
1240	4.14261e-47	3.52466	0.963	0.18	6.30464e-43	Suprabasal-larynx	Ces1h
1241	6.73548e-46	4.03063	0.87	0.073	1.02507e-41	Suprabasal-larynx	Fabp6
1242	7.64983e-46	2.50867	1	0.716	1.16423e-41	Suprabasal-larynx	Sfn
1243	1.54622e-45	6.37873	0.685	0.038	2.35319e-41	Suprabasal-larynx	Sprr1a
1244	3.30089e-45	3.52657	0.926	0.142	5.02362e-41	Suprabasal-larynx	Piga
1245	6.39308e-45	4.10723	0.778	0.04	9.72963e-41	Suprabasal-larynx	Hsd17b2
1246	1.45642e-44	2.79914	0.963	0.307	2.21652e-40	Suprabasal-larynx	Smagp
1247	1.29897e-43	4.68569	0.759	0.065	1.97691e-39	Suprabasal-larynx	Tgm1
1248	2.05326e-43	2.54799	1	0.342	3.12485e-39	Suprabasal-larynx	Lad1
1249	9.51105e-43	3.039	0.981	0.246	1.44749e-38	Suprabasal-larynx	Plac8
1250	4.07239e-42	3.05206	0.926	0.107	6.19777e-38	Suprabasal-larynx	Tmprss11b
1251	4.50341e-42	4.74338	0.833	0.093	6.85373e-38	Suprabasal-larynx	Ly6g6c
1252	4.8869e-42	2.88834	1	0.25	7.43737e-38	Suprabasal-larynx	Ptgr1
1253	4.61042e-41	2.81137	0.981	0.278	7.0166e-37	Suprabasal-larynx	Pkp1
1254	6.86851e-41	2.94264	0.889	0.25	1.04532e-36	Suprabasal-larynx	Vat1
1255	1.29224e-40	2.40814	1	0.469	1.96666e-36	Suprabasal-larynx	Ppl
1256	1.53365e-40	3.44171	0.907	0.121	2.33406e-36	Suprabasal-larynx	Dsg3
1257	2.35797e-40	2.72818	0.944	0.293	3.5886e-36	Suprabasal-larynx	Sytl1
1258	5.53221e-40	2.34378	1	0.445	8.41947e-36	Suprabasal-larynx	Ablim1
1259	8.93768e-40	4.37165	0.667	0.028	1.36022e-35	Suprabasal-larynx	Ocm
1260	1.05827e-39	3.56171	0.87	0.1	1.61058e-35	Suprabasal-larynx	Rhov
1261	2.3615e-39	2.46239	0.981	0.355	3.59397e-35	Suprabasal-larynx	Trim29
1262	2.38171e-39	3.11868	0.926	0.127	3.62472e-35	Suprabasal-larynx	Cwh43
1263	1.16922e-38	4.63261	0.722	0.048	1.77944e-34	Suprabasal-larynx	Spink5
1264	4.06587e-38	2.88461	0.944	0.213	6.18785e-34	Suprabasal-larynx	Nectin4
1265	2.21741e-37	2.83176	0.963	0.185	3.37467e-33	Suprabasal-larynx	Lpcat4
1266	3.53279e-37	2.72582	0.796	0.074	5.37656e-33	Suprabasal-larynx	Dgat2
1267	1.02573e-36	4.37166	0.704	0.052	1.56106e-32	Suprabasal-larynx	Upp1
1268	1.55002e-36	3.06598	0.907	0.152	2.35898e-32	Suprabasal-larynx	Tmem154
1269	1.84817e-36	2.63947	0.981	0.233	2.81273e-32	Suprabasal-larynx	Arap2
1270	2.27843e-36	2.84591	0.944	0.234	3.46754e-32	Suprabasal-larynx	Zfp750
1271	6.58601e-36	2.95135	0.926	0.187	1.00232e-31	Suprabasal-larynx	Ermp1
1272	2.0135e-35	2.88779	0.926	0.201	3.06435e-31	Suprabasal-larynx	Tmprss4
1273	2.46248e-35	6.43275	0.463	0.006	3.74765e-31	Suprabasal-larynx	Krt6b
1274	3.7952e-35	2.36067	0.981	0.37	5.77592e-31	Suprabasal-larynx	Elovl1
1275	5.44814e-35	3.27916	0.852	0.124	8.29152e-31	Suprabasal-larynx	Mgll
1276	3.63222e-34	3.26858	0.778	0.078	5.52787e-30	Suprabasal-larynx	Il1rn
1277	7.71038e-34	2.3463	0.963	0.501	1.17344e-29	Suprabasal-larynx	Pmm1
1278	1.05009e-33	3.87485	0.63	0.035	1.59814e-29	Suprabasal-larynx	Adtrp
1279	8.93113e-33	2.3234	1	0.365	1.35923e-28	Suprabasal-larynx	Gk
1280	2.47576e-32	2.64387	0.944	0.429	3.76786e-28	Suprabasal-larynx	Ceacam1
1281	2.52891e-32	3.17722	0.815	0.229	3.84874e-28	Suprabasal-larynx	Lgalsl
1282	3.06293e-32	2.89528	0.852	0.131	4.66148e-28	Suprabasal-larynx	Tpm2
1283	1.11688e-31	2.42729	0.981	0.313	1.69977e-27	Suprabasal-larynx	Scel
1284	2.3457e-31	2.46124	0.963	0.252	3.56992e-27	Suprabasal-larynx	Epha4
1285	5.14591e-31	3.49955	0.685	0.058	7.83156e-27	Suprabasal-larynx	Cyp27a1
1286	6.07491e-31	3.09464	0.796	0.107	9.24541e-27	Suprabasal-larynx	Tmem40
1287	1.8871e-30	2.73592	0.907	0.242	2.87198e-26	Suprabasal-larynx	Ifi202b
1288	2.33406e-30	3.21217	0.852	0.175	3.5522e-26	Suprabasal-larynx	Slurp1
1289	6.16401e-30	3.30576	0.741	0.085	9.38101e-26	Suprabasal-larynx	Nrarp
1290	1.54913e-29	4.45615	0.556	0.03	2.35762e-25	Suprabasal-larynx	Capns2
1291	2.40033e-29	2.51911	0.907	0.214	3.65307e-25	Suprabasal-larynx	Bag2
1292	3.78933e-29	2.82023	0.889	0.233	5.76698e-25	Suprabasal-larynx	Fdps
1293	8.5373e-29	2.69368	0.87	0.184	1.29929e-24	Suprabasal-larynx	Bicdl2
1294	1.53126e-27	3.83388	0.611	0.053	2.33043e-23	Suprabasal-larynx	Plbd1
1295	1.88597e-27	2.88016	0.741	0.098	2.87026e-23	Suprabasal-larynx	Dhcr7
1296	5.88035e-27	2.72595	0.833	0.173	8.94931e-23	Suprabasal-larynx	Metrnl
1297	7.60075e-27	3.68875	0.481	0.023	1.15676e-22	Suprabasal-larynx	Cd5
1298	1.22984e-26	2.61723	0.833	0.159	1.8717e-22	Suprabasal-larynx	Nqo1
1299	1.72935e-26	3.1241	0.481	0.022	2.6319e-22	Suprabasal-larynx	Asprv1
1300	3.51161e-26	5.42427	0.426	0.015	5.34432e-22	Suprabasal-larynx	Tgm5
1301	4.54935e-26	3.88194	0.593	0.053	6.92365e-22	Suprabasal-larynx	Gsta1
1302	4.79115e-26	2.74965	0.759	0.117	7.29164e-22	Suprabasal-larynx	Duoxa1
1303	2.12441e-25	4.38072	0.537	0.042	3.23314e-21	Suprabasal-larynx	Cst6
1304	2.97949e-25	2.94896	0.741	0.118	4.53448e-21	Suprabasal-larynx	Nbeal2
1305	4.04577e-25	2.66356	0.593	0.058	6.15725e-21	Suprabasal-larynx	St6galnac1
1306	1.12425e-24	2.71302	0.704	0.099	1.711e-20	Suprabasal-larynx	Bdh1
1307	1.71148e-24	2.33451	0.963	0.346	2.6047e-20	Suprabasal-larynx	Cldn4
1308	2.05027e-24	2.44819	0.833	0.199	3.12031e-20	Suprabasal-larynx	Zfp185
1309	2.06136e-24	3.70092	0.537	0.04	3.13719e-20	Suprabasal-larynx	Syt16
1310	7.05014e-24	3.2901	0.444	0.021	1.07296e-19	Suprabasal-larynx	Nccrp1
1311	1.07425e-23	7.07302	0.296	0.003	1.6349e-19	Suprabasal-larynx	Adgrf4
1312	1.09931e-23	2.52529	0.704	0.106	1.67304e-19	Suprabasal-larynx	Tmem45a
1313	2.31144e-23	2.45921	0.852	0.22	3.51777e-19	Suprabasal-larynx	Idi1
1314	2.8506e-23	2.59375	0.796	0.184	4.33833e-19	Suprabasal-larynx	Dusp22
1315	4.66741e-23	2.39673	0.778	0.152	7.10333e-19	Suprabasal-larynx	Tspan6
1316	4.81e-22	3.99213	0.5	0.04	7.32034e-18	Suprabasal-larynx	Fam25c
1317	4.94832e-22	3.25137	0.593	0.071	7.53085e-18	Suprabasal-larynx	Klk11
1318	5.51476e-22	4.7276	0.463	0.031	8.39291e-18	Suprabasal-larynx	Gm94
1319	1.23943e-21	2.38498	0.815	0.259	1.88629e-17	Suprabasal-larynx	Msmo1
1320	1.86382e-21	2.99379	0.63	0.088	2.83654e-17	Suprabasal-larynx	Duox1
1321	3.56703e-21	2.34494	0.815	0.294	5.42866e-17	Suprabasal-larynx	Ttc36
1322	5.99866e-21	3.06726	0.667	0.141	9.12935e-17	Suprabasal-larynx	Enpp3
1323	6.52339e-21	3.61742	0.463	0.034	9.92795e-17	Suprabasal-larynx	Aldh1a3
1324	1.16615e-20	2.65563	0.556	0.064	1.77477e-16	Suprabasal-larynx	Rab7b
1325	2.96988e-20	5.3336	0.37	0.019	4.51986e-16	Suprabasal-larynx	Tgm3
1326	4.48242e-20	2.53533	0.63	0.098	6.8218e-16	Suprabasal-larynx	Fam83g
1327	5.07121e-20	2.61591	0.63	0.097	7.71787e-16	Suprabasal-larynx	Myzap
1328	5.65859e-20	3.43031	0.519	0.054	8.61181e-16	Suprabasal-larynx	Pinlyp
1329	5.83467e-20	2.86624	0.593	0.082	8.87978e-16	Suprabasal-larynx	Akap12
1330	7.76263e-20	4.13561	0.389	0.02	1.18139e-15	Suprabasal-larynx	Il33
1331	8.10663e-20	2.47956	0.722	0.154	1.23375e-15	Suprabasal-larynx	Nin
1332	8.79347e-20	3.50296	0.537	0.064	1.33828e-15	Suprabasal-larynx	Fbp2
1333	2.13363e-19	2.50692	0.463	0.046	3.24717e-15	Suprabasal-larynx	Racgap1
1334	2.15372e-19	2.57055	0.685	0.138	3.27775e-15	Suprabasal-larynx	Gsta2
1335	2.16863e-19	2.83297	0.556	0.07	3.30044e-15	Suprabasal-larynx	N4bp3
1336	4.14039e-19	2.38676	0.759	0.232	6.30126e-15	Suprabasal-larynx	Cyp51
1337	9.61132e-19	2.44369	0.685	0.137	1.46275e-14	Suprabasal-larynx	Cers3
1338	1.01199e-18	2.39407	0.63	0.107	1.54015e-14	Suprabasal-larynx	H60c
1339	2.59305e-18	2.86753	0.574	0.085	3.94637e-14	Suprabasal-larynx	Syt8
1340	3.25072e-18	2.35846	0.648	0.122	4.94727e-14	Suprabasal-larynx	Cdkn2b
1341	4.318e-18	3.58384	0.407	0.03	6.57157e-14	Suprabasal-larynx	Snx31
1342	4.3357e-18	2.84862	0.537	0.071	6.5985e-14	Suprabasal-larynx	S100a3
1343	8.78089e-18	2.36524	0.519	0.067	1.33636e-13	Suprabasal-larynx	Mafb
1344	1.70815e-17	2.67832	0.593	0.102	2.59963e-13	Suprabasal-larynx	Gm20219
1345	1.8576e-17	3.04137	0.574	0.099	2.82709e-13	Suprabasal-larynx	Sult2b1
1346	2.44816e-17	3.58712	0.741	0.308	3.72585e-13	Suprabasal-larynx	Krt17
1347	3.3421e-17	2.40855	0.611	0.111	5.08635e-13	Suprabasal-larynx	Ndrg2
1348	5.18701e-17	3.07768	0.407	0.035	7.89411e-13	Suprabasal-larynx	Melk
1349	7.39764e-17	2.90665	0.5	0.065	1.12585e-12	Suprabasal-larynx	Trpm6
1350	8.2473e-17	2.54482	0.611	0.116	1.25516e-12	Suprabasal-larynx	Mvk
1351	1.19804e-16	3.58808	0.519	0.101	1.8233e-12	Suprabasal-larynx	Sbsn
1352	1.40078e-16	2.51849	0.389	0.032	2.13185e-12	Suprabasal-larynx	Cysrt1
1353	1.83698e-16	3.13664	0.519	0.076	2.79569e-12	Suprabasal-larynx	Dmkn
1354	1.89481e-16	3.56595	0.296	0.014	2.88371e-12	Suprabasal-larynx	Gm14137
1355	2.56946e-16	4.35731	0.352	0.027	3.91046e-12	Suprabasal-larynx	Klk13
1356	4.13245e-16	5.13961	0.278	0.015	6.28918e-12	Suprabasal-larynx	Ephx3
1357	4.81635e-16	3.28626	0.444	0.141	7.33e-12	Suprabasal-larynx	Krt75
1358	4.8443e-16	2.51451	0.648	0.212	7.37253e-12	Suprabasal-larynx	Sult1b1
1359	5.53726e-16	2.453	0.556	0.094	8.42716e-12	Suprabasal-larynx	B3galt5
1360	5.65114e-16	2.664	0.556	0.095	8.60047e-12	Suprabasal-larynx	Suox
1361	6.8731e-16	2.51279	0.426	0.046	1.04602e-11	Suprabasal-larynx	Jakmip1
1362	7.11884e-16	3.0386	0.519	0.087	1.08342e-11	Suprabasal-larynx	Phlda2
1363	7.67356e-16	2.42832	0.611	0.128	1.16784e-11	Suprabasal-larynx	Fermt3
1364	1.21246e-15	2.53596	0.519	0.082	1.84524e-11	Suprabasal-larynx	Sdr42e1
1365	1.2658e-15	3.75121	0.389	0.035	1.92642e-11	Suprabasal-larynx	Map3k6
1366	2.12252e-15	2.612	0.537	0.091	3.23026e-11	Suprabasal-larynx	Ovol1
1367	2.36552e-15	2.54803	0.426	0.051	3.60009e-11	Suprabasal-larynx	5930412G12Rik
1368	4.42075e-15	3.47596	0.296	0.018	6.72794e-11	Suprabasal-larynx	Gm12968
1369	4.89923e-15	2.7028	0.407	0.045	7.45613e-11	Suprabasal-larynx	Hacd4
1370	9.5048e-15	3.06972	0.333	0.026	1.44654e-10	Suprabasal-larynx	Ifi204
1371	1.30471e-14	3.37615	0.389	0.039	1.98563e-10	Suprabasal-larynx	Kcnk7
1372	2.20212e-14	3.97243	0.315	0.021	3.3514e-10	Suprabasal-larynx	Acsbg1
1373	2.39779e-14	2.61522	0.463	0.068	3.64919e-10	Suprabasal-larynx	Pde9a
1374	2.4631e-14	2.33956	0.481	0.076	3.7486e-10	Suprabasal-larynx	Tmem54
1375	3.12553e-14	3.05598	0.296	0.018	4.75675e-10	Suprabasal-larynx	Rasgrp1
1376	4.96869e-14	3.31867	0.315	0.023	7.56185e-10	Suprabasal-larynx	Oasl1
1377	7.86501e-14	2.37861	0.259	0.015	1.19698e-09	Suprabasal-larynx	Ifi209
1378	9.24808e-14	2.79679	0.463	0.073	1.40747e-09	Suprabasal-larynx	Tmprss11d
1379	1.02304e-13	4.83305	0.259	0.012	1.55696e-09	Suprabasal-larynx	Meltf
1380	1.6352e-13	2.42046	0.481	0.081	2.48861e-09	Suprabasal-larynx	Fam131c
1381	1.61313e-12	2.94021	0.352	0.04	2.45503e-08	Suprabasal-larynx	Stx11
1382	2.91962e-12	3.65927	0.278	0.02	4.44337e-08	Suprabasal-larynx	Phyhip
1383	3.01304e-12	2.80804	0.389	0.053	4.58554e-08	Suprabasal-larynx	Them5
1384	4.50821e-12	2.3973	0.444	0.078	6.86104e-08	Suprabasal-larynx	Btc
1385	1.17844e-11	2.70672	0.315	0.035	1.79346e-07	Suprabasal-larynx	Klk10
1386	3.82515e-11	2.86718	0.259	0.02	5.8215e-07	Suprabasal-larynx	Sprr2a3
1387	7.19852e-11	3.23405	0.278	0.027	1.09554e-06	Suprabasal-larynx	Gjb5
1388	9.5943e-11	2.79022	0.315	0.037	1.46016e-06	Suprabasal-larynx	Ppfia3
1389	1.40067e-10	2.77015	0.296	0.033	2.13169e-06	Suprabasal-larynx	Ptpn22
1390	1.78283e-10	3.13311	0.259	0.024	2.71328e-06	Suprabasal-larynx	Fam3b
1391	1.99848e-10	2.61693	0.352	0.052	3.04148e-06	Suprabasal-larynx	Plb1
1392	5.28401e-10	2.58882	0.259	0.028	8.04173e-06	Suprabasal-larynx	Gm39094
1393	6.52322e-10	3.37832	0.278	0.03	9.92768e-06	Suprabasal-larynx	Vgll3
1394	7.42501e-10	3.97159	0.259	0.025	1.13001e-05	Suprabasal-larynx	2610528A11Rik
1395	1.0683e-09	3.22932	0.278	0.031	1.62584e-05	Suprabasal-larynx	S1pr5
1396	3.90686e-09	2.6132	0.315	0.048	5.94586e-05	Suprabasal-larynx	Dok4
1397	5.83142e-09	2.70598	0.278	0.037	8.87484e-05	Suprabasal-larynx	Slc52a3
1398	9.80268e-09	2.65028	0.296	0.044	0.000149187	Suprabasal-larynx	Rhbdl3
1399	6.11459e-08	2.58051	0.278	0.045	0.00093058	Suprabasal-larynx	Rdh12
1400	1.20056e-07	2.44382	0.352	0.081	0.00182713	Suprabasal-larynx	Il18
1401	1.04962e-194	3.21333	0.995	0.367	1.59742e-190	Mucous-cuboidal-larynx	Muc4
1402	1.55651e-189	5.69187	0.827	0.038	2.36885e-185	Mucous-cuboidal-larynx	Kcnj16
1403	5.3696e-186	2.1327	1	0.881	8.172e-182	Mucous-cuboidal-larynx	Ndufa4
1404	6.83324e-182	4.49819	0.918	0.114	1.03995e-177	Mucous-cuboidal-larynx	Slco1a5
1405	4.60592e-174	3.19635	0.885	0.054	7.00975e-170	Mucous-cuboidal-larynx	Gm9573
1406	4.37864e-168	2.73706	0.995	0.511	6.66385e-164	Mucous-cuboidal-larynx	Pdzk1ip1
1407	6.6679e-153	3.20605	0.913	0.364	1.01479e-148	Mucous-cuboidal-larynx	Pcolce
1408	8.97545e-141	2.42774	0.962	0.582	1.36597e-136	Mucous-cuboidal-larynx	Cyba
1409	2.23527e-139	3.34187	0.904	0.184	3.40185e-135	Mucous-cuboidal-larynx	Wfdc1
1410	5.27118e-139	3.84784	0.846	0.091	8.02221e-135	Mucous-cuboidal-larynx	Plat
1411	4.34087e-134	2.38142	1	0.363	6.60637e-130	Mucous-cuboidal-larynx	Mal
1412	8.08084e-134	2.29401	0.986	0.567	1.22982e-129	Mucous-cuboidal-larynx	Upk1b
1413	3.41485e-127	5.31061	0.649	0.031	5.19706e-123	Mucous-cuboidal-larynx	St6galnac1
1414	1.76971e-126	3.92928	0.865	0.145	2.69332e-122	Mucous-cuboidal-larynx	Tnfaip2
1415	7.72881e-121	2.30764	0.966	0.48	1.17625e-116	Mucous-cuboidal-larynx	Pmm1
1416	2.05817e-118	3.7983	0.76	0.079	3.13233e-114	Mucous-cuboidal-larynx	Alox12e
1417	2.66186e-116	4.97191	0.615	0.03	4.05108e-112	Mucous-cuboidal-larynx	Tmprss11e
1418	5.0301e-116	3.15207	0.841	0.13	7.6553e-112	Mucous-cuboidal-larynx	Prss32
1419	1.36573e-111	2.13411	0.928	0.216	2.0785e-107	Mucous-cuboidal-larynx	Plac8
1420	2.91519e-111	5.0257	0.558	0.019	4.43663e-107	Mucous-cuboidal-larynx	Slco1a6
1421	1.26634e-109	3.78766	0.678	0.053	1.92724e-105	Mucous-cuboidal-larynx	Slc9a4
1422	1.38374e-105	2.75068	0.928	0.34	2.10591e-101	Mucous-cuboidal-larynx	Upk3bl
1423	1.19676e-103	5.11413	0.543	0.024	1.82134e-99	Mucous-cuboidal-larynx	Cybb
1424	8.866e-101	1.88619	1	0.737	1.34932e-96	Mucous-cuboidal-larynx	Ifitm1
1425	4.62145e-97	4.32025	0.591	0.045	7.03338e-93	Mucous-cuboidal-larynx	Scnn1g
1426	7.21596e-97	2.77345	0.885	0.238	1.0982e-92	Mucous-cuboidal-larynx	AW112010
1427	9.07074e-97	1.78317	1	0.911	1.38048e-92	Mucous-cuboidal-larynx	Gsto1
1428	3.02844e-96	2.70504	0.832	0.164	4.60899e-92	Mucous-cuboidal-larynx	Muc20
1429	5.98883e-94	3.24162	0.803	0.174	9.1144e-90	Mucous-cuboidal-larynx	Alox15
1430	1.40214e-93	1.98877	0.976	0.487	2.13391e-89	Mucous-cuboidal-larynx	Muc1
1431	2.21995e-93	2.66788	0.817	0.153	3.37854e-89	Mucous-cuboidal-larynx	Ces1h
1432	3.07998e-91	4.54111	0.462	0.014	4.68743e-87	Mucous-cuboidal-larynx	Muc13
1433	2.71268e-90	3.73247	0.471	0.018	4.12843e-86	Mucous-cuboidal-larynx	Tmem45b
1434	3.74352e-89	3.03197	0.731	0.117	5.69727e-85	Mucous-cuboidal-larynx	Unc5b
1435	4.90864e-89	3.17873	0.673	0.081	7.47045e-85	Mucous-cuboidal-larynx	Tmem45a
1436	7.45304e-89	2.60077	0.841	0.239	1.13428e-84	Mucous-cuboidal-larynx	Dock11
1437	2.1448e-86	2.57654	0.798	0.16	3.26417e-82	Mucous-cuboidal-larynx	Lpcat4
1438	2.25392e-86	2.72573	0.841	0.342	3.43024e-82	Mucous-cuboidal-larynx	Meis2
1439	2.37651e-85	2.82543	0.764	0.166	3.61681e-81	Mucous-cuboidal-larynx	Alox12
1440	5.79064e-85	1.88499	0.981	0.463	8.81278e-81	Mucous-cuboidal-larynx	Cxcl17
1441	1.43543e-84	2.47668	0.846	0.215	2.18458e-80	Mucous-cuboidal-larynx	Fut9
1442	1.87224e-84	3.03654	0.726	0.128	2.84936e-80	Mucous-cuboidal-larynx	Nin
1443	2.74542e-84	2.38507	0.851	0.207	4.17826e-80	Mucous-cuboidal-larynx	Arap2
1444	4.36672e-83	1.76167	0.99	0.557	6.64571e-79	Mucous-cuboidal-larynx	Gabrp
1445	5.13498e-83	2.21191	0.885	0.326	7.81493e-79	Mucous-cuboidal-larynx	Ecm1
1446	2.66407e-82	2.30167	0.851	0.218	4.05445e-78	Mucous-cuboidal-larynx	Lgi2
1447	1.97698e-80	2.43711	0.889	0.32	3.00876e-76	Mucous-cuboidal-larynx	Igfbp3
1448	2.04002e-80	1.97004	0.938	0.424	3.10471e-76	Mucous-cuboidal-larynx	Ablim1
1449	4.1971e-80	2.46807	0.793	0.176	6.38757e-76	Mucous-cuboidal-larynx	Tmprss4
1450	4.61677e-80	3.81978	0.543	0.048	7.02626e-76	Mucous-cuboidal-larynx	Glipr2
1451	1.27258e-79	4.77172	0.442	0.02	1.93674e-75	Mucous-cuboidal-larynx	Tnip3
1452	3.52806e-77	3.97188	0.534	0.053	5.36935e-73	Mucous-cuboidal-larynx	Tnfsf10
1453	1.2201e-76	2.12179	0.904	0.319	1.85688e-72	Mucous-cuboidal-larynx	Cpm
1454	5.73131e-75	2.02876	0.894	0.361	8.72247e-71	Mucous-cuboidal-larynx	Unc93b1
1455	8.12152e-75	1.75756	0.962	0.447	1.23601e-70	Mucous-cuboidal-larynx	Tppp3
1456	3.6937e-74	1.96279	0.923	0.416	5.62145e-70	Mucous-cuboidal-larynx	Foxq1
1457	1.66137e-71	1.80135	0.913	0.324	2.52843e-67	Mucous-cuboidal-larynx	Cyp4a12b
1458	1.70277e-71	1.73507	1	0.904	2.59145e-67	Mucous-cuboidal-larynx	S100a6
1459	3.63954e-71	1.8641	0.904	0.447	5.53901e-67	Mucous-cuboidal-larynx	Ccser2
1460	7.67881e-71	3.63581	0.481	0.038	1.16864e-66	Mucous-cuboidal-larynx	Scnn1b
1461	2.73231e-67	3.69677	0.452	0.033	4.1583e-63	Mucous-cuboidal-larynx	Abcc8
1462	2.17313e-66	2.27297	0.683	0.135	3.30728e-62	Mucous-cuboidal-larynx	Spns2
1463	7.07468e-66	2.51618	0.764	0.208	1.0767e-61	Mucous-cuboidal-larynx	Ly6d
1464	7.77572e-66	3.61067	0.466	0.04	1.18339e-61	Mucous-cuboidal-larynx	Gata3
1465	4.84051e-65	1.82818	0.928	0.423	7.36678e-61	Mucous-cuboidal-larynx	Mboat1
1466	6.81825e-65	4.95642	0.385	0.045	1.03767e-60	Mucous-cuboidal-larynx	Pde8b
1467	2.36531e-64	2.35911	0.827	0.326	3.59977e-60	Mucous-cuboidal-larynx	Cldn4
1468	2.82697e-63	2.15467	0.769	0.212	4.30237e-59	Mucous-cuboidal-larynx	Paqr8
1469	4.06299e-63	2.61085	0.587	0.091	6.18346e-59	Mucous-cuboidal-larynx	Tmprss11b
1470	7.04727e-63	2.22711	0.716	0.166	1.07252e-58	Mucous-cuboidal-larynx	B4galt5
1471	7.44963e-62	1.80188	0.87	0.344	1.13376e-57	Mucous-cuboidal-larynx	Mmp15
1472	1.50153e-61	2.48786	0.736	0.214	2.28517e-57	Mucous-cuboidal-larynx	Ddx60
1473	2.00139e-60	2.05224	0.779	0.235	3.04591e-56	Mucous-cuboidal-larynx	Slc39a4
1474	2.13398e-60	4.3116	0.375	0.023	3.2477e-56	Mucous-cuboidal-larynx	Stra6
1475	6.38104e-60	5.19194	0.317	0.01	9.7113e-56	Mucous-cuboidal-larynx	Gm15657
1476	4.07178e-59	1.88737	0.76	0.211	6.19685e-55	Mucous-cuboidal-larynx	Kcnq1
1477	1.36811e-57	2.16256	0.76	0.24	2.08213e-53	Mucous-cuboidal-larynx	Dhrs9
1478	3.30842e-57	3.85848	0.433	0.048	5.03508e-53	Mucous-cuboidal-larynx	Abca13
1479	8.69598e-57	2.05028	0.808	0.348	1.32344e-52	Mucous-cuboidal-larynx	Gk
1480	9.67977e-57	1.98122	0.774	0.245	1.47316e-52	Mucous-cuboidal-larynx	Daglb
1481	3.65517e-56	2.76895	0.466	0.054	5.56281e-52	Mucous-cuboidal-larynx	Pmaip1
1482	6.00538e-56	1.774	0.851	0.364	9.13958e-52	Mucous-cuboidal-larynx	Clmn
1483	1.09563e-55	3.01901	0.534	0.09	1.66744e-51	Mucous-cuboidal-larynx	H60c
1484	2.16359e-55	2.63824	0.587	0.121	3.29277e-51	Mucous-cuboidal-larynx	Tmem173
1485	2.60769e-55	2.62283	0.553	0.093	3.96864e-51	Mucous-cuboidal-larynx	Slc13a2
1486	3.91282e-55	2.41235	0.702	0.261	5.95492e-51	Mucous-cuboidal-larynx	St8sia6
1487	5.7519e-55	4.19703	0.37	0.028	8.75382e-51	Mucous-cuboidal-larynx	Gm48530
1488	1.64229e-54	1.84394	0.827	0.319	2.4994e-50	Mucous-cuboidal-larynx	Ralgps2
1489	2.13313e-54	1.78364	0.755	0.224	3.24641e-50	Mucous-cuboidal-larynx	Filip1l
1490	2.43428e-54	1.75135	0.803	0.273	3.70473e-50	Mucous-cuboidal-larynx	Kctd14
1491	4.78199e-54	1.96311	0.841	0.407	7.27771e-50	Mucous-cuboidal-larynx	Slc4a4
1492	1.27004e-53	1.80389	0.798	0.287	1.93288e-49	Mucous-cuboidal-larynx	Smagp
1493	3.30977e-53	1.79203	0.87	0.41	5.03715e-49	Mucous-cuboidal-larynx	Ceacam1
1494	6.96066e-53	2.48542	0.659	0.192	1.05934e-48	Mucous-cuboidal-larynx	Sult1b1
1495	7.60835e-53	2.60468	0.611	0.164	1.15791e-48	Mucous-cuboidal-larynx	Rapgef5
1496	1.34462e-52	3.22764	0.447	0.056	2.04638e-48	Mucous-cuboidal-larynx	Tmprss11d
1497	3.05947e-52	2.31778	0.62	0.143	4.6562e-48	Mucous-cuboidal-larynx	Ly6g6e
1498	5.47398e-52	1.74175	0.793	0.277	8.33086e-48	Mucous-cuboidal-larynx	Parm1
1499	1.07472e-51	2.08888	0.716	0.231	1.63562e-47	Mucous-cuboidal-larynx	Slc39a8
1500	1.96766e-51	1.90492	0.716	0.207	2.99458e-47	Mucous-cuboidal-larynx	St6galnac2
1501	2.35617e-51	2.08876	0.668	0.172	3.58585e-47	Mucous-cuboidal-larynx	Bmp6
1502	9.71788e-51	1.92054	0.75	0.294	1.47896e-46	Mucous-cuboidal-larynx	Grpel2
1503	2.97521e-50	2.31148	0.577	0.119	4.52798e-46	Mucous-cuboidal-larynx	Foxe1
1504	4.29992e-50	2.71042	0.529	0.098	6.54404e-46	Mucous-cuboidal-larynx	Mid2
1505	6.62096e-50	1.97308	0.712	0.219	1.00764e-45	Mucous-cuboidal-larynx	Lpar3
1506	9.44993e-50	1.76199	0.798	0.333	1.43818e-45	Mucous-cuboidal-larynx	Zdhhc13
1507	1.61538e-49	1.97948	0.74	0.263	2.45845e-45	Mucous-cuboidal-larynx	Fmn1
1508	3.15883e-49	1.7392	0.841	0.371	4.80742e-45	Mucous-cuboidal-larynx	Tbc1d1
1509	3.47478e-49	2.88924	0.514	0.103	5.28827e-45	Mucous-cuboidal-larynx	Upk2
1510	7.08755e-49	2.45355	0.567	0.126	1.07865e-44	Mucous-cuboidal-larynx	Kcnk5
1511	1.18245e-48	2.74722	0.543	0.114	1.79957e-44	Mucous-cuboidal-larynx	Cwh43
1512	1.474e-47	2.52779	0.558	0.123	2.24328e-43	Mucous-cuboidal-larynx	Enpp3
1513	2.14772e-47	1.89817	0.817	0.384	3.26862e-43	Mucous-cuboidal-larynx	Fgfbp1
1514	2.17278e-47	3.99278	0.317	0.021	3.30675e-43	Mucous-cuboidal-larynx	Piezo2
1515	1.06489e-46	2.19012	0.596	0.143	1.62066e-42	Mucous-cuboidal-larynx	Nqo1
1516	2.51136e-46	3.69143	0.346	0.031	3.82204e-42	Mucous-cuboidal-larynx	Mmp23
1517	2.94232e-46	1.88559	0.75	0.301	4.47791e-42	Mucous-cuboidal-larynx	Ifngr2
1518	3.14033e-46	3.00578	0.399	0.049	4.77926e-42	Mucous-cuboidal-larynx	Nrp2
1519	4.7751e-45	1.78615	0.712	0.235	7.26723e-41	Mucous-cuboidal-larynx	Epha4
1520	2.40719e-44	3.37165	0.447	0.082	3.6635e-40	Mucous-cuboidal-larynx	Itln1
1521	2.61031e-44	2.12048	0.62	0.17	3.97264e-40	Mucous-cuboidal-larynx	Capn5
1522	4.69412e-44	3.47215	0.327	0.028	7.14398e-40	Mucous-cuboidal-larynx	Stx11
1523	5.85819e-44	3.96071	0.298	0.021	8.91558e-40	Mucous-cuboidal-larynx	Sectm1b
1524	6.98241e-44	1.87883	0.707	0.268	1.06265e-39	Mucous-cuboidal-larynx	Pyroxd1
1525	8.41328e-44	2.21026	0.596	0.157	1.28042e-39	Mucous-cuboidal-larynx	Styk1
1526	1.82506e-43	1.99246	0.601	0.158	2.77755e-39	Mucous-cuboidal-larynx	Slfn2
1527	2.59604e-43	2.04162	0.663	0.21	3.95091e-39	Mucous-cuboidal-larynx	Cdc42bpa
1528	2.90254e-43	3.1442	0.433	0.073	4.41737e-39	Mucous-cuboidal-larynx	Tmem213
1529	7.32733e-43	2.07043	0.663	0.219	1.11515e-38	Mucous-cuboidal-larynx	Ntn4
1530	1.23742e-42	2.43473	0.514	0.115	1.88322e-38	Mucous-cuboidal-larynx	Fam102b
1531	1.91916e-42	2.30959	0.486	0.094	2.92077e-38	Mucous-cuboidal-larynx	Atp6v0a4
1532	4.20818e-42	3.05298	0.38	0.049	6.40443e-38	Mucous-cuboidal-larynx	Cyp27a1
1533	4.50605e-42	1.73749	0.76	0.296	6.85775e-38	Mucous-cuboidal-larynx	Scel
1534	6.58062e-42	2.17304	0.548	0.133	1.0015e-37	Mucous-cuboidal-larynx	Entpd3
1535	1.77894e-41	2.76296	0.327	0.031	2.70736e-37	Mucous-cuboidal-larynx	Vnn1
1536	1.80939e-41	1.97801	0.601	0.166	2.75371e-37	Mucous-cuboidal-larynx	Tspan2
1537	1.24306e-39	2.41242	0.572	0.209	1.89181e-35	Mucous-cuboidal-larynx	Idi1
1538	3.66416e-39	1.82006	0.692	0.256	5.57649e-35	Mucous-cuboidal-larynx	Kalrn
1539	4.83276e-39	2.22811	0.49	0.107	7.35498e-35	Mucous-cuboidal-larynx	Kbtbd11
1540	4.62668e-38	2.4858	0.409	0.069	7.04134e-34	Mucous-cuboidal-larynx	Il1rn
1541	7.62738e-38	2.17266	0.611	0.22	1.16081e-33	Mucous-cuboidal-larynx	Fdps
1542	1.47481e-37	1.91438	0.486	0.108	2.24451e-33	Mucous-cuboidal-larynx	Cdkn2b
1543	2.27055e-37	2.29261	0.452	0.091	3.45556e-33	Mucous-cuboidal-larynx	Rhov
1544	3.41157e-37	3.55129	0.308	0.033	5.19208e-33	Mucous-cuboidal-larynx	Fam20a
1545	1.07193e-36	2.20192	0.337	0.045	1.63137e-32	Mucous-cuboidal-larynx	Upp1
1546	2.88464e-36	3.05876	0.365	0.06	4.39013e-32	Mucous-cuboidal-larynx	Acsm3
1547	3.53734e-36	2.17477	0.572	0.22	5.38348e-32	Mucous-cuboidal-larynx	Cyp51
1548	5.24546e-36	2.73048	0.389	0.068	7.98306e-32	Mucous-cuboidal-larynx	Thsd7a
1549	8.43919e-36	4.40303	0.26	0.023	1.28436e-31	Mucous-cuboidal-larynx	Chil1
1550	1.08658e-33	2.70298	0.279	0.029	1.65367e-29	Mucous-cuboidal-larynx	Cftr
1551	1.65863e-33	1.75741	0.481	0.12	2.52427e-29	Mucous-cuboidal-larynx	Dnajc6
1552	2.51093e-33	1.76167	0.639	0.26	3.82139e-29	Mucous-cuboidal-larynx	Ldlr
1553	7.44022e-33	2.18046	0.462	0.114	1.13233e-28	Mucous-cuboidal-larynx	Mapk11
1554	8.5108e-33	1.8602	0.577	0.195	1.29526e-28	Mucous-cuboidal-larynx	Tmem140
1555	8.79424e-33	2.48177	0.438	0.102	1.3384e-28	Mucous-cuboidal-larynx	Bnc2
1556	1.08899e-32	2.00763	0.327	0.048	1.65734e-28	Mucous-cuboidal-larynx	Tex33
1557	1.42035e-32	3.47739	0.284	0.033	2.16163e-28	Mucous-cuboidal-larynx	Syt16
1558	1.78629e-32	3.2776	0.274	0.029	2.71855e-28	Mucous-cuboidal-larynx	Zc3h12d
1559	2.02317e-32	1.75131	0.587	0.2	3.07906e-28	Mucous-cuboidal-larynx	Slc28a3
1560	2.02641e-31	2.02637	0.486	0.134	3.084e-27	Mucous-cuboidal-larynx	B3gnt3
1561	2.82956e-31	1.97243	0.562	0.189	4.3063e-27	Mucous-cuboidal-larynx	Plaur
1562	7.23193e-31	1.8439	0.601	0.247	1.10063e-26	Mucous-cuboidal-larynx	Msmo1
1563	8.06655e-31	1.97216	0.389	0.079	1.22765e-26	Mucous-cuboidal-larynx	Ikzf3
1564	1.14356e-30	2.86219	0.327	0.053	1.74038e-26	Mucous-cuboidal-larynx	Slc7a11
1565	3.0769e-30	2.35433	0.442	0.119	4.68274e-26	Mucous-cuboidal-larynx	Ust
1566	1.14478e-28	3.72363	0.284	0.044	1.74224e-24	Mucous-cuboidal-larynx	Ltbp1
1567	1.93187e-28	3.0388	0.255	0.03	2.94012e-24	Mucous-cuboidal-larynx	C2
1568	2.61967e-28	1.97226	0.529	0.287	3.98688e-24	Mucous-cuboidal-larynx	Mycl
1569	6.32227e-28	2.57605	0.317	0.055	9.62187e-24	Mucous-cuboidal-larynx	Txndc16
1570	1.46042e-27	1.91696	0.433	0.115	2.22261e-23	Mucous-cuboidal-larynx	Itgb7
1571	6.30977e-27	2.57471	0.274	0.04	9.60284e-23	Mucous-cuboidal-larynx	Csdc2
1572	1.03535e-26	1.85624	0.5	0.169	1.57569e-22	Mucous-cuboidal-larynx	St3gal1
1573	5.81373e-26	1.88361	0.466	0.144	8.84791e-22	Mucous-cuboidal-larynx	Tmem154
1574	7.72137e-26	2.47372	0.423	0.144	1.17512e-21	Mucous-cuboidal-larynx	S100g
1575	2.40204e-25	2.65209	0.288	0.052	3.65566e-21	Mucous-cuboidal-larynx	Neurl1b
1576	7.28594e-25	1.80908	0.447	0.136	1.10885e-20	Mucous-cuboidal-larynx	Piga
1577	8.9684e-25	2.40769	0.346	0.084	1.3649e-20	Mucous-cuboidal-larynx	Stard4
1578	2.91772e-23	1.78764	0.279	0.052	4.44048e-19	Mucous-cuboidal-larynx	Ankub1
1579	5.05815e-23	2.74784	0.404	0.119	7.698e-19	Mucous-cuboidal-larynx	Fetub
1580	6.76206e-23	1.778	0.423	0.131	1.02912e-18	Mucous-cuboidal-larynx	Slc16a12
1581	3.82135e-22	2.41694	0.255	0.043	5.81571e-18	Mucous-cuboidal-larynx	Prr18
1582	4.80801e-22	2.53058	0.308	0.072	7.31732e-18	Mucous-cuboidal-larynx	Il18
1583	5.64438e-22	1.78639	0.452	0.164	8.59019e-18	Mucous-cuboidal-larynx	Sqle
1584	1.16856e-21	2.12535	0.279	0.055	1.77843e-17	Mucous-cuboidal-larynx	Rnasel
1585	5.3093e-20	1.85448	0.298	0.07	8.08022e-16	Mucous-cuboidal-larynx	6430573F11Rik
1586	5.51215e-20	2.01644	0.288	0.065	8.38894e-16	Mucous-cuboidal-larynx	Mxra7
1587	2.65291e-19	2.40377	0.26	0.055	4.03747e-15	Mucous-cuboidal-larynx	Amph
1588	1.01634e-18	2.04069	0.322	0.092	1.54677e-14	Mucous-cuboidal-larynx	Myzap
1589	3.22066e-18	1.99547	0.308	0.083	4.90152e-14	Mucous-cuboidal-larynx	Gbp2
1590	6.84596e-18	1.77348	0.308	0.083	1.04189e-13	Mucous-cuboidal-larynx	Lysmd2
1591	1.2786e-17	1.99791	0.288	0.074	1.9459e-13	Mucous-cuboidal-larynx	Hmcn1
1592	2.37493e-17	1.96555	0.26	0.06	3.6144e-13	Mucous-cuboidal-larynx	Pald1
1593	3.98315e-17	2.04087	0.269	0.066	6.06195e-13	Mucous-cuboidal-larynx	S100a3
1594	8.14289e-17	1.8627	0.312	0.091	1.23927e-12	Mucous-cuboidal-larynx	Cpe
1595	7.32175e-16	2.02321	0.365	0.148	1.1143e-11	Mucous-cuboidal-larynx	Fabp5
1596	7.96406e-16	1.93483	0.26	0.066	1.21205e-11	Mucous-cuboidal-larynx	Gpc1
1597	3.3084e-15	1.80243	0.288	0.085	5.03506e-11	Mucous-cuboidal-larynx	Cacnb3
1598	1.32959e-14	1.89902	0.25	0.066	2.02351e-10	Mucous-cuboidal-larynx	Ccl20
1599	9.53238e-14	1.74816	0.269	0.08	1.45073e-09	Mucous-cuboidal-larynx	Rab32
1600	7.27456e-12	1.73497	0.288	0.114	1.10712e-07	Mucous-cuboidal-larynx	Zdhhc14
1601	8.31692e-158	6.29616	1	0.405	1.26575e-153	Mucous-squamous-larynx	Plet1
1602	2.74811e-149	5.03551	1	0.36	4.18234e-145	Mucous-squamous-larynx	Jdp2
1603	2.27079e-146	4.45617	1	0.968	3.45592e-142	Mucous-squamous-larynx	Fth1
1604	1.41192e-145	5.59723	1	0.266	2.1488e-141	Mucous-squamous-larynx	Cldn23
1605	1.04732e-121	4.69023	1	0.308	1.59392e-117	Mucous-squamous-larynx	Desi1
1606	1.89303e-121	5.25117	1	0.671	2.881e-117	Mucous-squamous-larynx	Ly6a
1607	8.90053e-121	3.93791	1	0.566	1.35457e-116	Mucous-squamous-larynx	Dap
1608	2.54582e-120	5.91803	0.971	0.2	3.87448e-116	Mucous-squamous-larynx	Mxd1
1609	4.42773e-120	4.84653	1	0.294	6.73856e-116	Mucous-squamous-larynx	Prss8
1610	1.11084e-118	4.91403	1	0.503	1.69058e-114	Mucous-squamous-larynx	Pnp
1611	5.8102e-114	6.80526	1	0.218	8.84255e-110	Mucous-squamous-larynx	Clca3b
1612	6.05787e-114	5.88236	1	0.352	9.21947e-110	Mucous-squamous-larynx	Ecm1
1613	2.96503e-111	9.56107	1	0.052	4.51247e-107	Mucous-squamous-larynx	Psca
1614	8.01887e-109	4.55526	1	0.554	1.22039e-104	Mucous-squamous-larynx	Krt23
1615	5.5837e-108	5.64695	1	0.159	8.49784e-104	Mucous-squamous-larynx	Spns2
1616	5.39107e-107	5.62544	1	0.394	8.20467e-103	Mucous-squamous-larynx	Mal
1617	6.1486e-106	4.0972	1	0.73	9.35756e-102	Mucous-squamous-larynx	Tspan1
1618	1.20717e-105	5.43481	1	0.182	1.83718e-101	Mucous-squamous-larynx	Plpp1
1619	4.22648e-102	6.66004	0.943	0.15	6.43228e-98	Mucous-squamous-larynx	Prss22
1620	2.43355e-97	4.35036	1	0.344	3.70362e-93	Mucous-squamous-larynx	Trp53inp2
1621	6.97909e-97	4.6365	1	0.282	1.06215e-92	Mucous-squamous-larynx	Pim1
1622	8.11907e-96	3.85738	1	0.567	1.23564e-91	Mucous-squamous-larynx	Nudt4
1623	5.33199e-95	4.91788	0.971	0.257	8.11475e-91	Mucous-squamous-larynx	Clic5
1624	3.11414e-90	3.736	1	0.43	4.73941e-86	Mucous-squamous-larynx	Mall
1625	2.03091e-89	4.51448	1	0.723	3.09085e-85	Mucous-squamous-larynx	S100a10
1626	4.04421e-88	5.87076	1	0.25	6.15489e-84	Mucous-squamous-larynx	Plac8
1627	1.07308e-87	4.00387	0.971	0.314	1.63312e-83	Mucous-squamous-larynx	Grpel2
1628	3.26987e-87	8.92603	0.971	0.026	4.97642e-83	Mucous-squamous-larynx	Prss27
1629	3.95018e-87	10.6142	0.971	0.029	6.01178e-83	Mucous-squamous-larynx	Cnfn
1630	9.78236e-87	3.57581	1	0.659	1.48878e-82	Mucous-squamous-larynx	Elf3
1631	7.83457e-84	4.09208	1	0.304	1.19234e-79	Mucous-squamous-larynx	Malt1
1632	1.30149e-83	6.13312	0.943	0.147	1.98073e-79	Mucous-squamous-larynx	Slc6a14
1633	5.89604e-83	5.63527	1	0.121	8.97319e-79	Mucous-squamous-larynx	Cdkn2b
1634	2.75083e-82	10.779	1	0.02	4.18649e-78	Mucous-squamous-larynx	AA467197
1635	4.54442e-81	4.14225	1	0.386	6.91616e-77	Mucous-squamous-larynx	Irf1
1636	7.24579e-81	3.87193	0.914	0.386	1.10274e-76	Mucous-squamous-larynx	Lpin2
1637	2.37776e-79	3.66069	1	0.437	3.61872e-75	Mucous-squamous-larynx	Tcp11l2
1638	3.35568e-76	3.83638	1	0.371	5.107e-72	Mucous-squamous-larynx	Fam213a
1639	1.06809e-75	6.25275	1	0.093	1.62553e-71	Mucous-squamous-larynx	Gm9573
1640	2.38819e-75	9.00241	0.943	0.021	3.63459e-71	Mucous-squamous-larynx	Ifit1bl1
1641	5.56581e-75	7.39081	0.971	0.031	8.47061e-71	Mucous-squamous-larynx	Prdm1
1642	5.88132e-75	4.51419	0.971	0.259	8.95078e-71	Mucous-squamous-larynx	Slc39a4
1643	1.17798e-74	5.38648	0.971	0.13	1.79276e-70	Mucous-squamous-larynx	Slc5a1
1644	2.25374e-74	5.48507	0.914	0.127	3.42996e-70	Mucous-squamous-larynx	2310007B03Rik
1645	4.61629e-74	4.72801	0.857	0.24	7.02553e-70	Mucous-squamous-larynx	Fam110a
1646	1.75689e-73	5.1393	0.943	0.142	2.67382e-69	Mucous-squamous-larynx	Krt80
1647	2.04648e-73	5.31805	0.886	0.11	3.11453e-69	Mucous-squamous-larynx	Tmem40
1648	1.63404e-72	3.81351	1	0.32	2.48685e-68	Mucous-squamous-larynx	Ifngr2
1649	2.98005e-71	4.97714	0.943	0.159	4.53533e-67	Mucous-squamous-larynx	Ccng2
1650	5.33317e-71	4.56327	1	0.189	8.11655e-67	Mucous-squamous-larynx	Lpcat4
1651	1.46756e-70	3.84863	0.971	0.347	2.23347e-66	Mucous-squamous-larynx	Prkch
1652	4.00423e-68	4.19834	0.971	0.26	6.09404e-64	Mucous-squamous-larynx	Smox
1653	6.0706e-68	3.61715	1	0.583	9.23885e-64	Mucous-squamous-larynx	Cited2
1654	5.00806e-67	3.4838	0.971	0.405	7.62177e-63	Mucous-squamous-larynx	AI661453
1655	3.38007e-66	3.4453	0.971	0.495	5.14413e-62	Mucous-squamous-larynx	Map2k3
1656	4.42046e-66	9.1872	0.914	0.009	6.72749e-62	Mucous-squamous-larynx	Duox2
1657	1.29532e-65	3.84559	1	0.535	1.97134e-61	Mucous-squamous-larynx	Pdzk1ip1
1658	4.89288e-65	8.34363	0.943	0.018	7.44647e-61	Mucous-squamous-larynx	Nccrp1
1659	5.37915e-65	4.13933	0.971	0.237	8.18653e-61	Mucous-squamous-larynx	Paqr8
1660	6.08925e-65	11.42	0.829	0.007	9.26723e-61	Mucous-squamous-larynx	Duoxa2
1661	1.01455e-64	4.35367	0.943	0.189	1.54404e-60	Mucous-squamous-larynx	Capn5
1662	6.14027e-62	3.45267	0.943	0.357	9.34488e-58	Mucous-squamous-larynx	Rassf7
1663	5.24473e-58	4.29828	0.971	0.54	7.98196e-54	Mucous-squamous-larynx	Hopx
1664	4.33438e-57	8.13023	0.829	0.034	6.5965e-53	Mucous-squamous-larynx	Csta1
1665	1.20596e-56	3.99702	1	0.915	1.83536e-52	Mucous-squamous-larynx	Gsto1
1666	5.33101e-56	7.88705	0.886	0.021	8.11327e-52	Mucous-squamous-larynx	Cd274
1667	2.69154e-55	4.81861	0.971	0.131	4.09625e-51	Mucous-squamous-larynx	Tmprss11g
1668	4.70809e-55	7.24626	0.886	0.019	7.16524e-51	Mucous-squamous-larynx	Itgam
1669	3.06829e-54	4.08281	0.971	0.239	4.66963e-50	Mucous-squamous-larynx	Uaca
1670	7.20544e-54	5.19867	1	0.115	1.0966e-49	Mucous-squamous-larynx	Arg1
1671	9.43791e-54	4.91097	0.857	0.149	1.43636e-49	Mucous-squamous-larynx	Irf7
1672	1.44754e-52	3.93438	1	0.397	2.203e-48	Mucous-squamous-larynx	Calml3
1673	3.70525e-52	6.93757	0.743	0.03	5.63902e-48	Mucous-squamous-larynx	Ocm
1674	1.22287e-51	7.98713	0.8	0.011	1.86109e-47	Mucous-squamous-larynx	Ifi209
1675	4.11662e-51	3.80666	0.943	0.244	6.26509e-47	Mucous-squamous-larynx	Ehd1
1676	5.03438e-51	5.44676	0.829	0.081	7.66183e-47	Mucous-squamous-larynx	Il1rn
1677	7.776e-51	3.46683	0.971	0.587	1.18343e-46	Mucous-squamous-larynx	Upk1b
1678	2.53401e-50	7.53418	0.829	0.018	3.85651e-46	Mucous-squamous-larynx	Plekhs1
1679	1.09786e-49	5.95902	0.829	0.171	1.67084e-45	Mucous-squamous-larynx	Isg15
1680	2.56263e-49	7.64148	0.771	0.006	3.90006e-45	Mucous-squamous-larynx	Fgd3
1681	2.78758e-49	6.24182	0.829	0.048	4.24241e-45	Mucous-squamous-larynx	Trex2
1682	5.40824e-49	3.54226	0.971	0.377	8.2308e-45	Mucous-squamous-larynx	Slc5a8
1683	7.54887e-49	5.31705	0.857	0.119	1.14886e-44	Mucous-squamous-larynx	Dusp5
1684	1.09145e-48	3.86774	1	0.54	1.66108e-44	Mucous-squamous-larynx	Emp1
1685	4.4016e-48	5.21904	0.857	0.083	6.69879e-44	Mucous-squamous-larynx	Apol7a
1686	1.10032e-47	3.60834	0.971	0.401	1.67457e-43	Mucous-squamous-larynx	Ier5
1687	3.6196e-47	4.26135	0.914	0.16	5.50867e-43	Mucous-squamous-larynx	Crybg2
1688	1.31908e-46	3.71344	0.914	0.265	2.0075e-42	Mucous-squamous-larynx	Dtx3l
1689	1.64213e-46	8.89123	0.657	0.008	2.49915e-42	Mucous-squamous-larynx	Adgrf1
1690	1.38646e-45	5.34422	0.914	0.07	2.11005e-41	Mucous-squamous-larynx	Pmaip1
1691	8.85962e-45	5.66611	0.543	0.105	1.34834e-40	Mucous-squamous-larynx	Glrx
1692	1.05935e-44	4.03153	0.971	0.195	1.61223e-40	Mucous-squamous-larynx	Muc20
1693	2.67542e-44	7.29471	0.8	0.036	4.07172e-40	Mucous-squamous-larynx	2300002M23Rik
1694	9.90183e-44	4.43845	0.886	0.187	1.50696e-39	Mucous-squamous-larynx	Sdcbp2
1695	2.33516e-43	7.64275	0.629	0.031	3.55388e-39	Mucous-squamous-larynx	Cysrt1
1696	3.88881e-43	4.90261	0.8	0.14	5.91838e-39	Mucous-squamous-larynx	9130008F23Rik
1697	1.11661e-41	9.61028	0.657	0.005	1.69938e-37	Mucous-squamous-larynx	Il1a
1698	2.79732e-41	5.53777	0.771	0.064	4.25723e-37	Mucous-squamous-larynx	Il1r2
1699	7.37348e-41	5.25419	0.829	0.091	1.12217e-36	Mucous-squamous-larynx	Clca3a2
1700	1.16054e-40	3.48193	0.971	0.272	1.76622e-36	Mucous-squamous-larynx	Cxcl16
1701	1.49854e-40	3.67247	0.971	0.204	2.28062e-36	Mucous-squamous-larynx	Tmprss4
1702	1.57824e-40	3.4663	0.829	0.344	2.40192e-36	Mucous-squamous-larynx	Fam84a
1703	8.92648e-39	8.16067	0.6	0.011	1.35852e-34	Mucous-squamous-larynx	Spns3
1704	3.68876e-38	4.72023	0.914	0.126	5.61392e-34	Mucous-squamous-larynx	Plat
1705	3.75739e-38	3.42657	0.857	0.272	5.71838e-34	Mucous-squamous-larynx	Serpinb8
1706	8.84678e-38	3.46444	0.943	0.289	1.34639e-33	Mucous-squamous-larynx	Vps37b
1707	1.99812e-37	3.95379	0.857	0.379	3.04094e-33	Mucous-squamous-larynx	Gadd45b
1708	2.97857e-37	4.98963	0.714	0.078	4.53309e-33	Mucous-squamous-larynx	Dgat2
1709	1.06372e-36	3.91174	0.857	0.159	1.61888e-32	Mucous-squamous-larynx	Pard6b
1710	1.22962e-36	8.91379	0.543	0.004	1.87136e-32	Mucous-squamous-larynx	Ankk1
1711	5.46777e-36	4.76211	0.8	0.07	8.32139e-32	Mucous-squamous-larynx	Abcg1
1712	1.58078e-35	5.06545	0.771	0.062	2.40579e-31	Mucous-squamous-larynx	Slc25a48
1713	3.7162e-35	3.54066	0.829	0.24	5.65569e-31	Mucous-squamous-larynx	Ripk2
1714	1.24627e-34	3.68185	0.971	0.268	1.89669e-30	Mucous-squamous-larynx	Krt13
1715	1.60405e-33	6.46025	0.657	0.022	2.4412e-29	Mucous-squamous-larynx	Tnfrsf11b
1716	6.399e-33	3.72803	0.971	0.111	9.73864e-29	Mucous-squamous-larynx	Tmprss11b
1717	2.77928e-32	3.46827	0.914	0.19	4.22978e-28	Mucous-squamous-larynx	Zc3h12a
1718	3.84137e-32	5.25742	0.743	0.074	5.84618e-28	Mucous-squamous-larynx	Ccl6
1719	8.99131e-32	4.76827	0.771	0.056	1.36839e-27	Mucous-squamous-larynx	Sowahb
1720	1.41027e-31	3.82506	0.886	0.128	2.14629e-27	Mucous-squamous-larynx	Kifc3
1721	1.54466e-31	5.90031	0.6	0.043	2.35082e-27	Mucous-squamous-larynx	Vnn1
1722	1.73852e-31	5.30806	0.686	0.053	2.64585e-27	Mucous-squamous-larynx	Plet1os
1723	2.19298e-31	5.83105	0.657	0.025	3.3375e-27	Mucous-squamous-larynx	Ifi204
1724	2.94333e-31	4.82715	0.771	0.044	4.47945e-27	Mucous-squamous-larynx	Hsd17b2
1725	1.04274e-29	4.45358	0.743	0.079	1.58695e-25	Mucous-squamous-larynx	Rnf39
1726	9.35974e-29	3.71952	0.771	0.342	1.42446e-24	Mucous-squamous-larynx	Hist1h1c
1727	5.71174e-28	6.34117	0.543	0.013	8.6927e-24	Mucous-squamous-larynx	Gm14137
1728	1.33332e-27	3.65061	0.743	0.156	2.02918e-23	Mucous-squamous-larynx	Tspan6
1729	2.62382e-27	4.76534	0.657	0.064	3.99319e-23	Mucous-squamous-larynx	Map3k8
1730	4.09818e-27	7.96325	0.514	0.024	6.23702e-23	Mucous-squamous-larynx	Asprv1
1731	4.90024e-27	3.50983	0.8	0.201	7.45768e-23	Mucous-squamous-larynx	Trim12a
1732	6.29661e-27	6.87	0.514	0.012	9.58282e-23	Mucous-squamous-larynx	Ifi211
1733	1.13589e-26	3.51151	0.886	0.164	1.72871e-22	Mucous-squamous-larynx	Prss32
1734	2.32267e-26	3.55607	0.771	0.177	3.53487e-22	Mucous-squamous-larynx	Hsbp1l1
1735	1.26056e-25	4.03543	0.771	0.095	1.91845e-21	Mucous-squamous-larynx	B3galt5
1736	4.15391e-25	3.46863	0.686	0.178	6.32184e-21	Mucous-squamous-larynx	Metrnl
1737	5.78817e-25	5.26389	0.629	0.034	8.80902e-21	Mucous-squamous-larynx	Muc13
1738	6.56845e-25	4.31657	0.714	0.054	9.99652e-21	Mucous-squamous-larynx	P2ry2
1739	1.002e-24	4.06211	0.743	0.067	1.52495e-20	Mucous-squamous-larynx	Dusp4
1740	1.1737e-24	3.62542	0.743	0.152	1.78626e-20	Mucous-squamous-larynx	Entpd3
1741	1.51573e-24	3.97611	0.714	0.099	2.30679e-20	Mucous-squamous-larynx	Myzap
1742	1.78353e-24	7.22416	0.457	0.007	2.71435e-20	Mucous-squamous-larynx	Ifi205
1743	1.95896e-24	7.9508	0.429	0.008	2.98134e-20	Mucous-squamous-larynx	Chac1
1744	5.25192e-24	5.53544	0.571	0.033	7.9929e-20	Mucous-squamous-larynx	Ltb
1745	1.21932e-23	3.84499	0.571	0.128	1.85569e-19	Mucous-squamous-larynx	Gch1
1746	1.31775e-23	4.94512	0.629	0.102	2.00549e-19	Mucous-squamous-larynx	Sbsn
1747	1.33112e-23	10.5829	0.343	0.001	2.02582e-19	Mucous-squamous-larynx	Gm44275
1748	2.27537e-23	4.24409	0.571	0.083	3.46288e-19	Mucous-squamous-larynx	4930415O20Rik
1749	2.93277e-23	3.98411	0.6	0.122	4.46339e-19	Mucous-squamous-larynx	Upk2
1750	1.21621e-21	3.64005	0.771	0.181	1.85095e-17	Mucous-squamous-larynx	Tnfaip2
1751	1.9e-21	3.66473	0.6	0.113	2.89161e-17	Mucous-squamous-larynx	Rassf5
1752	7.55895e-21	3.76786	0.714	0.083	1.1504e-16	Mucous-squamous-larynx	Slc9a4
1753	8.87346e-21	3.45743	0.771	0.103	1.35045e-16	Mucous-squamous-larynx	Krt6a
1754	9.58831e-21	5.9386	0.429	0.023	1.45924e-16	Mucous-squamous-larynx	Gm28856
1755	1.59402e-20	6.6706	0.4	0.012	2.42593e-16	Mucous-squamous-larynx	Smpdl3b
1756	2.63917e-20	3.98272	0.629	0.047	4.01656e-16	Mucous-squamous-larynx	Chit1
1757	1.04644e-19	4.32176	0.571	0.068	1.59257e-15	Mucous-squamous-larynx	Vasn
1758	1.31957e-19	5.88387	0.429	0.016	2.00825e-15	Mucous-squamous-larynx	Anxa9
1759	1.56414e-19	6.63853	0.4	0.011	2.38046e-15	Mucous-squamous-larynx	Tmem171
1760	1.59798e-19	5.58406	0.343	0.034	2.43196e-15	Mucous-squamous-larynx	Ptpn22
1761	2.02082e-19	5.36886	0.543	0.035	3.07549e-15	Mucous-squamous-larynx	Aldh1a3
1762	2.45504e-19	4.58775	0.543	0.036	3.73633e-15	Mucous-squamous-larynx	Melk
1763	1.5653e-18	4.71966	0.514	0.032	2.38223e-14	Mucous-squamous-larynx	Tnf
1764	1.60275e-18	4.06313	0.571	0.091	2.43922e-14	Mucous-squamous-larynx	Gbp2
1765	4.85631e-18	3.45594	0.629	0.13	7.39082e-14	Mucous-squamous-larynx	Srxn1
1766	1.01611e-17	7.12672	0.371	0.014	1.54642e-13	Mucous-squamous-larynx	Rnf223
1767	1.24488e-17	6.06213	0.4	0.019	1.89458e-13	Mucous-squamous-larynx	Entpd1
1768	4.59933e-17	3.96551	0.571	0.102	6.99972e-13	Mucous-squamous-larynx	Tnfaip3
1769	4.64758e-17	4.82394	0.457	0.039	7.07315e-13	Mucous-squamous-larynx	C2
1770	5.81718e-17	3.4227	0.657	0.104	8.85317e-13	Mucous-squamous-larynx	Zbp1
1771	7.69422e-17	5.55353	0.429	0.023	1.17098e-12	Mucous-squamous-larynx	Oasl1
1772	1.13241e-16	4.24296	0.543	0.1	1.72341e-12	Mucous-squamous-larynx	Ly6g6c
1773	3.02487e-16	4.2841	0.514	0.044	4.60355e-12	Mucous-squamous-larynx	Mmp23
1774	5.62066e-16	3.46051	0.6	0.093	8.55409e-12	Mucous-squamous-larynx	Natd1
1775	9.14607e-16	3.8961	0.571	0.074	1.39194e-11	Mucous-squamous-larynx	Tmprss11d
1776	1.73526e-15	5.99673	0.343	0.011	2.64089e-11	Mucous-squamous-larynx	Pigz
1777	3.69058e-15	3.75362	0.543	0.052	5.61669e-11	Mucous-squamous-larynx	Grhl3
1778	8.85076e-15	8.26937	0.257	0.005	1.347e-10	Mucous-squamous-larynx	Arl14
1779	1.78247e-14	3.84344	0.457	0.085	2.71274e-10	Mucous-squamous-larynx	A830008E24Rik
1780	8.32929e-14	4.37475	0.429	0.034	1.26763e-09	Mucous-squamous-larynx	Mirt1
1781	8.90119e-14	3.85168	0.486	0.056	1.35467e-09	Mucous-squamous-larynx	1500015A07Rik
1782	1.30194e-13	3.4944	0.486	0.111	1.98142e-09	Mucous-squamous-larynx	Tmem45a
1783	2.59707e-13	3.75262	0.486	0.064	3.95248e-09	Mucous-squamous-larynx	Cyp27a1
1784	3.40168e-13	3.5072	0.429	0.03	5.17701e-09	Mucous-squamous-larynx	Bcas1
1785	1.2265e-11	4.86385	0.314	0.02	1.86662e-07	Mucous-squamous-larynx	Gzma
1786	1.57135e-11	3.54396	0.457	0.066	2.39144e-07	Mucous-squamous-larynx	Tprg
1787	1.69748e-11	4.90033	0.314	0.019	2.5834e-07	Mucous-squamous-larynx	Gm12968
1788	2.33555e-11	4.61011	0.371	0.036	3.55447e-07	Mucous-squamous-larynx	Gm36640
1789	4.98817e-11	3.67848	0.4	0.065	7.5915e-07	Mucous-squamous-larynx	Rnasel
1790	3.05376e-10	3.94587	0.314	0.124	4.64751e-06	Mucous-squamous-larynx	Hist1h4h
1791	1.68733e-09	4.79366	0.257	0.011	2.56795e-05	Mucous-squamous-larynx	Krt6b
1792	7.58736e-09	3.56807	0.371	0.051	0.000115472	Mucous-squamous-larynx	Cybb
1793	1.03278e-08	3.84736	0.314	0.032	0.000157178	Mucous-squamous-larynx	Arhgef37
1794	1.04667e-08	3.66011	0.343	0.04	0.000159292	Mucous-squamous-larynx	Rnf208
1795	2.19407e-08	4.25696	0.257	0.027	0.000333916	Mucous-squamous-larynx	Gm44009
1796	6.58533e-08	3.72671	0.371	0.082	0.00100222	Mucous-squamous-larynx	Hist1h4i
1797	1.02404e-07	3.7846	0.257	0.018	0.00155848	Mucous-squamous-larynx	Gm26726
1798	2.25048e-07	4.09375	0.257	0.025	0.00342501	Mucous-squamous-larynx	Fam3b
1799	5.2322e-07	3.42066	0.286	0.03	0.00796288	Mucous-squamous-larynx	Arhgap40
1800	7.61868e-06	3.44267	0.257	0.033	0.115949	Mucous-squamous-larynx	Exoc3l4
1801	1.55207e-61	4.38997	1	0.425	2.3621e-57	Basal-myoepithelial	Apoe
1802	2.76518e-60	7.0453	0.973	0.04	4.20833e-56	Basal-myoepithelial	Ntng1
1803	3.38709e-55	3.221	1	0.439	5.15481e-51	Basal-myoepithelial	Marcks
1804	1.31459e-50	6.45572	0.784	0.044	2.00067e-46	Basal-myoepithelial	Fhod3
1805	1.41578e-50	5.98668	0.865	0.068	2.15468e-46	Basal-myoepithelial	Nkain3
1806	3.7832e-50	5.01005	0.919	0.102	5.75765e-46	Basal-myoepithelial	Gpc6
1807	2.0751e-48	4.05781	0.892	0.227	3.15809e-44	Basal-myoepithelial	Wnt5b
1808	3.49701e-42	6.68577	0.73	0.023	5.3221e-38	Basal-myoepithelial	Prelp
1809	3.89312e-42	7.18019	0.703	0.011	5.92494e-38	Basal-myoepithelial	Ntrk3
1810	5.89253e-39	4.36848	0.973	0.114	8.96785e-35	Basal-myoepithelial	Krt14
1811	1.15653e-36	4.51448	0.892	0.108	1.76012e-32	Basal-myoepithelial	Sdk1
1812	1.09044e-34	5.6438	0.703	0.03	1.65954e-30	Basal-myoepithelial	Moxd1
1813	1.72052e-33	5.09274	0.784	0.052	2.61846e-29	Basal-myoepithelial	Tnc
1814	8.73432e-33	4.77089	0.784	0.073	1.32928e-28	Basal-myoepithelial	Csf1
1815	2.80169e-31	4.27005	0.784	0.109	4.26389e-27	Basal-myoepithelial	Kcnh1
1816	5.74496e-30	8.26923	0.351	0.04	8.74325e-26	Basal-myoepithelial	Acta2
1817	4.20718e-29	3.79516	0.811	0.167	6.4029e-25	Basal-myoepithelial	Snai2
1818	5.21046e-29	4.22739	0.73	0.082	7.92981e-25	Basal-myoepithelial	Sdk2
1819	8.80767e-29	3.88136	0.73	0.129	1.34044e-24	Basal-myoepithelial	Fgfr1
1820	9.80049e-29	3.03069	0.757	0.339	1.49154e-24	Basal-myoepithelial	Palld
1821	1.55944e-28	7.74142	0.486	0.008	2.3733e-24	Basal-myoepithelial	Fst
1822	7.74678e-28	6.57037	0.486	0.006	1.17898e-23	Basal-myoepithelial	Fibin
1823	8.57631e-28	3.1582	0.919	0.2	1.30523e-23	Basal-myoepithelial	Pltp
1824	1.96403e-27	4.28283	0.73	0.075	2.98906e-23	Basal-myoepithelial	Itgb8
1825	4.81891e-27	3.95973	0.811	0.118	7.3339e-23	Basal-myoepithelial	9530026P05Rik
1826	5.9503e-27	3.25144	0.811	0.193	9.05576e-23	Basal-myoepithelial	Cdh3
1827	3.36757e-26	3.20414	0.919	0.18	5.12511e-22	Basal-myoepithelial	Sox9
1828	3.51553e-26	3.15916	0.892	0.425	5.35028e-22	Basal-myoepithelial	Dcn
1829	5.78434e-26	3.76358	0.757	0.123	8.80318e-22	Basal-myoepithelial	Gpm6b
1830	9.99297e-26	3.85946	0.568	0.136	1.52083e-21	Basal-myoepithelial	Sfrp1
1831	1.11209e-25	6.06106	0.568	0.056	1.69248e-21	Basal-myoepithelial	Mylk
1832	1.20253e-25	5.00079	0.568	0.02	1.83013e-21	Basal-myoepithelial	Cxcl12
1833	1.47152e-25	2.52207	1	0.327	2.23951e-21	Basal-myoepithelial	Col17a1
1834	1.99455e-25	3.00708	0.892	0.284	3.0355e-21	Basal-myoepithelial	Rbp1
1835	4.6046e-25	3.68164	0.811	0.255	7.00774e-21	Basal-myoepithelial	Ctgf
1836	5.68758e-25	9.45919	0.324	0.006	8.65593e-21	Basal-myoepithelial	Cntn5
1837	7.33284e-25	2.93452	0.838	0.286	1.11598e-20	Basal-myoepithelial	Boc
1838	8.59239e-25	3.88829	0.757	0.134	1.30768e-20	Basal-myoepithelial	Frmd4a
1839	2.64599e-24	2.99393	0.784	0.25	4.02693e-20	Basal-myoepithelial	Tgfbr3
1840	3.40481e-24	2.40984	0.946	0.463	5.18179e-20	Basal-myoepithelial	Zfp36l2
1841	1.6882e-23	3.91011	0.541	0.127	2.56927e-19	Basal-myoepithelial	Heg1
1842	1.82365e-23	5.42467	0.514	0.018	2.77541e-19	Basal-myoepithelial	Islr
1843	2.35288e-23	5.28428	0.486	0.012	3.58085e-19	Basal-myoepithelial	Rcn3
1844	4.84272e-23	3.06635	0.811	0.217	7.37013e-19	Basal-myoepithelial	Ndrg1
1845	1.25959e-22	3.05218	0.784	0.239	1.91696e-18	Basal-myoepithelial	Ntn4
1846	2.76184e-22	2.53591	0.946	0.303	4.20324e-18	Basal-myoepithelial	Zfp462
1847	4.10812e-22	5.70651	0.486	0.025	6.25215e-18	Basal-myoepithelial	Col4a1
1848	6.87812e-22	5.1073	0.676	0.136	1.04678e-17	Basal-myoepithelial	Tpm2
1849	1.27262e-21	3.16785	0.784	0.229	1.9368e-17	Basal-myoepithelial	Rflnb
1850	1.33212e-21	3.56466	0.703	0.12	2.02736e-17	Basal-myoepithelial	Fbln1
1851	1.41111e-21	4.1326	0.622	0.049	2.14756e-17	Basal-myoepithelial	Hspg2
1852	3.66702e-21	3.61761	0.568	0.127	5.58084e-17	Basal-myoepithelial	Tfap2c
1853	8.68292e-21	3.12154	0.838	0.302	1.32145e-16	Basal-myoepithelial	Cp
1854	1.38534e-20	4.79719	0.541	0.034	2.10835e-16	Basal-myoepithelial	Col23a1
1855	2.41173e-20	2.45258	0.973	0.372	3.67041e-16	Basal-myoepithelial	Trp63
1856	2.59926e-20	5.23965	0.459	0.042	3.95582e-16	Basal-myoepithelial	Kirrel3
1857	2.98098e-20	2.76406	0.892	0.294	4.53675e-16	Basal-myoepithelial	Adgrl3
1858	5.05128e-20	3.92917	0.649	0.177	7.68754e-16	Basal-myoepithelial	Nrxn1
1859	7.89307e-20	2.89251	0.865	0.249	1.20125e-15	Basal-myoepithelial	Ackr3
1860	8.64708e-20	8.41152	0.324	0.004	1.316e-15	Basal-myoepithelial	Cxcl14
1861	8.91614e-20	4.83672	0.486	0.041	1.35695e-15	Basal-myoepithelial	Fndc1
1862	3.06265e-19	6.11685	0.378	0.011	4.66104e-15	Basal-myoepithelial	Bhlhe41
1863	4.27369e-19	4.03452	0.541	0.077	6.50413e-15	Basal-myoepithelial	Chst11
1864	8.0688e-19	3.34256	0.649	0.37	1.22799e-14	Basal-myoepithelial	Dmd
1865	1.08951e-18	5.16366	0.432	0.016	1.65813e-14	Basal-myoepithelial	Sostdc1
1866	1.54672e-18	2.5187	0.784	0.381	2.35396e-14	Basal-myoepithelial	Flna
1867	2.10935e-18	3.8369	0.568	0.086	3.21022e-14	Basal-myoepithelial	Vwa1
1868	4.32795e-18	5.05462	0.459	0.031	6.58671e-14	Basal-myoepithelial	Fbln2
1869	4.73548e-18	4.37931	0.514	0.055	7.20693e-14	Basal-myoepithelial	Gas1
1870	5.86841e-18	3.84034	0.514	0.082	8.93113e-14	Basal-myoepithelial	Vdr
1871	7.27079e-18	3.30599	0.622	0.125	1.10654e-13	Basal-myoepithelial	Gprc5b
1872	1.78338e-17	3.19656	0.649	0.134	2.71412e-13	Basal-myoepithelial	Msrb3
1873	2.70629e-17	3.50735	0.595	0.096	4.11871e-13	Basal-myoepithelial	Fzd7
1874	3.05523e-17	3.61222	0.486	0.092	4.64976e-13	Basal-myoepithelial	Mdk
1875	4.23162e-17	4.51449	0.459	0.041	6.44011e-13	Basal-myoepithelial	Pdlim4
1876	4.57677e-17	2.69227	0.703	0.25	6.96539e-13	Basal-myoepithelial	Fermt2
1877	6.35832e-17	3.00992	0.757	0.153	9.67672e-13	Basal-myoepithelial	Tenm2
1878	6.55328e-17	3.78075	0.541	0.059	9.97343e-13	Basal-myoepithelial	Kirrel
1879	1.22691e-16	5.40426	0.378	0.016	1.86723e-12	Basal-myoepithelial	Sh3rf3
1880	1.80515e-16	4.67191	0.405	0.034	2.74726e-12	Basal-myoepithelial	Rai2
1881	5.60767e-16	3.06524	0.649	0.152	8.53431e-12	Basal-myoepithelial	Phldb2
1882	5.65694e-16	3.44755	0.568	0.139	8.60929e-12	Basal-myoepithelial	Itga1
1883	1.40896e-15	5.82403	0.324	0.008	2.1443e-11	Basal-myoepithelial	Sema6a
1884	2.38213e-15	3.34836	0.595	0.121	3.62537e-11	Basal-myoepithelial	Mia
1885	2.63359e-15	4.67991	0.432	0.034	4.00807e-11	Basal-myoepithelial	Lhfp
1886	2.88939e-15	2.40523	0.811	0.292	4.39736e-11	Basal-myoepithelial	Ank
1887	2.9395e-15	3.24028	0.622	0.106	4.47362e-11	Basal-myoepithelial	Rhoj
1888	4.23674e-15	2.52176	0.595	0.338	6.4479e-11	Basal-myoepithelial	Fam129a
1889	4.42358e-15	3.20837	0.595	0.139	6.73225e-11	Basal-myoepithelial	Nrtn
1890	4.80651e-15	6.98471	0.27	0.004	7.31502e-11	Basal-myoepithelial	Gjc1
1891	5.54014e-15	4.66001	0.405	0.05	8.43153e-11	Basal-myoepithelial	Pdgfb
1892	6.27423e-15	5.36483	0.297	0.026	9.54875e-11	Basal-myoepithelial	Ism1
1893	9.30279e-15	3.18253	0.622	0.166	1.41579e-10	Basal-myoepithelial	Mme
1894	3.03221e-14	3.27527	0.649	0.194	4.61472e-10	Basal-myoepithelial	Cald1
1895	3.99682e-14	2.65636	0.757	0.266	6.08276e-10	Basal-myoepithelial	Sparc
1896	4.3972e-14	4.75403	0.378	0.02	6.69211e-10	Basal-myoepithelial	Tmem47
1897	5.46767e-14	2.58531	0.486	0.217	8.32124e-10	Basal-myoepithelial	Ctnnal1
1898	7.51765e-14	5.37119	0.324	0.016	1.14411e-09	Basal-myoepithelial	Ror2
1899	7.8203e-14	4.69196	0.378	0.024	1.19017e-09	Basal-myoepithelial	Pak3
1900	1.38717e-13	4.17697	0.405	0.029	2.11114e-09	Basal-myoepithelial	CT025619.1
1901	3.11596e-13	2.38667	0.676	0.266	4.74219e-09	Basal-myoepithelial	Plpp3
1902	3.72174e-13	2.6138	0.676	0.151	5.66412e-09	Basal-myoepithelial	Selenom
1903	4.48132e-13	4.11297	0.351	0.046	6.82012e-09	Basal-myoepithelial	Col16a1
1904	9.11925e-13	3.17244	0.514	0.11	1.38786e-08	Basal-myoepithelial	Matn2
1905	9.75829e-13	3.30736	0.459	0.093	1.48511e-08	Basal-myoepithelial	Arrb1
1906	1.09665e-12	2.57053	0.595	0.191	1.66899e-08	Basal-myoepithelial	Wtip
1907	1.21599e-12	2.51807	0.946	0.68	1.85061e-08	Basal-myoepithelial	Mt1
1908	1.76233e-12	3.25473	0.432	0.113	2.68209e-08	Basal-myoepithelial	Tcaf2
1909	5.45257e-12	5.20546	0.297	0.018	8.29827e-08	Basal-myoepithelial	Slit3
1910	6.32877e-12	3.61713	0.432	0.046	9.63176e-08	Basal-myoepithelial	Lama4
1911	1.51894e-11	4.33656	0.351	0.032	2.31168e-07	Basal-myoepithelial	Abat
1912	1.61127e-11	5.23819	0.297	0.019	2.4522e-07	Basal-myoepithelial	Nkd2
1913	1.61745e-11	4.46183	0.324	0.02	2.46159e-07	Basal-myoepithelial	Arhgef25
1914	1.99006e-11	2.90599	0.459	0.139	3.02867e-07	Basal-myoepithelial	Htra1
1915	2.32772e-11	3.37333	0.459	0.07	3.54255e-07	Basal-myoepithelial	Mark1
1916	3.62919e-11	3.74005	0.378	0.034	5.52327e-07	Basal-myoepithelial	Col4a2
1917	5.26906e-11	2.38955	0.649	0.199	8.01899e-07	Basal-myoepithelial	Dkk3
1918	5.42724e-11	3.99949	0.324	0.02	8.25971e-07	Basal-myoepithelial	Ror1
1919	7.05489e-11	2.53769	0.541	0.178	1.07368e-06	Basal-myoepithelial	Serpinb9
1920	1.06579e-10	2.96561	0.432	0.106	1.62203e-06	Basal-myoepithelial	Gm15867
1921	1.14338e-10	2.38095	0.649	0.275	1.7401e-06	Basal-myoepithelial	Gm26802
1922	1.15158e-10	3.33825	0.432	0.087	1.75259e-06	Basal-myoepithelial	Enc1
1923	1.19568e-10	4.26995	0.324	0.029	1.81971e-06	Basal-myoepithelial	C1s1
1924	1.59738e-10	4.0363	0.297	0.054	2.43105e-06	Basal-myoepithelial	Mmp2
1925	1.89664e-10	2.90805	0.459	0.122	2.8865e-06	Basal-myoepithelial	Trnp1
1926	2.71873e-10	2.73197	0.486	0.131	4.13764e-06	Basal-myoepithelial	Enpp1
1927	3.17028e-10	3.89795	0.351	0.052	4.82485e-06	Basal-myoepithelial	Ctnnd2
1928	3.3002e-10	2.70337	0.541	0.112	5.02258e-06	Basal-myoepithelial	Tmtc1
1929	4.02607e-10	4.59028	0.27	0.013	6.12727e-06	Basal-myoepithelial	Hgf
1930	4.40045e-10	3.70915	0.351	0.035	6.69704e-06	Basal-myoepithelial	Lcn2
1931	4.80126e-10	2.53755	0.595	0.177	7.30704e-06	Basal-myoepithelial	Fmnl2
1932	5.93884e-10	3.811	0.351	0.054	9.03833e-06	Basal-myoepithelial	Fblim1
1933	8.59576e-10	2.84594	0.486	0.127	1.30819e-05	Basal-myoepithelial	Sema5a
1934	9.51688e-10	3.24561	0.405	0.068	1.44837e-05	Basal-myoepithelial	Bmp7
1935	1.37558e-09	2.92484	0.378	0.101	2.09349e-05	Basal-myoepithelial	Rab34
1936	1.42492e-09	3.96479	0.297	0.048	2.16858e-05	Basal-myoepithelial	Tgfb1i1
1937	1.7804e-09	2.48314	0.486	0.216	2.70959e-05	Basal-myoepithelial	Xdh
1938	2.04155e-09	4.22127	0.297	0.035	3.10703e-05	Basal-myoepithelial	Pdzrn3
1939	2.20252e-09	3.29565	0.378	0.046	3.35201e-05	Basal-myoepithelial	Cd200
1940	3.1919e-09	2.82861	0.459	0.106	4.85775e-05	Basal-myoepithelial	Rcn1
1941	3.41008e-09	3.10473	0.405	0.077	5.18981e-05	Basal-myoepithelial	Sema6d
1942	3.66138e-09	2.99837	0.432	0.08	5.57225e-05	Basal-myoepithelial	Plcl1
1943	3.7889e-09	2.90597	0.486	0.115	5.76632e-05	Basal-myoepithelial	Rasl11a
1944	4.34608e-09	3.68247	0.297	0.044	6.61429e-05	Basal-myoepithelial	Sspn
1945	7.33775e-09	4.36444	0.27	0.025	0.000111673	Basal-myoepithelial	4932411K12Rik
1946	9.75954e-09	2.4502	0.486	0.158	0.00014853	Basal-myoepithelial	Fjx1
1947	1.05949e-08	2.82022	0.459	0.13	0.000161244	Basal-myoepithelial	Cd59a
1948	1.13958e-08	2.65498	0.432	0.121	0.000173432	Basal-myoepithelial	Osr1
1949	1.17069e-08	3.55955	0.324	0.044	0.000178167	Basal-myoepithelial	Rhbdl3
1950	1.29961e-08	2.9161	0.405	0.097	0.000197788	Basal-myoepithelial	Fam49a
1951	1.85872e-08	4.12754	0.27	0.026	0.000282878	Basal-myoepithelial	Pygo1
1952	1.94046e-08	3.06667	0.378	0.078	0.000295319	Basal-myoepithelial	Kif26b
1953	2.1416e-08	3.40677	0.351	0.049	0.00032593	Basal-myoepithelial	Gxylt2
1954	2.72866e-08	2.36925	0.514	0.122	0.000415275	Basal-myoepithelial	Evl
1955	2.88781e-08	2.57487	0.541	0.174	0.000439496	Basal-myoepithelial	Plscr4
1956	3.10062e-08	3.14986	0.297	0.08	0.000471883	Basal-myoepithelial	Plekhh2
1957	3.48409e-08	2.98572	0.378	0.077	0.000530244	Basal-myoepithelial	Dll1
1958	3.49878e-08	2.58921	0.459	0.149	0.000532479	Basal-myoepithelial	Ctps
1959	3.54306e-08	2.56097	0.405	0.131	0.000539218	Basal-myoepithelial	Sertad4
1960	4.14723e-08	2.36948	0.486	0.155	0.000631168	Basal-myoepithelial	Epb41l2
1961	4.66301e-08	2.94873	0.405	0.083	0.000709664	Basal-myoepithelial	Hmcn1
1962	4.74895e-08	2.62451	0.459	0.107	0.000722742	Basal-myoepithelial	Mmd
1963	5.63827e-08	2.38792	0.514	0.15	0.000858088	Basal-myoepithelial	Igsf3
1964	6.79299e-08	2.80237	0.378	0.096	0.00103383	Basal-myoepithelial	Tgfb2
1965	9.30221e-08	3.28879	0.351	0.059	0.0014157	Basal-myoepithelial	Cacna1c
1966	1.34441e-07	3.23948	0.297	0.069	0.00204605	Basal-myoepithelial	Chdh
1967	1.65182e-07	2.73282	0.432	0.113	0.00251391	Basal-myoepithelial	Pdlim3
1968	1.80142e-07	3.79759	0.27	0.029	0.00274159	Basal-myoepithelial	Col12a1
1969	1.92971e-07	2.47942	0.459	0.235	0.00293682	Basal-myoepithelial	Prss23
1970	2.05e-07	2.38414	0.432	0.113	0.0031199	Basal-myoepithelial	Fbn1
1971	2.49806e-07	2.65229	0.432	0.105	0.0038018	Basal-myoepithelial	Ar
1972	2.82643e-07	2.85669	0.378	0.084	0.00430154	Basal-myoepithelial	Thsd7a
1973	3.66484e-07	3.13141	0.324	0.051	0.00557753	Basal-myoepithelial	Medag
1974	4.10629e-07	2.64335	0.405	0.088	0.00624936	Basal-myoepithelial	Camk4
1975	1.00474e-06	2.40631	0.486	0.2	0.0152911	Basal-myoepithelial	Robo2
1976	1.25473e-06	3.14831	0.27	0.031	0.0190957	Basal-myoepithelial	Kcnip3
1977	2.15806e-06	2.70608	0.324	0.058	0.0328435	Basal-myoepithelial	Serpine2
1978	2.55982e-06	2.86992	0.324	0.073	0.0389579	Basal-myoepithelial	Me3
1979	2.60219e-06	2.85081	0.297	0.084	0.0396027	Basal-myoepithelial	Tnik
1980	3.72587e-06	2.55153	0.351	0.083	0.0567041	Basal-myoepithelial	Fzd2
1981	5.21337e-06	2.37734	0.351	0.118	0.0793423	Basal-myoepithelial	Hr
1982	5.46125e-06	3.22669	0.27	0.041	0.0831147	Basal-myoepithelial	Col18a1
1983	6.70445e-06	2.51287	0.324	0.104	0.102035	Basal-myoepithelial	D3Ertd254e
1984	7.43058e-06	2.92424	0.27	0.082	0.113086	Basal-myoepithelial	Fam198b
1985	8.27107e-06	2.93259	0.27	0.04	0.125877	Basal-myoepithelial	Rtl4
1986	9.86833e-06	2.39452	0.297	0.117	0.150186	Basal-myoepithelial	Pdlim7
1987	1.07842e-05	2.41278	0.405	0.118	0.164125	Basal-myoepithelial	Bnc2
1988	1.10578e-05	2.59482	0.351	0.09	0.168289	Basal-myoepithelial	Dock6
1989	1.12239e-05	2.44811	0.351	0.099	0.170816	Basal-myoepithelial	Cep85l
1990	1.26423e-05	2.45513	0.351	0.102	0.192403	Basal-myoepithelial	Art4
1991	1.54243e-05	2.64045	0.324	0.076	0.234742	Basal-myoepithelial	Sema3a
1992	2.5062e-05	2.56657	0.324	0.071	0.381419	Basal-myoepithelial	Arhgef40
1993	2.91175e-05	2.93312	0.27	0.086	0.443139	Basal-myoepithelial	Pid1
1994	6.3358e-05	2.39165	0.324	0.111	0.964245	Basal-myoepithelial	Rhobtb3
1995	6.57899e-05	2.38514	0.324	0.084	1	Basal-myoepithelial	Mtss1l
1996	0.000109268	2.37504	0.324	0.089	1	Basal-myoepithelial	Cep170
1997	0.000125167	2.67382	0.27	0.059	1	Basal-myoepithelial	Nynrin
[truncated: 1,603 more rows]

## Sheet: all.epi.enrichment
Supplementary Table 3.
Functional enrichment analysis using upregulated genes of epithelial cells showing the top 10 biological processes, cellular components, and molecular functions.
Basal-dorsal-trachea	Biological process		Term	P-value	Adjusted P-value	Odds Ratio	Combined Score	Genes
		1	Regulation Of Cell Migration (GO:0030334)	3.999e-07	0.0005639	4.61	67.89	NGFR;CAV1;MAGI2;SEMA3E;LDLRAD4;KRT5;SULF1;DACH1;DUSP10;FAM110C;PDGFC;NTF3;PLXNA2;SNAI2;FLNA;CDH13;EPPK1;AMOTL1
		2	Negative Regulation Of Cell Migration (GO:0030336)	5.838e-06	0.002496	6.76	81.45	NGFR;DACH1;DUSP10;MAGI2;EVL;EPPK1;LDLRAD4;TRIB1;SULF1;PHLDB2
		3	Negative Regulation Of Epithelial Cell Proliferation (GO:0050680)	6.334e-06	0.002496	11.36	136.01	SPARC;DUSP10;CAV2;CAV1;SNAI2;EPPK1;SULF1
		4	Regulation Of Wound Healing (GO:0061041)	7.08e-06	0.002496	14.9	176.75	DUOX1;TNFRSF12A;CAV1;CD109;NRG1;EPPK1
		5	Negative Regulation Of Cell Population Proliferation (GO:0008285)	2.961e-05	0.005893	4.01	41.79	KLF11;MAGI2;P3H2;FBLN1;NRG1;ETS1;DUSP10;ADAMTS1;MYC;CDH13;EPPK1;IGFBP7;ANG;TRIB1
		6	Homophilic Cell Adhesion Via Plasma Membrane Adhesion Molecules (GO:0007156)	2.963e-05	0.005893	11.31	117.92	ROBO2;CDH13;FAT2;DSCAML1;SDK2;NECTIN1
		7	Negative Regulation Of Endothelial Cell Proliferation (GO:0001937)	3.196e-05	0.005893	15.84	163.96	NGFR;SPARC;CAV2;CAV1;SULF1
		8	Receptor Clustering (GO:0043113)	3.344e-05	0.005893	26.92	277.42	NGFR;DACH1;DUSP10;MAGI2;FBLN1;EPPK1;LDLRAD4;SULF1
		9	Negative Regulation Of Cell Motility (GO:2000146)	5.857e-05	0.009177	6.56	63.91	NGFR;DACH1;DUSP10;MAGI2;FBLN1;EPPK1;LDLRAD4;SULF1
		10	Transmembrane Receptor Protein Tyrosine Kinase Signaling Pathway (GO:0007169)	0.0001416	0.01925	4.16	36.9	BCAR3;FLRT2;AXL;CAV2;PDGFC;NTF3;PDK4;COL4A6;NRG1;ADRB2;SULF1
	Cellular component		Term	P-value	Adjusted P-value	Odds Ratio	Combined Score	Genes
		1	Cell-Substrate Junction (GO:0030055)	8.047e-11	9.979e-09	6.44	149.62	FZD1;COL17A1;BCAR3;KLF11;PRAG1;DST;CAV2;ITGB4;CAV1;MSN;SHROOM4;ICAM1;FERMT1;PROCR;FLRT2;EPB41L2;FLNA;CDH13;EPPK1;EVL;TLN2;PHLDB2
		2	Focal Adhesion (GO:0005925)	2.231e-09	1.383e-07	5.88	117.2	FZD1;BCAR3;KLF11;PRAG1;DST;CAV2;ITGB4;CAV1;MSN;SHROOM4;ICAM1;FERMT1;PROCR;FLRT2;EPB41L2;FLNA;CDH13;EVL;TLN2;PHLDB2
		3	Collagen-Containing Extracellular Matrix (GO:0062023)	7.259e-09	3.001e-07	5.77	108.07	COL17A1;SPARC;DST;LAMB3;LAMA3;P3H2;LTBP4;FBLN1;NRG1;SULF1;ICAM1;ADAMTS1;COL7A1;COL4A6;VWA1;CDH13;IGFBP7;ANG;MATN2
		4	Cell-Cell Junction (GO:0005911)	2.015e-06	6.246e-05	5.15	67.59	COL17A1;MSN;SHROOM4;BAIAP2L2;CDH3;DLG2;FLRT2;TRIM29;EPB41L3;FAT2;FLNA;CDH13;AJUBA;NECTIN1
		5	Hemidesmosome (GO:0030056)	1.927e-05	0.0004251	100.49	1091.04	DST;ITGB4;EPPK1
		6	Adherens Junction (GO:0005912)	2.057e-05	0.0004251	6.57	70.9	CDH3;DLG2;TRIM29;MSN;FAT2;CDH13;AJUBA;SHROOM4;NECTIN1
		7	Basement Membrane (GO:0005604)	9.344e-05	0.001655	12.36	114.65	DST;LAMA3;P3H2;COL4A6;ANG
		8	Cytoskeleton (GO:0005856)	0.0001148	0.00178	3.07	27.83	DST;MTCL1;MSN;KLF4;SHROOM4;EHD2;KRT17;ABLIM3;AXL;EPB41L2;EPB41L3;FLNA;EPPK1;ANG;TLN2;PHLDB2;DGKH
		9	Endoplasmic Reticulum Lumen (GO:0005788)	0.0001416	0.00195	4.16	36.9	ADAMTSL1;COL17A1;COL7A1;PDGFC;P3H2;COL4A6;VWA1;IGFBP7;PTGS2;FSTL1;F5
		10	Plasma Membrane Raft (GO:0044853)	0.0001728	0.002142	8.03	69.54	EHD2;CAV2;CAVIN2;CAV1;CDH13;LRP4
	Molecullar function		Term	P-value	Adjusted P-value	Odds Ratio	Combined Score	Genes
		1	Cadherin Binding (GO:0045296)	0.001446	0.1493	3.32	21.71	DNAJB1;TBC1D2;CDH3;TRIM29;MICALL1;FLNA;PAK6;CDH13;SFN;PHLDB2
		2	3',5'-cyclic-GMP Phosphodiesterase Activity (GO:0047555)	0.002022	0.1493	39.99	248.09	PDE5A;PDE8A
		3	MAP Kinase Tyrosine Phosphatase Activity (GO:0033550)	0.00342	0.1493	28.56	162.17	DUSP10;DUSP6
		4	MAP Kinase Tyrosine/Serine/Threonine Phosphatase Activity (GO:0017017)	0.00342	0.1493	28.56	162.17	DUSP10;DUSP6
		5	Protein Tyrosine/Threonine Phosphatase Activity (GO:0008330)	0.00342	0.1493	28.56	162.17	DUSP10;DUSP6
		6	BMP Receptor Binding (GO:0070700)	0.004247	0.1493	24.99	136.48	BMP3;BMP6
		7	Transmembrane Receptor Protein Serine/Threonine Kinase Binding (GO:0070696)	0.004247	0.1493	24.99	136.48	BMP3;BMP6
		8	Kinase Binding (GO:0019900)	0.006766	0.1913	2.51	12.53	BCAR3;SLC12A4;DLG2;CAV2;CAV1;FLNA;MSN;SFN;IRF5;PTN;PDE8A
		9	Protein Tyrosine Phosphatase Activity (GO:0004725)	0.007108	0.1913	5.59	27.66	PTPRE;DUSP10;PTPRZ1;DUSP6
		10	MAP Kinase Phosphatase Activity (GO:0033549)	0.008366	0.1913	16.66	79.68	DUSP10;DUSP6
Basal-ventral-trachea	Biological process		Term	P-value	Adjusted P-value	Odds Ratio	Combined Score	Genes
		1	Negative Regulation Of Signal Transduction (GO:0009968)	1.659e-05	0.01332	4.89	53.85	PTPRE;TSPAN15;SFRP1;NXN;GPC3;SORD;ENPP1;SULF1;GLI3;DCN;BMP5;DLK2
		2	Regulation Of Ossification (GO:0030278)	3.196e-05	0.01332	15.84	163.96	SFRP1;NOTCH1;LRP4;ENPP1;PTN
		3	Negative Regulation Of Endothelial Cell Proliferation (GO:0001937)	3.196e-05	0.01332	15.84	163.96	NGFR;SORD;PTPRM;APOE;SULF1
		4	Receptor Clustering (GO:0043113)	3.344e-05	0.01332	26.92	277.42	NRXN1;MAGI2;LRP4;PTN
		5	Ameboidal-Type Cell Migration (GO:0001667)	4.147e-05	0.01332	25.23	254.63	GPC3;FAT2;AMOTL1;TNS1
		6	Regulation Of Fibroblast Apoptotic Process (GO:2000269)	5.316e-05	0.01383	60.29	593.38	SFRP1;GAS6;PRDM11
		7	Cell-Cell Adhesion Via Plasma-Membrane Adhesion Molecules (GO:0098742)	6.028e-05	0.01383	5.68	55.16	SDK1;GRID2;CDH3;TENM3;FAT2;PTPRM;LRRC4C;DSCAML1;ICAM1
		8	Negative Regulation Of Ossification (GO:0030279)	8.814e-05	0.01769	20.18	188.45	SFRP1;NOTCH1;LRP4;ENPP1
		9	Protein Localization To Membrane (GO:0072657)	0.0001398	0.02495	5.05	44.83	TSPAN15;NRXN1;MAGI2;EPB41L3;P2RY1;RAB38;PTN;GAS6;AGRN
		10	Regulation Of Endothelial Cell Migration (GO:0010594)	0.0002545	0.03448	7.44	61.55	PTPRM;PTN;APOE;GLUL;DCN;VEGFA
	Cellular component		Term	P-value	Adjusted P-value	Odds Ratio	Combined Score	Genes
		1	Collagen-Containing Extracellular Matrix (GO:0062023)	1.183e-09	1.645e-07	6.12	125.82	LAMB3;P3H2;LTBP4;SULF1;DCN;ICAM1;SFRP1;EFEMP1;FRAS1;ABI3BP;COL7A1;SERPING1;TIMP3;IGFBP7;ANG;LGALS9;APOE;AGRN;FREM2;TGM2
		2	Cell-Cell Junction (GO:0005911)	1.047e-05	0.0007277	4.74	54.39	NOTCH1;PTPRM;FRMD4A;AQP3;NDRG1;VEGFA;RAP2B;CDH3;FLRT2;GJB3;EPB41L3;FAT2;AJUBA
		3	Golgi Lumen (GO:0005796)	6.571e-05	0.003044	7.69	74.01	GPC3;SDC1;DEFB1;GAS6;AGRN;PCSK5;DCN
		4	Adherens Junction (GO:0005912)	0.0001361	0.003936	5.77	51.35	CDH3;NOTCH1;FAT2;PTPRM;FRMD4A;AJUBA;NDRG1;VEGFA
		5	Endoplasmic Reticulum Lumen (GO:0005788)	0.0001416	0.003936	4.16	36.9	ADAMTSL1;TSPAN15;EVA1A;COL7A1;P3H2;GPC3;SERPING1;IGFBP7;APOE;GAS6;F3
		6	Apicolateral Plasma Membrane (GO:0016327)	0.0009755	0.0226	66.66	462.1	MTCL1;MPDZ
		7	Basement Membrane (GO:0005604)	0.00114	0.02264	9.6	65.06	FRAS1;P3H2;ANG;AGRN
		8	Bicellular Tight Junction (GO:0005923)	0.001317	0.02289	6.65	44.13	RAP2B;MAGI2;FRMD4A;AMOTL1;MPDZ
		9	Basolateral Plasma Membrane (GO:0016323)	0.001698	0.02622	4.34	27.7	SLC6A6;PDPN;ENPP1;SLC16A7;AQP4;ABCC10;AQP3
		10	Tight Junction (GO:0070160)	0.002427	0.0308	5.74	34.58	RAP2B;MAGI2;FRMD4A;AMOTL1;MPDZ
	Molecullar function		Term	P-value	Adjusted P-value	Odds Ratio	Combined Score	Genes
		1	Channel Activity (GO:0015267)	0.0001688	0.04463	10.78	93.61	SLC12A4;PDPN;AQP4;AQP3;GSDME
		2	Water Channel Activity (GO:0015250)	0.0003306	0.04463	27.4	219.57	PDPN;AQP4;AQP3
		3	Water Transmembrane Transporter Activity (GO:0005372)	0.0005011	0.0451	23.18	176.13	PDPN;AQP4;AQP3
		4	Phosphatidylcholine-Sterol O-acyltransferase Activator Activity (GO:0060228)	0.0009755	0.05268	66.66	462.1	APOC1;APOE
		5	Ciliary Neurotrophic Factor Receptor Binding (GO:0005127)	0.0009755	0.05268	66.66	462.1	OSMR;CRLF1
		6	Receptor Ligand Activity (GO:0048018)	0.001446	0.06509	3.32	21.71	JAG2;BMP3;WNT10A;EDA;NTF3;PTN;GAS6;CRLF1;VEGFA;BMP5
		7	Adenyl Nucleotide Binding (GO:0030554)	0.003603	0.1274	10.75	60.5	HPGD;DPYD;SORD
		8	BMP Receptor Binding (GO:0070700)	0.004247	0.1274	24.99	136.48	BMP3;BMP5
		9	Transmembrane Receptor Protein Serine/Threonine Kinase Binding (GO:0070696)	0.004247	0.1274	24.99	136.48	BMP3;BMP5
		10	Prostaglandin Transmembrane Transporter Activity (GO:0015132)	0.005157	0.1392	22.21	117	SLCO3A1;SLCO2A1
Basal-larynx	Biological process		Term	P-value	Adjusted P-value	Odds Ratio	Combined Score	Genes
		1	Mitotic Sister Chromatid Segregation (GO:0000070)	1.006e-15	1.128e-12	19.47	672.5	NCAPG2;CDCA8;KIF23;KIF11;SMC4;KNSTRN;SMC2;SGO1;TPX2;CENPE;CCNB1;PRC1;CENPK;NUSAP1;NCAPD2;CEP55;DLGAP5
		2	Positive Regulation Of Cell Cycle Process (GO:0090068)	5.201e-14	2.915e-11	16.79	513.65	GPSM2;RRM1;NCAPG2;CDCA8;KIF23;SMC4;SMC2;RACGAP1;SOX15;NUSAP1;MAP3K20;BIRC5;NCAPD2;KIF20B;ECT2;MAD2L1
		3	Microtubule Cytoskeleton Organization Involved In Mitosis (GO:1902850)	5.323e-13	1.989e-10	26.83	758.15	GPSM2;CENPE;CCNB1;CENPH;STMN1;NUSAP1;CDK1;TACC3;BIRC5;CDCA8;KIF11;DLGAP5
		4	Mitotic Cytokinesis (GO:0000281)	1.397e-11	3.914e-09	23.95	598.61	ANLN;RACGAP1;STMN1;NUSAP1;CKAP2;BIRC5;CDCA8;KIF23;ECT2;CENPA;CEP55
		5	Mitotic Spindle Organization (GO:0007052)	4.988e-11	1.118e-08	17.25	409.17	GPSM2;CENPE;TPX2;CCNB1;CENPH;PRC1;STMN1;BIRC5;CDCA8;KIF23;KIF11;DLGAP5
		6	Cytoskeleton-Dependent Cytokinesis (GO:0061640)	4.997e-10	9.336e-08	16.4	351.33	ANLN;RACGAP1;STMN1;NUSAP1;CKAP2;BIRC5;CDCA8;KIF23;ECT2;CENPA;CEP55
		7	Positive Regulation Of Chromosome Separation (GO:1905820)	1.501e-09	2.277e-07	87.45	1776.72	NCAPG2;CDCA8;BIRC5;NCAPD2;SMC4;SMC2
		8	DNA-templated DNA Replication (GO:0006261)	1.625e-09	2.277e-07	17.61	356.39	GINS2;RRM1;POLA2;RFC4;RAD51;MCM7;PRIM1;MCM3;MCM4;MCM5
		9	Positive Regulation Of Chromosome Segregation (GO:0051984)	1.558e-08	1.941e-06	51	916.84	CCNB1;NCAPG2;CDK1;NCAPD2;SMC4;SMC2
		10	Kinetochore Organization (GO:0051383)	2.301e-08	2.15e-06	101.51	1785.33	CENPE;CENPF;CENPW;CENPH;DLGAP5
	Cellular component		Term	P-value	Adjusted P-value	Odds Ratio	Combined Score	Genes
		1	Spindle (GO:0005819)	3.751e-13	5.289e-11	10.78	308.35	CKAP2L;CKAP2;BUB1B;KIF23;KIF11;HMMR;KNSTRN;CDC20;TPX2;CENPE;CENPF;RACGAP1;PRC1;TACC3;NUSAP1;CDK1;ECT2;DLGAP5;MAD2L1
		2	Mitotic Spindle (GO:0072686)	1.468e-11	1.035e-09	12.46	310.83	CKAP2L;CKAP2;HAUS4;KIF23;KIF11;KNSTRN;TPX2;CENPE;RACGAP1;NUSAP1;CDK1;TACC3;ECT2;DLGAP5;MAD2L1
		3	Nuclear Chromosome (GO:0000228)	1.899e-10	8.927e-09	15.16	339.41	TOP2A;GINS2;RAD51;MCM7;NCAPG2;MCM3;BIRC5;MCM4;MCM5;NCAPD2;SMC4;SMC2
		4	Condensed Chromosome (GO:0000793)	7.945e-09	2.801e-07	18.25	340.31	SGO1;CENPE;RAD51;NCAPG2;NCAPD2;MKI67;SMC4;CENPA;SMC2
		5	CMG Complex (GO:0071162)	2.301e-08	6.489e-07	101.51	1785.33	GINS2;MCM7;MCM3;MCM4;MCM5
		6	Microtubule Cytoskeleton (GO:0015630)	6.628e-08	1.558e-06	5.57	92.01	CKAP2L;CKAP2;CDCA8;BUB1B;KIF23;KIF11;HMMR;KIF15;CDC20;TPX2;CENPE;CCNB2;CENPF;RACGAP1;PRC1;BIRC5;KIF20B
		7	Cyclin-Dependent Protein Kinase Holoenzyme Complex (GO:0000307)	1.269e-07	2.556e-06	21.73	345	CCNA2;CCNB2;CCNB1;CCNE2;CDK1;CKS2;CKS1B
		8	Condensed Chromosome, Centromeric Region (GO:0000779)	1.176e-06	2.072e-05	80.8	1103.16	SGO1;CENPE;NCAPD2;CENPA
		9	Condensed Nuclear Chromosome (GO:0000794)	7.752e-06	0.0001215	22.05	259.45	RAD51;NCAPG2;NCAPD2;SMC4;SMC2
		10	Intracellular Membrane-Bounded Organelle (GO:0043231)	1.561e-05	0.0002202	1.88	20.85	TOP2A;ARHGAP11A;MCM7;LRRK2;NCAPG2;KIF11;MKI67;AFF3;SMC4;DNPH1;SMC2;LMNB1;GJA1;CHAF1A;SOX15;PCLAF;PITX1;DLGAP5;KCNH1;HELLS;RBFOX1;RFC4;P3H2;KIF23;KNL1;KRT5;CCNA2;MMS22L;BDH1;CCNE2;MCM3;PKP1;BIRC5;MCM4;MCM5;KIF20B;UHRF1;CDCA7;PARD6G;CENPA;ASCL2;PMF1;CCNB2;FAM83G;CCNB1;RACGAP1;HSD17B2;TNNI2;ECT2;PDLIM4;GINS2;EGLN3;SLC16A1;BCL11B;ATAD5;UBE2C;ATAD2;KRT13;ATP2B4;TBX2;TPX2;LACC1;FAM111A;CENPE;SH3RF2;CEN…
	Molecullar function		Term	P-value	Adjusted P-value	Odds Ratio	Combined Score	Genes
		1	Single-Stranded DNA Helicase Activity (GO:0017116)	6.057e-08	1.296e-05	38.24	635.57	RFC4;RAD51;MCM7;MCM3;MCM4;MCM5
		2	Microtubule Binding (GO:0008017)	8.976e-07	9.604e-05	6.02	83.83	LRRK2;HAUS4;KIF23;KNSTRN;KIF15;CENPE;RACGAP1;PRC1;NUSAP1;BIRC5;KIF20B;DLGAP5;SPC24
		3	Cyclin-Dependent Protein Serine/Threonine Kinase Regulator Activity (GO:0016538)	6.228e-06	0.0004442	15.28	183.13	CCNA2;CCNB2;CCNB1;CCNE2;CKS2;CKS1B
		4	Tubulin Binding (GO:0015631)	2.289e-05	0.001225	4.39	46.85	LRRK2;KIF23;KIF15;CENPE;GJA1;RACGAP1;PRC1;STMN1;NUSAP1;BIRC5;KIF20B;DLGAP5;SPC24
		5	Single-Stranded DNA Binding (GO:0003697)	5.06e-05	0.002166	8.03	79.46	MMS22L;FAM111A;RAD51;MCM7;MCM3;MCM4;MCM5
		6	Insulin-Like Growth Factor II Binding (GO:0031995)	0.001454	0.05184	49.99	326.62	IGFBP4;IGFBP2
		7	Kinase Binding (GO:0019900)	0.002373	0.07253	2.76	16.66	SGO1;CCNA2;TPX2;FAM83G;CCNB1;RACGAP1;PRC1;CKS2;KIF11;NOD2;FAM83C;CKS1B
		8	Metallocarboxypeptidase Activity (GO:0004181)	0.002972	0.0795	11.58	67.39	CPXM2;CPE;CPN1
		9	Protein Kinase Regulator Activity (GO:0019887)	0.003773	0.08972	5.15	28.76	CCNA2;CCNB2;CCNB1;CCNE2;MAP3K20
		10	Protein Kinase Binding (GO:0019901)	0.005479	0.1146	2.47	12.85	TOP2A;CCNA2;TPX2;FAM83G;CCNB1;RACGAP1;PRC1;CKS2;KIF11;NOD2;FAM83C;CKS1B
Parabasal-larynx	Biological process		Term	P-value	Adjusted P-value	Odds Ratio	Combined Score	Genes
		1	Regulation Of Cell Migration (GO:0030334)	1.858e-06	0.002584	4.32	56.98	NGFR;KANK1;TGFB1;SEMA4C;TNC;PRR5L;ADARB1;ROBO1;SH3RF2;SFRP1;STK26;CDH13;PTK2B;EPPK1;SGK1;FERMT3;HBEGF
		2	Intermediate Filament Bundle Assembly (GO:0045110)	3.347e-05	0.01376	75.37	776.62	KRT14;PKP1;EPPK1
		3	Epithelial Cell Differentiation (GO:0030855)	5.552e-05	0.01376	6.61	64.78	BMP4;SULT1B1;KRT4;DHRS9;KRT17;FZD7;KRT14;GATA3
		4	Negative Regulation Of Cell Motility (GO:2000146)	5.857e-05	0.01376	6.56	63.91	NGFR;KANK1;SFRP1;STK26;EPPK1;ADARB1;GATA3;ROBO1
		5	Intermediate Filament Organization (GO:0045109)	6.064e-05	0.01376	9.85	95.61	KRT4;KRT17;KRT14;PKP1;EPPK1;KRT75
		6	Negative Regulation Of Epithelial Cell Proliferation (GO:0050680)	7.144e-05	0.01376	9.54	91.05	SFRP1;TGFB1;KRT4;EPPK1;GATA3;ROBO1
		7	Mesenchymal To Epithelial Transition (GO:0060231)	7.916e-05	0.01376	50.24	474.46	BMP4;FZD7;GATA3
		8	Regulation Of Cardiac Muscle Cell Differentiation (GO:2000725)	7.916e-05	0.01376	50.24	474.46	TGFB1;FZD7;SOX6
		9	Regulation Of Wound Healing (GO:0061041)	0.0001037	0.01603	12.06	110.66	KANK1;DUOX1;CD109;EPPK1;HBEGF
		10	Positive Regulation Of Response To Wounding (GO:1903036)	0.0001422	0.01978	17.55	155.45	KANK1;DUOX1;PTN;HBEGF
	Cellular component		Term	P-value	Adjusted P-value	Odds Ratio	Combined Score	Genes
		1	Collagen-Containing Extracellular Matrix (GO:0062023)	2.485e-05	0.002887	4.08	43.22	COL17A1;TGFB1;LAMA3;TNC;LTBP4;PCOLCE;L1CAM;SFRP1;ADAMTS1;ABI3BP;CDH13;ANXA8;CDON;TGM2
		2	Keratin Filament (GO:0045095)	4.154e-05	0.002887	14.91	150.39	KRT4;KRT17;KRT14;EPPK1;KRT75
		3	Intermediate Filament (GO:0005882)	6.586e-05	0.003052	9.69	93.29	KRT4;KRT17;KRT14;PKP1;EPPK1;KRT75
		4	Intermediate Filament Cytoskeleton (GO:0045111)	0.0001615	0.005611	8.13	71.02	KRT4;KRT17;KRT14;PKP1;EPPK1;KRT75
		5	Cell-Cell Junction (GO:0005911)	0.0002213	0.006151	3.94	33.19	COL17A1;PDZD2;FLRT2;TRIM29;PKP1;CDH13;PARD6G;DSG3;CDC42BPA;AQP3;DSC2
		6	Desmosome (GO:0030057)	0.000604	0.01399	21.52	159.52	PKP1;DSG3;DSC2
		7	Polymeric Cytoskeletal Fiber (GO:0099513)	0.00532	0.1056	3.17	16.59	KRT4;KRT14;PKP1;COBL;KIF21A;EPPK1;KRT75;MID2
		8	Cell-Substrate Junction (GO:0030055)	0.006588	0.1145	2.65	13.33	COL17A1;FLRT2;TNC;CDH13;PTK2B;EPPK1;TNS4;L1CAM;FERMT3;TGM2
		9	Cornified Envelope (GO:0001533)	0.007942	0.1227	7.92	38.3	PKP1;DSG3;DSC2
		10	Axonal Growth Cone (GO:0044295)	0.00959	0.1264	15.37	71.45	COBL;L1CAM
	Molecullar function		Term	P-value	Adjusted P-value	Odds Ratio	Combined Score	Genes
		1	Phosphatidylinositol-4,5-Bisphosphate Binding (GO:0005546)	0.0008235	0.1248	7.44	52.84	FZD7;TULP3;ANXA8;KCNJ2;PLCD1
		2	Alcohol Dehydrogenase [NAD(P)+] Activity (GO:0018455)	0.002022	0.1248	39.99	248.09	DHRS9;ADH7
		3	Metal Ion Binding (GO:0046872)	0.002329	0.1248	2.64	16	IGFBP3;LTBP4;CDC42BPA;SLC8A1;HPGDS;VSNL1;STK26;PIR;CDH13;ANXA8;DSG3;DSC2;TGM2
		4	Phosphatidylinositol Bisphosphate Binding (GO:1902936)	0.002427	0.1248	5.74	34.58	FZD7;TULP3;ANXA8;KCNJ2;PLCD1
		5	Alcohol Dehydrogenase (NAD+) Activity (GO:0004022)	0.002678	0.1248	33.32	197.37	DHRS9;ADH7
		6	Frizzled Binding (GO:0005109)	0.004309	0.1674	10.04	54.66	WNT10A;SFRP1;FZD7
		7	Calcium Ion Binding (GO:0005509)	0.00825	0.2166	2.72	13.06	HPGDS;VSNL1;LTBP4;CDH13;ANXA8;DSG3;SLC8A1;DSC2;TGM2
		8	Aldehyde Dehydrogenase (NAD+) Activity (GO:0004029)	0.008366	0.2166	16.66	79.68	ALDH3A1;ALDH3B2
		9	Aldehyde Dehydrogenase [NAD(P)+] Activity (GO:0004030)	0.008366	0.2166	16.66	79.68	ALDH3A1;ALDH3B2
		10	G Protein-Coupled Receptor Binding (GO:0001664)	0.01339	0.2686	3.74	16.11	SFRP1;WNT10A;GNA15;FZD7;TULP3
Basal-myoepithelial	Biological process		Term	P-value	Adjusted P-value	Odds Ratio	Combined Score	Genes
		1	Positive Regulation Of Cell Migration (GO:0030335)	2.941e-10	4.655e-07	7.61	167.03	SEMA5A;TCAF2;TGFB2;SEMA6A;CSF1;WNT5B;HGF;SEMA6D;SEMA3A;NTRK3;PDGFB;MYLK;CXCL12;MDK;SNAI2;SOX9;ROR2;FERMT2
		2	Neuron Projection Guidance (GO:0097485)	4.299e-09	3.402e-06	11.22	216.16	SEMA5A;ROBO2;SEMA6A;CXCL12;CNTN5;ARHGEF25;PALLD;SEMA6D;NRXN1;SEMA3A;BOC;ARHGEF40
		3	Axonogenesis (GO:0007409)	6.645e-09	3.507e-06	8.49	159.86	SEMA5A;NTNG1;ROBO2;SEMA6A;CNTN5;ARHGEF25;SEMA6D;NRXN1;SEMA3A;CXCL12;PALLD;BOC;ARHGEF40;PAK3
		4	Extracellular Matrix Organization (GO:0030198)	2.577e-08	8.924e-06	8.38	146.35	COL17A1;COL18A1;TGFB2;COL16A1;MIA;MMP2;COL12A1;COL23A1;COL4A2;COL4A1;HMCN1;GPM6B;MATN2
		5	Positive Regulation Of Phosphatidylinositol 3-Kinase Signaling (GO:0014068)	2.819e-08	8.924e-06	15.5	269.5	TGFB2;HGF;NTRK3;PDGFB;ROR1;SOX9;ROR2;DCN;FGFR1
		6	Axon Guidance (GO:0007411)	3.444e-08	9.087e-06	9.16	157.43	SEMA5A;ROBO2;SEMA6A;CXCL12;CNTN5;ARHGEF25;PALLD;SEMA6D;NRXN1;SEMA3A;BOC;ARHGEF40
		7	Positive Regulation Of Cell Motility (GO:2000147)	5.171e-08	1.169e-05	7.12	119.53	SEMA5A;TCAF2;CSF1;WNT5B;HGF;SEMA6D;NTRK3;PDGFB;MYLK;CXCL12;MDK;SNAI2;ROR2;FERMT2
		8	Regulation Of Cell Migration (GO:0030334)	8.105e-08	1.604e-05	4.9	80.06	NTNG1;SEMA5A;TCAF2;SERPINE2;CSF1;WNT5B;HGF;SEMA6D;NTRK3;PDGFB;TNC;MYLK;SFRP1;CXCL12;MDK;SNAI2;FLNA;ROR2;FERMT2
		9	Circulatory System Development (GO:0072359)	9.158e-08	1.611e-05	9.47	153.4	TGFB2;PDLIM3;HEG1;NTRK3;PDGFB;SOX9;CACNA1C;HSPG2;PDLIM4;PDLIM7;FBN1
		10	Heart Development (GO:0007507)	1.576e-07	2.495e-05	7.88	123.5	TGFBR3;TGFB2;PDLIM3;HEG1;NTRK3;PDGFB;SOX9;CACNA1C;BMP7;PDLIM4;PDLIM7;FBN1
	Cellular component		Term	P-value	Adjusted P-value	Odds Ratio	Combined Score	Genes
		1	Collagen-Containing Extracellular Matrix (GO:0062023)	8.515e-21	9.622e-19	10.87	502.3	COL17A1;COL18A1;SPARC;COL16A1;SERPINE2;TGFB1I1;LAMA4;COL12A1;PDGFB;TNC;HTRA1;FBLN1;PRELP;FBLN2;MDK;HMCN1;APOE;TGFB2;WNT5B;MMP2;COL23A1;SERPINB9;HSPG2;DCN;SFRP1;CXCL12;COL4A2;COL4A1;VWA1;MATN2;FGFR1;FBN1
		2	Cell-Cell Junction (GO:0005911)	1.84e-10	1.039e-08	7.32	164.04	KIRREL3;COL17A1;HEG1;CTNND2;FRMD4A;WTIP;NDRG1;DLL1;GJC1;TMEM47;PDLIM3;CDH3;FLNA;HMCN1;PLPP3;PDLIM4;FERMT2;PDLIM7;ADGRL3
		3	Endoplasmic Reticulum Lumen (GO:0005788)	4.292e-09	1.616e-07	6.8	130.94	COL17A1;COL18A1;COL16A1;CSF1;WNT5B;COL12A1;COL23A1;PDGFB;TNC;CP;PRSS23;SELENOM;COL4A2;COL4A1;VWA1;APOE;FBN1
		4	Basement Membrane (GO:0005604)	1.637e-08	4.131e-07	21.67	388.47	COL4A2;COL4A1;LAMA4;COL23A1;TNC;HMCN1;HSPG2;FBN1
		5	Cell-Substrate Junction (GO:0030055)	1.828e-08	4.131e-07	5.42	96.62	COL17A1;FZD2;MME;FBLIM1;TGFB1I1;ITGA1;TNC;HSPG2;MARCKS;PALLD;EPB41L2;FLNA;ITGB8;DMD;EVL;HMCN1;PHLDB2;FERMT2;PDLIM7
		6	Adherens Junction (GO:0005912)	3.711e-08	6.989e-07	9.09	155.6	PDLIM3;CDH3;CTNND2;FRMD4A;HMCN1;PLPP3;WTIP;NDRG1;DLL1;PDLIM4;FERMT2;PDLIM7
		7	Focal Adhesion (GO:0005925)	1.886e-06	3.045e-05	4.55	60.02	FZD2;MME;FBLIM1;TGFB1I1;ITGA1;TNC;HSPG2;MARCKS;PALLD;EPB41L2;FLNA;ITGB8;EVL;PHLDB2;FERMT2;PDLIM7
		8	Intracellular Organelle Lumen (GO:0070013)	5.217e-06	7.369e-05	3.11	37.81	COL17A1;COL18A1;SPARC;COL16A1;CSF1;WNT5B;COL12A1;COL23A1;PDGFB;TNC;ABAT;PRELP;HSPG2;CP;PRSS23;DCN;SELENOM;COL4A2;COL4A1;VWA1;ME3;APOE;GPC6;FBN1
		9	Axon (GO:0030424)	7.198e-06	9.037e-05	5.88	69.65	KIRREL3;TGFB2;SEMA6A;MME;CNTN5;PALLD;SEMA3A;NTRK3;BOC;CD200;ADGRL3
		10	Extracellular Membrane-Bounded Organelle (GO:0065010)	0.0002611	0.00278	9.74	80.34	SERPINE2;COL12A1;PRELP;APOE;FBLN2
	Molecullar function		Term	P-value	Adjusted P-value	Odds Ratio	Combined Score	Genes
		1	Muscle Alpha-Actinin Binding (GO:0051371)	8.98e-06	0.001068	40.39	469.33	PDLIM3;PALLD;PDLIM4;PDLIM7
		2	Coreceptor Activity Involved In Wnt Signaling Pathway, Planar Cell Polarity Pathway (GO:1904929)	9.706e-06	0.001068	150.75	1740.02	ROR1;ROR2;GPC6
		3	Receptor Ligand Activity (GO:0048018)	2.076e-05	0.001522	4.43	47.75	SEMA5A;TGFB2;SEMA6A;CSF1;WNT5B;HGF;SEMA6D;SEMA3A;PDGFB;BMP7;DLL1;MDK;NRTN
		4	Coreceptor Activity Involved In Wnt Signaling Pathway (GO:0071936)	3.347e-05	0.001841	75.37	776.62	ROR1;ROR2;GPC6
		5	Semaphorin Receptor Binding (GO:0030215)	6.164e-05	0.002712	22.43	217.43	SEMA5A;SEMA6A;SEMA3A;SEMA6D
		6	Alpha-Actinin Binding (GO:0051393)	7.403e-05	0.002714	21.25	202.08	PDLIM3;PALLD;PDLIM4;PDLIM7
		7	Chemorepellent Activity (GO:0045499)	8.814e-05	0.00277	20.18	188.45	SEMA5A;SEMA6A;SEMA3A;SEMA6D
		8	Cell Adhesion Mediator Activity (GO:0098631)	0.0001646	0.004527	16.82	146.5	NTNG1;CNTN5;PALLD;CD200
		9	Wnt Receptor Activity (GO:0042813)	0.0005011	0.01054	23.18	176.13	FZD2;FZD7;ROR1
		10	Actin Binding (GO:0003779)	0.0005228	0.01054	4.67	35.31	PLEKHH2;PDLIM3;CALD1;TPM2;DMD;PDLIM4;FERMT2;PDLIM7
Club-proximal	Biological process		Term	P-value	Adjusted P-value	Odds Ratio	Combined Score	Genes
		1	Copper Ion Transport (GO:0006825)	0.0001122	0.1111	43.06	391.62	ATP7B;STEAP4;SLC11A2
		2	Transport Across Blood-Brain Barrier (GO:0150104)	0.0002105	0.1111	7.72	65.36	ABCC4;SLC38A1;SLC22A5;SLC1A1;CD36;SLC7A2
		3	Transition Metal Ion Transport (GO:0000041)	0.0002802	0.1111	14.41	117.88	ATP7B;SLC11A2;ATP2C2;CP
		4	Copper Ion Import (GO:0015677)	0.001454	0.2285	49.99	326.62	ATP7B;STEAP4
		5	Vascular Transport (GO:0010232)	0.001469	0.2285	6.48	42.29	ABCC4;SLC38A1;SLC22A5;SLC1A1;SLC7A2
		6	Modulation Of Chemical Synaptic Transmission (GO:0050804)	0.001496	0.2285	5.2	33.85	LGI1;SLC38A1;GRID2;CACNA1B;LRRC4;SYN3
		7	Neurotransmitter Transport (GO:0006836)	0.001805	0.2285	8.4	53.05	SLC38A1;SLC6A15;SLC1A1;SYN3
		8	Cellular Response To Epinephrine Stimulus (GO:0071872)	0.002022	0.2285	39.99	248.09	KCNQ1;PDE4B
		9	Response To Epinephrine (GO:0071871)	0.002022	0.2285	39.99	248.09	KCNQ1;PDE4B
		10	Monoatomic Cation Transmembrane Transport (GO:0098655)	0.002145	0.2285	3.38	20.79	SLC9A7;SLC6A15;KCNQ1;KCNB2;SLC11A2;TCIRG1;ATP2C2;SLC12A7;ATP6V1B1
	Cellular component		Term	P-value	Adjusted P-value	Odds Ratio	Combined Score	Genes
		1	External Side Of Apical Plasma Membrane (GO:0098591)	0.0009755	0.08652	66.66	462.1	ABCC4;SLC38A1
		2	Basolateral Plasma Membrane (GO:0016323)	0.001698	0.08652	4.34	27.7	ABCC4;SLC38A1;ATP7B;ERBB4;KCNQ1;ANK3;ATP6V1B1
		3	Vacuolar Proton-Transporting V-type ATPase Complex (GO:0016471)	0.001708	0.08652	14.34	91.4	TCIRG1;ATP6V1B1;ATP6V1C2
		4	Apical Dendrite (GO:0097440)	0.00342	0.1076	28.56	162.17	MAP2;SLC1A1
		5	Proton-Transporting V-type ATPase, V1 Domain (GO:0033180)	0.004247	0.1076	24.99	136.48	ATP6V1B1;ATP6V1C2
		6	Vacuolar Proton-Transporting V-type ATPase, V1 Domain (GO:0000221)	0.004247	0.1076	24.99	136.48	ATP6V1B1;ATP6V1C2
		7	Membrane Raft (GO:0045121)	0.007152	0.1252	3.73	18.41	ASAH2;ANGPT1;KCNQ1;ADCY2;CD36;GAB2
		8	Secretory Granule Membrane (GO:0030667)	0.007182	0.1252	3	14.82	ABCC4;SLCO4C1;ICA1;TOM1;CD36;TCIRG1;IQGAP2;SLC27A2
		9	Brush Border Membrane (GO:0031526)	0.007415	0.1252	8.13	39.89	SLC22A5;SLC11A2;CD36
		10	Specific Granule Membrane (GO:0035579)	0.01271	0.179	4.68	20.42	SLCO4C1;TOM1;CD36;SLC27A2
	Molecullar function		Term	P-value	Adjusted P-value	Odds Ratio	Combined Score	Genes
		1	CoA-ligase Activity (GO:0016405)	0.0002028	0.02565	33.49	284.76	ACSS2;ACSM1;SLC27A2
		2	Acid-Thiol Ligase Activity (GO:0016878)	0.0002028	0.02565	33.49	284.76	ACSS2;ACSM1;SLC27A2
		3	Manganese Ion Transmembrane Transporter Activity (GO:0005384)	0.002022	0.1176	39.99	248.09	SLC11A2;ATP2C2
		4	Purine Nucleotide Transmembrane Transporter Activity (GO:0015216)	0.002022	0.1176	39.99	248.09	ABCC4;SLC17A9
		5	ATPase Activity, Coupled To Transmembrane Movement Of Ions, Rotational Mechanism (GO:0044769)	0.00342	0.1176	28.56	162.17	ATP6V1B1;ATP6V1C2
		6	Proton-Transporting ATPase Activity, Rotational Mechanism (GO:0046961)	0.00342	0.1176	28.56	162.17	ATP6V1B1;ATP6V1C2
		7	Pyrophosphate Hydrolysis-Driven Proton Transmembrane Transporter Activity (GO:0009678)	0.00342	0.1176	28.56	162.17	ATP6V1B1;ATP6V1C2
		8	GTPase Regulator Activity (GO:0030695)	0.003719	0.1176	2.73	15.28	RIC8B;DNMBP;DOCK8;FAM13A;TBC1D30;ARHGEF38;GNB5;IQGAP2;ARHGAP6;VAV2;STXBP5L
		9	P-type Ion Transporter Activity (GO:0015662)	0.005157	0.145	22.21	117	ATP7B;ATP2C2
		10	Transmembrane Receptor Protein Kinase Activity (GO:0019199)	0.00596	0.1508	8.85	45.35	ERBB4;TYRO3;BMPR1B
Club-mid	Biological process		Term	P-value	Adjusted P-value	Odds Ratio	Combined Score	Genes
		1	Organonitrogen Compound Biosynthetic Process (GO:1901566)	4.494e-07	0.000533	9.17	134.02	PCYT1B;MUC1;ALAS1;GCH1;ELOVL5;ALDH3B1;GCNT1;ST3GAL4;FMO3;B4GALT5
		2	Glycosaminoglycan Biosynthetic Process (GO:0006024)	2.436e-05	0.01445	11.75	124.77	CHPF;B3GNT3;GCNT2;ST3GAL4;HAS2;B4GALT4
		3	Macrophage Chemotaxis (GO:0048246)	0.0001532	0.06012	37.68	330.93	LGALS3;SFTPD;CXCL17
		4	Macrophage Migration (GO:1905517)	0.0002028	0.06012	33.49	284.76	LGALS3;SFTPD;CXCL17
		5	Keratan Sulfate Biosynthetic Process (GO:0018146)	0.0004102	0.09729	25.11	195.84	B3GNT3;ST3GAL4;B4GALT4
		6	Keratan Sulfate Metabolic Process (GO:0042339)	0.000604	0.1091	21.52	159.52	B3GNT3;ST3GAL4;B4GALT4
		7	Protein Glycosylation (GO:0006486)	0.0007048	0.1091	5.09	36.96	PMM1;ST3GAL4;B3GNT3;GCNT2;ST3GAL5;GALNTL6;B4GALT5
		8	O-glycan Processing (GO:0016266)	0.0007356	0.1091	10.9	78.65	GCNT1;ST3GAL4;B3GNT3;B4GALT5
		9	Bicellular Tight Junction Assembly (GO:0070830)	0.001237	0.1429	9.38	62.78	CLDN22;OCLN;CLDN3;CLDN23
		10	Glycoprotein Biosynthetic Process (GO:0009101)	0.001246	0.1429	6.74	45.1	GCNT1;GCNT2;ST3GAL4;ST3GAL5;B4GALT5
	Cellular component		Term	P-value	Adjusted P-value	Odds Ratio	Combined Score	Genes
		1	Vesicle (GO:0031982)	2.583e-05	0.003384	5.09	53.73	MUC1;GPRC5A;TFRC;MUC16;BASP1;ALDH3B1;HAS2;LGR6;MUC4;F5;HSPA1A
		2	Alveolar Lamellar Body (GO:0097208)	0.0009755	0.06389	66.66	462.1	SFTPB;CTSH
		3	Endoplasmic Reticulum Membrane (GO:0005789)	0.002915	0.1195	2.25	13.15	SFTPB;FAAH;PCYT1B;ELOVL5;SFTPD;MGST1;SLC16A11;CYP4B1;FMO3;PTGS2;POR;PORCN;MUC1;NCEH1;RDH10;HAS2;RNF186
		4	Bounding Membrane Of Organelle (GO:0098588)	0.003649	0.1195	2.2	12.35	S100G;TFRC;CHPF;GCNT1;ATP2C2;F5;LGALS3;ATP7B;ADGRE5;ALDH3B1;ST3GAL4;B3GNT3;ST3GAL5;CD36;CD44;B4GALT4;B4GALT5
		5	Lamellar Body (GO:0042599)	0.007218	0.1328	18.17	89.61	SFTPB;CTSH
		6	Basolateral Plasma Membrane (GO:0016323)	0.007559	0.1328	3.68	17.98	ATP7B;TFRC;KCNQ1;SLC16A12;RHBG;CD44
		7	Bicellular Tight Junction (GO:0005923)	0.008869	0.1328	5.23	24.7	CLDN22;OCLN;CLDN3;CLDN23
		8	Lipid Droplet (GO:0005811)	0.009253	0.1328	5.16	24.16	LIPE;RDH10;ALOX15;HSD17B11
		9	Golgi Membrane (GO:0000139)	0.01104	0.1328	2.45	11.03	S100G;ATP7B;CHPF;GCNT1;ST3GAL4;B3GNT3;ST3GAL5;ATP2C2;B4GALT4;B4GALT5
		10	Intracellular Organelle Lumen (GO:0070013)	0.01233	0.1328	1.96	8.63	ALAS1;IGFBP5;MUC16;GOLM1;HP;PTGS2;F5;MUC1;TST;ADAMTSL4;P4HA2;CAT;SCGB3A2;CTSH;MUC4;HSPA1A
	Molecullar function		Term	P-value	Adjusted P-value	Odds Ratio	Combined Score	Genes
		1	Muscle Alpha-Actinin Binding (GO:0051371)	0.0003306	0.07767	27.4	219.57	PDLIM1;PDLIM3;PDLIM2
		2	UDP-galactosyltransferase Activity (GO:0035250)	0.0008482	0.07767	18.83	133.17	B3GNT3;B4GALT4;B4GALT5
		3	Sterol Esterase Activity (GO:0004771)	0.0009755	0.07767	66.66	462.1	LIPE;NCEH1
		4	Beta-Galactoside (CMP) Alpha-2,3-Sialyltransferase Activity (GO:0003836)	0.001454	0.07767	49.99	326.62	ST3GAL4;ST3GAL5
		5	Alpha-Actinin Binding (GO:0051393)	0.001505	0.07767	15.06	97.88	PDLIM1;PDLIM3;PDLIM2
		6	Tropomyosin Binding (GO:0005523)	0.002678	0.09132	33.32	197.37	NEBL;S100A6
		7	Carboxylic Acid Transmembrane Transporter Activity (GO:0046943)	0.002875	0.09132	7.33	42.87	SLC22A4;SLC16A12;SLC16A11;SLC7A2
		8	Sulfurtransferase Activity (GO:0016783)	0.00342	0.09132	28.56	162.17	TST;TSTD1
		9	Estradiol 17-Beta-Dehydrogenase [NAD(P)] Activity (GO:0004303)	0.00342	0.09132	28.56	162.17	DHRS11;HSD17B11
		10	Adenyl Nucleotide Binding (GO:0030554)	0.003603	0.09132	10.75	60.5	ALDH1A1;CAT;ME1
Club-distal	Biological process		Term	P-value	Adjusted P-value	Odds Ratio	Combined Score	Genes
		1	Mitochondrial Respiratory Chain Complex Assembly (GO:0033108)	2.28e-08	2.453e-05	12.97	228.29	CHCHD4;COX19;NDUFAF8;NDUFS8;NDUFB6;UQCC3;NDUFA3;SDHAF1;COX17;NDUFA1
		2	Aerobic Electron Transport Chain (GO:0019646)	5.209e-06	0.002272	11.74	142.77	NDUFS8;NDUFB6;UQCC3;NDUFA3;NDUFA1;UQCR10;NDUFV3
		3	Mitochondrial ATP Synthesis Coupled Electron Transport (GO:0042775)	6.334e-06	0.002272	11.36	136.01	NDUFS8;NDUFB6;UQCC3;NDUFA3;NDUFA1;UQCR10;NDUFV3
		4	Aerobic Respiration (GO:0009060)	2.689e-05	0.007234	11.52	121.27	NDUFS8;NDUFB6;NDUFA3;NDUFA1;CHCHD10;NDUFV3
		5	Oxidative Phosphorylation (GO:0006119)	3.923e-05	0.008443	10.71	108.69	NDUFS8;NDUFB6;NDUFA3;NDUFA1;CHCHD10;NDUFV3
		6	Removal Of Superoxide Radicals (GO:0019430)	0.0001122	0.01989	43.06	391.62	PRDX1;SOD2;SOD1
		7	Cellular Response To Superoxide (GO:0071451)	0.0001532	0.01989	37.68	330.93	PRDX1;SOD2;SOD1
		8	NADH Dehydrogenase Complex Assembly (GO:0010257)	0.0001849	0.01989	10.55	90.7	NDUFAF8;NDUFS8;NDUFB6;NDUFA3;NDUFA1
		9	Proton Motive Force-Driven Mitochondrial ATP Synthesis (GO:0042776)	0.0001849	0.01989	10.55	90.7	NDUFS8;NDUFB6;NDUFA3;NDUFA1;NDUFV3
		10	Mitochondrial Respiratory Chain Complex I Assembly (GO:0032981)	0.0001849	0.01989	10.55	90.7	NDUFAF8;NDUFS8;NDUFB6;NDUFA3;NDUFA1
	Cellular component		Term	P-value	Adjusted P-value	Odds Ratio	Combined Score	Genes
		1	Mitochondrial Inner Membrane (GO:0005743)	3.716e-08	5.128e-06	5.46	93.48	SLC25A1;UQCC3;NDUFB6;MRPS36;NDUFA3;MRPS34;NDUFA1;MRPL58;TMEM160;GHITM;UQCR10;TMEM242;TIMM10B;MRPL4;LDHB;PMPCA;SLC25A10;NDUFV3
		2	Organelle Inner Membrane (GO:0019866)	1.115e-07	5.571e-06	5.05	80.92	SLC25A1;UQCC3;NDUFB6;MRPS36;NDUFA3;MRPS34;NDUFA1;MRPL58;TMEM160;GHITM;UQCR10;TMEM242;TIMM10B;MRPL4;LDHB;PMPCA;SLC25A10;NDUFV3
		3	Mitochondrial Membrane (GO:0031966)	1.211e-07	5.571e-06	4.36	69.41	SLC25A1;CYB5A;ACADVL;UQCC3;NDUFB6;MRPS36;NDUFA3;MRPS34;TOMM34;NDUFA1;MRPL58;TMEM160;GHITM;UQCR10;TMEM242;TIMM10B;MRPL4;LDHB;PMPCA;SLC25A10;NDUFV3
		4	Secretory Granule Lumen (GO:0034774)	7.242e-07	2.498e-05	5.25	74.26	LGALS3BP;HSPA8;TRAPPC1;FUCA1;TUBB4B;PRDX6;C3;CNN2;ALAD;PSMB7;TUBB2A;GM2A;TOLLIP;CSNK2B;PSMC2
		5	Intracellular Organelle Lumen (GO:0070013)	1.581e-06	4.363e-05	3.26	43.56	TOR2A;ACADVL;MRPL58;C3;CNN2;ALAD;PSMB7;MUC1;ALDH2;MAPK3;HSPA8;WNT7B;GLRX5;PYCR2;SOD2;ACSF2;SOD1;LARS2;NDUFS8;TST;BOLA3;CSNK2B;PSMC2;PCCB;SCGB3A2
		6	Azurophil Granule Lumen (GO:0035578)	3.07e-06	7.062e-05	10.14	128.76	C3;TUBB2A;TRAPPC1;GM2A;FUCA1;TOLLIP;TUBB4B;PRDX6
		7	Organelle Envelope Lumen (GO:0031970)	5.209e-06	0.0001027	11.74	142.77	CHCHD4;TIMM10B;COX19;TUBB2A;COX17;CHCHD10;SOD1
		8	Mitochondrial Envelope (GO:0005740)	1.658e-05	0.000286	6.76	74.44	CHCHD4;TIMM10B;COX19;ACADVL;NDUFB6;COX17;NDUFA1;CHCHD10;SOD1
		9	Azurophil Granule (GO:0042582)	2.669e-05	0.0004092	6.34	66.8	C3;TRAPPC1;TUBB2A;GM2A;FUCA1;TOLLIP;MGST1;TUBB4B;PRDX6
		10	Mitochondrial Intermembrane Space (GO:0005758)	3.579e-05	0.0004516	10.9	111.64	CHCHD4;TIMM10B;COX19;COX17;CHCHD10;SOD1
	Molecullar function		Term	P-value	Adjusted P-value	Odds Ratio	Combined Score	Genes
		1	Oxidoreduction-Driven Active Transmembrane Transporter Activity (GO:0015453)	1.071e-06	0.0002303	15.24	209.55	CYB5A;NDUFS8;NDUFB6;NDUFA3;NDUFA1;UQCR10;NDUFV3
		2	NADH Dehydrogenase (Ubiquinone) Activity (GO:0008137)	0.0003164	0.02071	13.91	112.12	NDUFS8;NDUFB6;NDUFA3;NDUFV3
		3	NADH Dehydrogenase (Quinone) Activity (GO:0050136)	0.0003558	0.02071	13.45	106.8	NDUFS8;NDUFB6;NDUFA3;NDUFV3
		4	Oxidoreductase Activity, Acting On The CH-OH Group Of Donors, NAD Or NADP As Acceptor (GO:0016616)	0.0003852	0.02071	6.85	53.85	CBR1;UGDH;LDHB;AKR1A1;HSD17B4;ADH5
		5	Glutathione Transferase Activity (GO:0004364)	0.002684	0.1154	12.05	71.32	GSTO1;GSTA3;MGST1
		6	Sulfurtransferase Activity (GO:0016783)	0.00342	0.1226	28.56	162.17	MOCS2;TST
		7	MHC Class I Protein Binding (GO:0042288)	0.007218	0.1799	18.17	89.61	TUBB2A;TUBB4B
		8	Oxidoreductase Activity, Acting On The CH-NH Group Of Donors, NAD Or NADP As Acceptor (GO:0016646)	0.007218	0.1799	18.17	89.61	BLVRB;PYCR2
		9	Aldehyde Dehydrogenase (NAD+) Activity (GO:0004029)	0.008366	0.1799	16.66	79.68	ALDH2;ALDH1A1
		10	Aldehyde Dehydrogenase [NAD(P)+] Activity (GO:0004030)	0.008366	0.1799	16.66	79.68	ALDH2;ALDH1A1
Mucous-1-SMG	Biological process		Term	P-value	Adjusted P-value	Odds Ratio	Combined Score	Genes
		1	Nucleotide-Sugar Biosynthetic Process (GO:0009226)	2.633e-07	0.000157	50.74	768.77	GFPT2;GFPT1;PGM3;GNPNAT1;NANS
		2	Protein Glycosylation (GO:0006486)	2.747e-07	0.000157	8.42	127.13	GALNT12;GALNT7;GALNT6;GALNT4;GFPT2;MGAT5;GFPT1;PGM3;MAN1C1;FUT2;GALNT10
		3	UDP-N-acetylglucosamine Biosynthetic Process (GO:0006048)	6.583e-07	0.0002508	101	1437.6	GFPT2;GFPT1;PGM3;GNPNAT1
		4	Amino Sugar Biosynthetic Process (GO:0046349)	1.176e-06	0.0003359	80.8	1103.16	GFPT2;GFPT1;PGM3;GNPNAT1
		5	UDP-N-acetylglucosamine Metabolic Process (GO:0006047)	1.944e-06	0.0004444	67.33	885.39	GFPT2;GFPT1;PGM3;GNPNAT1
		6	Protein Alpha-1,2-Demannosylation (GO:0036508)	1.607e-05	0.003062	33.65	371.47	EDEM3;EDEM1;EDEM2;MAN1C1
		7	Monoatomic Cation Transmembrane Transport (GO:0098655)	2.747e-05	0.004355	4.63	48.67	SLC12A2;P2RX7;LRRC26;KCNK6;P2RX4;SLC9A7;SLC41A2;SLC39A11;ATP2A3;KCNN4;SLC39A14;MCOLN2
		8	Inorganic Cation Transmembrane Transport (GO:0098662)	3.048e-05	0.004355	4.58	47.65	SLC12A2;P2RX7;LRRC26;KCNK6;P2RX4;SLC9A7;SLC41A2;SLC39A11;ATP2A3;KCNN4;SLC39A14;MCOLN2
		9	O-glycan Processing (GO:0016266)	5.32e-05	0.006756	14.08	138.54	GALNT12;GALNT7;GALNT6;GALNT4;GALNT10
		10	Amino Sugar Metabolic Process (GO:0006040)	7.916e-05	0.009047	50.24	474.46	GFPT2;GFPT1;GNE
	Cellular component		Term	P-value	Adjusted P-value	Odds Ratio	Combined Score	Genes
		1	Golgi Membrane (GO:0000139)	2.745e-05	0.003569	3.82	40.07	GALNT12;GALNT7;GALNT6;GALNT4;LMAN1L;COPZ2;WIPI1;FUT2;GALNT10;LMAN1;SLC9A7;MGAT5;TMED3;MAN1C1;KDELR3
		2	COPI-coated Vesicle Membrane (GO:0030663)	0.0005011	0.02552	23.18	176.13	TMED3;COPZ2;KDELR3
		3	Bounding Membrane Of Organelle (GO:0098588)	0.0005889	0.02552	2.49	18.54	GALNT12;GALNT7;GALNT6;PTPRN2;GALNT4;LMAN1L;ENTPD7;ATP2A3;COPZ2;WIPI1;FUT2;GALNT10;LMAN1;SLC9A7;MGAT5;TMED3;MAN1C1;KDELR3;SHANK2
		4	Microvillus (GO:0005902)	0.002701	0.08778	7.46	44.14	ANGPT1;PROM1;RAPGEF3;PROM2
		5	COPI Vesicle Coat (GO:0030126)	0.006148	0.1511	19.99	101.78	TMED3;COPZ2
		6	COPII-coated ER To Golgi Transport Vesicle (GO:0030134)	0.007108	0.1511	5.59	27.66	LMAN1;LMAN1L;TMED3;ERGIC1
		7	Coated Vesicle (GO:0030135)	0.008134	0.1511	5.37	25.83	LMAN1;LMAN1L;TMED3;ERGIC1
		8	Actin-Based Cell Projection (GO:0098858)	0.01005	0.1618	5.03	23.14	ANGPT1;PROM1;RAPGEF3;PROM2
		9	Collagen-Containing Extracellular Matrix (GO:0062023)	0.01302	0.1618	2.52	10.92	LMAN1;SMOC2;AZGP1;ITIH2;VWF;ANGPT1;LMAN1L;FGL2;CTHRC1
		10	Connexin Complex (GO:0005922)	0.0137	0.1618	12.49	53.58	GJB2;GJB1
	Molecullar function		Term	P-value	Adjusted P-value	Odds Ratio	Combined Score	Genes
		1	Mannosyl-Oligosaccharide 1,2-Alpha-Mannosidase Activity (GO:0004571)	1.927e-05	0.002361	100.49	1091.04	EDEM3;EDEM2;MAN1C1
		2	Mannosyl-Oligosaccharide Mannosidase Activity (GO:0015924)	1.927e-05	0.002361	100.49	1091.04	EDEM3;EDEM2;MAN1C1
		3	3',5'-cyclic-AMP Phosphodiesterase Activity (GO:0004115)	0.0002617	0.02137	30.14	248.58	PDE4D;PDE3B;PDE4B
		4	3',5'-Cyclic-Nucleotide Phosphodiesterase Activity (GO:0004114)	0.0005011	0.03069	23.18	176.13	PDE4D;PDE3B;PDE4B
		5	Nucleotide Receptor Activity (GO:0016502)	0.001454	0.04854	49.99	326.62	P2RX7;P2RX4
		6	Oxidoreductase Activity, Acting On A Sulfur Group Of Donors, Disulfide As Acceptor (GO:0016671)	0.001454	0.04854	49.99	326.62	DNAJC10;MSRB3
		7	Extracellularly ATP-gated Monoatomic Cation Channel Activity (GO:0004931)	0.001454	0.04854	49.99	326.62	P2RX7;P2RX4
		8	ATP-gated Ion Channel Activity (GO:0035381)	0.002022	0.04854	39.99	248.09	P2RX7;P2RX4
		9	G Protein-Coupled Glutamate Receptor Binding (GO:0035256)	0.002022	0.04854	39.99	248.09	SLC9A3R2;HOMER2
		10	L-glutamine Transmembrane Transporter Activity (GO:0015186)	0.002678	0.04854	33.32	197.37	SLC38A1;SLC38A5
Mucous-2-SMG	Biological process		Term	P-value	Adjusted P-value	Odds Ratio	Combined Score	Genes
		1	Positive Regulation Of Apoptotic Process (GO:0043065)	0.0006402	0.1864	4.53	33.34	EPHA7;LGALS1;KCNMA1;NUPR1;TPD52L1;CLU;PHLDA1;SPDEF
		2	Negative Regulation Of Response To Endoplasmic Reticulum Stress (GO:1903573)	0.0006897	0.1864	19.75	143.74	XBP1;CREB3L1;CLU
		3	Mucosal Immune Response (GO:0002385)	0.0009674	0.1864	17.37	120.59	PIGR;BPIFB1;LTF
		4	Regulation Of Vascular Wound Healing (GO:0061043)	0.0009984	0.1864	57.55	397.64	SLC12A2;XBP1
		5	Positive Regulation Of Phosphatidylinositol 3-Kinase Signaling (GO:0014068)	0.001398	0.1864	8.96	58.87	NTRK2;EGF;KIT;SOX9
		6	Regulation Of Amyloid-Beta Formation (GO:1902003)	0.001571	0.1864	14.47	93.45	NTRK2;SLC2A13;CLU
		7	Ornithine Metabolic Process (GO:0006591)	0.001696	0.1864	41.1	262.22	ARG2;ARG1
		8	Positive Regulation Of Neuron Death (GO:1901216)	0.001714	0.1864	14.01	89.21	EPHA7;NUPR1;CLU
		9	Retina Homeostasis (GO:0001895)	0.002551	0.1864	12.06	72	PIGR;AZGP1;LTF
		10	Negative Regulation Of Myotube Differentiation (GO:0010832)	0.002567	0.1864	31.97	190.68	XBP1;BHLHA15
	Cellular component		Term	P-value	Adjusted P-value	Odds Ratio	Combined Score	Genes
		1	COPI-coated Vesicle Membrane (GO:0030663)	0.0001758	0.02321	33.43	289.04	TMED3;COPZ2;KDELR
		2	Zymogen Granule (GO:0042588)	0.0007164	0.02326	71.94	520.95	DMBT1;GP2
		3	Zymogen Granule Membrane (GO:0042589)	0.0007164	0.02326	71.94	520.95	DMBT1;GP2
		4	Azurophil Granule (GO:0042582)	0.000786	0.02326	5.92	42.34	PIGR;ARG1;CREG1;PADI2;GGH;PRCP
		5	Specific Granule Lumen (GO:0035580)	0.000881	0.02326	10.22	71.88	ARG1;GGH;PGLYRP1;LTF
		6	Secretory Granule Lumen (GO:0034774)	0.001751	0.03853	3.85	24.42	ARG1;EGF;CREG1;PADI2;GGH;PGLYRP1;CLU;LTF
		7	Vesicle Coat (GO:0030120)	0.002191	0.04132	12.77	78.19	TMED3;COPZ2;SEC23B
		8	Dendrite (GO:0030425)	0.002961	0.04498	3.92	22.83	EPHA5;NTRK2;EPHA7;MME;HOMER2;ADCY8;CLU
		9	COPI Vesicle Coat (GO:0030126)	0.003067	0.04498	28.77	166.49	TMED3;COPZ2
		10	Azurophil Granule Lumen (GO:0035578)	0.003545	0.0468	6.84	38.61	ARG1;CREG1;PADI2;GGH
	Molecullar function		Term	P-value	Adjusted P-value	Odds Ratio	Combined Score	Genes
		1	Hydrolase Activity, Acting On Carbon-Nitrogen (But Not Peptide) Bonds, In Linear Amidines (GO:0016813)	2.734e-05	0.005633	72.46	761.34	ARG2;ARG1;PADI2
		2	Neurotrophin Binding (GO:0043121)	0.0009984	0.1028	57.55	397.64	NTRK2;FURIN
		3	Calcium-Activated Potassium Channel Activity (GO:0015269)	0.002567	0.1425	31.97	190.68	KCNMA1;KCNN4
		4	Transmembrane-Ephrin Receptor Activity (GO:0005005)	0.00419	0.1425	23.97	131.24	EPHA5;EPHA7
		5	Ephrin Receptor Activity (GO:0005003)	0.004812	0.1425	22.13	118.08	EPHA5;EPHA7
		6	Pyrophosphatase Activity (GO:0016462)	0.004889	0.1425	9.43	50.19	NUDT22;PLPP5;CLU
		7	Transmembrane Receptor Protein Tyrosine Kinase Activity (GO:0004714)	0.005174	0.1425	9.23	48.59	EPHA5;NTRK2;KIT
		8	Exopeptidase Activity (GO:0008238)	0.005775	0.1425	8.85	45.63	MME;GGH;PRCP
		9	Glutamate Receptor Binding (GO:0035254)	0.006916	0.1425	17.97	89.4	HOMER2;SHANK2
		10	Calcium Activated Cation Channel Activity (GO:0005227)	0.006916	0.1425	17.97	89.4	KCNMA1;KCNN4
Serous-duct	Biological process		Term	P-value	Adjusted P-value	Odds Ratio	Combined Score	Genes
		1	Regulation Of Cell Population Proliferation (GO:0042127)	3.887e-08	6.157e-05	3.92	66.83	VIPR1;CD81;TNFRSF11A;CLU;THBS1;RERG;CXCL5;EPCAM;CLMN;ERBB4;SOX9;EPHA4;XBP1;EDN1;TFAP2C;IL15;IL34;ITGA1;GAB2;BTC;ID2;WNK2;KIT;SCGB3A1;NUPR1;SHANK2
		2	Positive Regulation Of Cell Population Proliferation (GO:0008284)	1.492e-06	0.001181	4.18	56.1	EPHA4;VIPR1;XBP1;EDN1;IL15;CD81;IL34;GAB2;TNFRSF11A;THBS1;CXCL5;BTC;EPCAM;ERBB4;ID2;SOX9;SHANK2;LTF
		3	Negative Regulation Of Cellular Process (GO:0048523)	6.527e-06	0.002766	3.74	44.61	EPHA4;ANGPT1;PDE3B;ITGA1;OSGIN2;CLU;THBS1;RERG;CLMN;ERBB4;WNK2;DACT2;SCGB3A1;NUPR1;SLIT2;CRYAB;JAM2;PLXNA4
		4	Positive Regulation Of Cellular Process (GO:0048522)	6.985e-06	0.002766	3.57	42.38	EPHA4;VIPR1;XBP1;EDN1;IL15;CD81;IL34;GAB2;TNFRSF11A;THBS1;NTN1;CXCL5;CXCL16;BTC;EPCAM;ERBB4;SOX9;NUPR1;SHANK2
		5	Cdc42 Protein Signal Transduction (GO:0032488)	5.082e-05	0.0161	61.23	605.4	RHOJ;RHOV;NTN1
		6	Regulation Of Cell Migration (GO:0030334)	0.0001074	0.02836	3.53	32.26	NTNG1;EPHA4;SUN2;XBP1;EDN1;WNT5B;NEXN;THBS1;CXCL16;NAV3;ERBB4;KIT;SLIT2;PLXNA4
		7	Positive Regulation Of Glycoprotein Biosynthetic Process (GO:0010560)	0.0002503	0.05631	30.61	253.83	SOAT1;PLCB1;RAMP1
		8	Positive Regulation Of Peptidyl-Tyrosine Phosphorylation (GO:0050731)	0.0003077	0.05631	5.89	47.67	EPHA4;ANGPT1;CD81;IL15;ERBB4;IL34;KIT
		9	Cellular Response To Hormone Stimulus (GO:0032870)	0.0003357	0.05631	7.04	56.3	SOCS2;XBP1;LMO2;SOX9;SLIT2;RAMP1
		10	Positive Regulation Of Cell Motility (GO:2000147)	0.0003555	0.05631	4.42	35.13	EPHA4;SUN2;XBP1;EDN1;WNT5B;KIT;THBS1;NTN1;CXCL16
	Cellular component		Term	P-value	Adjusted P-value	Odds Ratio	Combined Score	Genes
		1	Cell-Cell Junction (GO:0005911)	4.337e-05	0.006028	4.41	44.31	PDLIM3;KRT18;CADM1;ACTN1;HEG1;CDC42EP1;SHROOM3;STXBP6;CLDN2;JAM2;ADGRL3;CNN3
		2	Vesicle (GO:0031982)	0.0005549	0.0202	4.15	31.09	SLC12A2;SLC34A2;RAB4A;KCNE3;CD81;SLC5A1;PROM1;MFGE8;F5
		3	Brush Border Membrane (GO:0031526)	0.0006322	0.0202	11.38	83.83	SLC34A2;SLC5A1;SHANK2;SLC28A3
		4	Apical Junction Complex (GO:0043296)	0.0006381	0.0202	6.19	45.54	EPCAM;CLDN8;SHROOM3;KIFC3;CLDN2;CGNL1
		5	Adherens Junction (GO:0005912)	0.0007266	0.0202	5.07	36.61	PDLIM3;KRT18;SHROOM3;CDC42EP1;STXBP6;KIFC3;CNN
		6	Neuron Projection (GO:0043005)	0.001292	0.02405	2.71	18.05	SLC12A2;EPHA4;CADM1;MME;KCNE3;HOMER2;NEXN;SORBS2;NR1D1;MLPH;BOC;RAB17;SHANK2;ADGRL3
		7	Dendrite (GO:0030425)	0.001474	0.02405	3.58	23.37	EPHA4;MLPH;MME;KCNE3;HOMER2;SORBS2;NR1D1;RAB17;CLU
		8	Actin Cytoskeleton (GO:0015629)	0.001553	0.02405	3.29	21.26	PLEKHH2;MLPH;ACTN1;NEXN;SHROOM3;SORBS2;ARHGAP6;BARX2;NTN1;CNN3
		9	Basolateral Plasma Membrane (GO:0016323)	0.001557	0.02405	4.41	28.52	CADM1;CD81;EPCAM;ERBB4;RAB17;SLC29A1;ATP6V1B1
		10	Tight Junction (GO:0070160)	0.002273	0.03159	5.83	35.51	EPCAM;CLDN8;CLDN2;CGNL1;JAM2
	Molecullar function		Term	P-value	Adjusted P-value	Odds Ratio	Combined Score	Genes
		1	Cell-Cell Adhesion Mediator Activity (GO:0098632)	1.93e-07	4.94e-05	20.23	312.76	NTNG1;KRT18;EPCAM;NEXN;CDC42EP1;STXBP6;CNN3
		2	Cadherin Binding Involved In Cell-Cell Adhesion (GO:0098641)	4.953e-07	6.34e-05	42.95	623.54	KRT18;EPCAM;CDC42EP1;STXBP6;CNN3
		3	Cytokine Activity (GO:0005125)	6.992e-05	0.005966	5.56	53.22	EDN1;WNT5B;IL15;IL34;ENC1;SCGB3A1;INHBB;CXCL5;CXCL16
		4	3',5'-cyclic-AMP Phosphodiesterase Activity (GO:0004115)	0.0002503	0.01602	30.61	253.83	PDE1C;PDE3B;PDE4B
		5	Solute:Sodium Symporter Activity (GO:0015370)	0.000336	0.0172	13.66	109.26	SLC34A2;SLC5A8;SLC5A1;SLC28A3
		6	3',5'-Cyclic-Nucleotide Phosphodiesterase Activity (GO:0004114)	0.0004795	0.02046	23.54	179.92	PDE1C;PDE3B;PDE4B
		7	Uridine Transmembrane Transporter Activity (GO:0015213)	0.0009466	0.03462	67.69	471.31	SLC29A1;SLC28A3
		8	Pyrimidine Nucleobase Transmembrane Transporter Activity (GO:0005350)	0.001411	0.04198	50.77	333.21	SLC29A1;SLC28A3
		9	Cholesterol Binding (GO:0015485)	0.001476	0.04198	8.9	58.03	STARD5;SOAT1;CD81;PROM1
		10	Pyrimidine Nucleoside Transmembrane Transporter Activity (GO:0015214)	0.001962	0.05023	40.61	253.16	SLC29A1;SLC28A3
Serous-acini	Biological process		Term	P-value	Adjusted P-value	Odds Ratio	Combined Score	Genes
		1	Regulation Of Vascular Wound Healing (GO:0061043)	3.347e-05	0.03551	75.37	776.62	SLC12A2;SMOC2;XBP1
		2	Peptide Metabolic Process (GO:0006518)	0.0002402	0.09254	9.93	82.75	SPCS3;ACE;FURIN;GGT1;SEC11C
		3	Signal Peptide Processing (GO:0006465)	0.0002617	0.09254	30.14	248.58	SPCS3;FURIN;SEC11C
		4	Positive Regulation Of Phosphatidylinositol 3-Kinase Signaling (GO:0014068)	0.0006363	0.1286	7.91	58.19	NTRK2;EGF;SOX9;PIK3AP1;NKX3-1
		5	Protein Glycosylation (GO:0006486)	0.0007048	0.1286	5.09	36.96	GMPPB;SERP1;ALG6;GFPT1;ST3GAL6;B3GALT5;GALNT10
		6	Regulation Of Fibroblast Growth Factor Receptor Signaling Pathway (GO:0040036)	0.0008482	0.1286	18.83	133.17	SMOC2;CREB3L1;SHISA2
		7	Oligodendrocyte Differentiation (GO:0048709)	0.0008482	0.1286	18.83	133.17	SOX13;SOX9;SOX10
		8	Oligosaccharide Biosynthetic Process (GO:0009312)	0.001319	0.1655	15.85	105.13	ST3GAL6;B3GALT5;B4GALNT2
		9	Potassium Ion Homeostasis (GO:0055075)	0.001505	0.1655	15.06	97.88	SLC12A2;KCNMA1;SLC12A8
		10	Dicarboxylic Acid Metabolic Process (GO:0043648)	0.00156	0.1655	8.76	56.64	MTHFD2;GPT2;ALDH18A1;GGT1
	Cellular component		Term	P-value	Adjusted P-value	Odds Ratio	Combined Score	Genes
		1	COPI-coated Vesicle Membrane (GO:0030663)	0.0005011	0.06765	23.18	176.13	TMED3;COPZ2;KDELR3
		2	Golgi Membrane (GO:0000139)	0.001277	0.08125	2.98	19.87	COG6;MAN2A1;GORASP1;TMED3;COPZ2;ST3GAL6;FURIN;KDELR3;B3GALT5;B4GALNT2;GALNT10;BET1
		3	Endoplasmic reticulum-Golgi Intermediate Compartment Membrane (GO:0033116)	0.001805	0.08125	8.4	53.05	MCFD2;GORASP1;TMED3;BET1
		4	cis-Golgi Network (GO:0005801)	0.003057	0.1032	7.2	41.66	SLC35C2;GORASP1;COPZ2;KDELR3
		5	COPI Vesicle Coat (GO:0030126)	0.006148	0.166	19.99	101.78	TMED3;COPZ2
		6	Tight Junction (GO:0070160)	0.0142	0.3194	4.52	19.23	CLDN10;CLDN2;CGNL1;JAM2
		7	Bounding Membrane Of Organelle (GO:0098588)	0.01789	0.3363	1.92	7.71	MCFD2;COG6;ATP2A3;COPZ2;FURIN;B3GALT5;GALNT10;MAN2A1;GORASP1;TMED3;ST3GAL6;KDELR3;DRD1;B4GALNT2;BET1
		8	Azurophil Granule (GO:0042582)	0.01993	0.3363	3.36	13.15	DNAJC3;PIGR;PADI2;GGH;PRCP
		9	Specific Granule Lumen (GO:0035580)	0.0232	0.348	5.18	19.51	CRACR2A;LRG1;GGH
		10	Mitochondrial Matrix (GO:0005759)	0.02679	0.3617	2.34	8.46	ARG2;MTHFD2;GPT2;THEM5;SARDH;PYCR1;ALDH1L2;AASS
	Molecullar function		Term	P-value	Adjusted P-value	Odds Ratio	Combined Score	Genes
		1	G Protein-Coupled Glutamate Receptor Binding (GO:0035256)	0.002022	0.1168	39.99	248.09	SLC9A3R2;HOMER2
		2	Neurotrophin Binding (GO:0043121)	0.002022	0.1168	39.99	248.09	NTRK2;FURIN
		3	Potassium:Chloride Symporter Activity (GO:0015379)	0.002678	0.1168	33.32	197.37	SLC12A2;SLC12A8
		4	Hydrolase Activity, Acting On Carbon-Nitrogen (But Not Peptide) Bonds, In Linear Amidines (GO:0016813)	0.00342	0.1168	28.56	162.17	ARG2;PADI2
		5	Omega Peptidase Activity (GO:0008242)	0.00342	0.1168	28.56	162.17	GGH;GGT1
		6	cAMP Response Element Binding (GO:0035497)	0.00342	0.1168	28.56	162.17	CREB3L1;CREB3L2
		7	Potassium Ion Transmembrane Transporter Activity (GO:0015079)	0.003603	0.1168	10.75	60.5	SLC12A2;KCNN4;SLC12A8
		8	Diacylglycerol Kinase Activity (GO:0004143)	0.004247	0.1205	24.99	136.48	DGKG;DGKI
		9	Calcium-Activated Potassium Channel Activity (GO:0015269)	0.005157	0.1301	22.21	117	KCNMA1;KCNN4
		10	Oxidoreductase Activity, Acting On The CH-NH Group Of Donors, NAD Or NADP As Acceptor (GO:0016646)	0.007218	0.1376	18.17	89.61	PYCR1;ALDH1L2
Mucous-cuboidal-larynx	Biological process		Term	P-value	Adjusted P-value	Odds Ratio	Combined Score	Genes
		1	Protein Glycosylation (GO:0006486)	1.751e-05	0.02257	6.71	73.53	ST6GALNAC1;ST6GALNAC2;PMM1;FUT9;B3GNT3;SLC39A8;ST8SIA6;ST3GAL1;B4GALT5
		2	Organic Hydroxy Compound Biosynthetic Process (GO:1901617)	5.99e-05	0.0386	13.7	133.16	CYP27A1;SQLE;ALOX15;ALOX12;MSMO1
		3	Monoatomic Cation Homeostasis (GO:0055080)	0.0001219	0.04858	8.59	77.45	SCNN1G;SCNN1B;SLC39A8;FAM20A;SLC39A4;BMP6
		4	Glycoprotein Biosynthetic Process (GO:0009101)	0.0001507	0.04858	8.24	72.55	ST6GALNAC1;ST6GALNAC2;FUT9;ST8SIA6;ST3GAL1;B4GALT5
		5	Protein O-linked Glycosylation (GO:0006493)	0.0003435	0.07859	7.01	55.9	ST6GALNAC2;FUT9;B3GNT3;ST8SIA6;ST3GAL1;B4GALT5
		6	Ganglioside Biosynthetic Process (GO:0001574)	0.0004102	0.07859	25.11	195.84	ST8SIA6;ST3GAL1;B4GALT5
		7	Monoatomic Cation Transmembrane Transport (GO:0098655)	0.0005526	0.07859	3.79	28.45	KCNK5;SCNN1G;SLC9A4;ABCC8;KCNQ1;SCNN1B;ATP6V0A4;SLC39A8;SLC4A4;SLC39A4
		8	Inorganic Cation Transmembrane Transport (GO:0098662)	0.0005999	0.07859	3.75	27.83	KCNK5;SCNN1G;SLC9A4;ABCC8;KCNQ1;SCNN1B;ATP6V0A4;SLC39A8;SLC4A4;SLC39A4
		9	Intracellular Sodium Ion Homeostasis (GO:0006883)	0.0007195	0.07859	20.09	145.36	SCNN1G;SCNN1B;TMPRSS4
		10	O-glycan Processing (GO:0016266)	0.0007356	0.07859	10.9	78.65	ST6GALNAC2;B3GNT3;ST3GAL1;B4GALT5
	Cellular component		Term	P-value	Adjusted P-value	Odds Ratio	Combined Score	Genes
		1	Golgi Membrane (GO:0000139)	0.000383	0.04749	3.26	25.61	S100G;ST6GALNAC1;ST6GALNAC2;UNC93B1;ZDHHC13;GLIPR2;FUT9;UST;B3GNT3;ST8SIA6;GBP2;ST3GAL1;B4GALT5
		2	Bounding Membrane Of Organelle (GO:0098588)	0.001508	0.09348	2.35	15.24	S100G;ST6GALNAC1;ST6GALNAC2;UNC93B1;ZDHHC13;ABCA13;FABP5;GLIPR2;FUT9;UST;B3GNT3;ATP6V0A4;ST8SIA6;GBP2;ST3GAL1;LDLR;CFTR;B4GALT5
		3	Golgi Lumen (GO:0005796)	0.003324	0.103	5.32	30.35	MUC1;GPC1;MUC13;MUC20;MUC4
		4	Phagocytic Vesicle (GO:0045335)	0.003324	0.103	5.32	30.35	RAB32;UNC93B1;CYBB;CYBA;ATP6V0A4
		5	Brush Border Membrane (GO:0031526)	0.007415	0.1839	8.13	39.89	ITLN1;ATP6V0A4;SLC28A3
		6	Phagocytic Vesicle Membrane (GO:0030670)	0.01027	0.2122	7.16	32.8	CYBB;ATP6V0A4;CYBA
		7	Specific Granule Membrane (GO:0035579)	0.01271	0.2124	4.68	20.42	CEACAM1;PLAUR;CYBB;CYBA
		8	Sodium Channel Complex (GO:0034706)	0.0137	0.2124	12.49	53.58	SCNN1G;SCNN1B
		9	Endocytic Vesicle Membrane (GO:0030666)	0.02197	0.3027	3.27	12.49	CYBB;CYBA;ATP6V0A4;LDLR;CFTR
		10	Basolateral Plasma Membrane (GO:0016323)	0.02889	0.3388	3.03	10.75	KCNQ1;SLC16A12;SLC39A8;SLC4A4;LDLR
	Molecullar function		Term	P-value	Adjusted P-value	Odds Ratio	Combined Score	Genes
		1	Sialyltransferase Activity (GO:0008373)	4.147e-05	0.01095	25.23	254.63	ST6GALNAC1;ST6GALNAC2;ST8SIA6;ST3GAL1
		2	Monoatomic Cation:Bicarbonate Symporter Activity (GO:0140410)	0.0001532	0.02022	37.68	330.93	SLC39A8;SLC4A4;SLC39A4
		3	Bicarbonate Transmembrane Transporter Activity (GO:0015106)	0.001319	0.116	15.85	105.13	SLC39A8;CFTR;SLC39A4
		4	Ligand-Gated Sodium Channel Activity (GO:0015280)	0.005157	0.2705	22.21	117	SCNN1G;SCNN1B
		5	Oxidoreductase Activity, Acting On NAD(P)H, Oxygen As Acceptor (GO:0050664)	0.006148	0.2705	19.99	101.78	CYBB;CYBA
		6	Solute:Monoatomic Cation Symporter Activity (GO:0015294)	0.006148	0.2705	19.99	101.78	SLC39A8;SLC39A4
		7	Serine-Type Peptidase Activity (GO:0008236)	0.01416	0.3329	3.68	15.67	TMPRSS11B;CAPN5;TMPRSS4;PLAT;TMPRSS11E
		8	UDP-galactosyltransferase Activity (GO:0035250)	0.01521	0.3329	11.75	49.2	B3GNT3;B4GALT5
		9	WW Domain Binding (GO:0050699)	0.01679	0.3329	11.1	45.37	SCNN1G;SCNN1B
		10	Oxidoreductase Activity, Acting On Single Donors With Incorporation Of Molecular Oxygen, Incorporation Of Two Atoms Of Oxygen (GO:0016702)	0.01844	0.3329	10.52	41.99	ALOX15;ALOX12
Mucous-squamous-larynx	Biological process		Term	P-value	Adjusted P-value	Odds Ratio	Combined Score	Genes
		1	Cellular Response To Lipopolysaccharide (GO:0071222)	0.0002526	0.07709	6.1	50.54	CD274;IL1A;ZC3H12A;TNFAIP3;PTPN22;GBP2;TNF
		2	Negative Regulation Of Interleukin-6 Production (GO:0032715)	0.0003558	0.07709	13.45	106.8	ZC3H12A;TNFAIP3;PTPN22;TNF
		3	Positive Regulation Of Cytokine Production (GO:0001819)	0.0003943	0.07709	3.67	28.78	IL1A;CD274;PNP;RIPK2;IRF1;IRF7;ISG15;PTPN22;LTB;TNF;MALT1
		4	Positive Regulation Of Interferon-Beta Production (GO:0032728)	0.0004449	0.07709	12.61	97.3	RIPK2;IRF1;IRF7;ISG15
		5	Positive Regulation Of Cysteine-Type Endopeptidase Activity (GO:2001056)	0.0004494	0.07709	8.58	66.13	RIPK2;PMAIP1;TNF;UACA;MALT1
		6	Positive Regulation Of Type I Interferon Production (GO:0032481)	0.0004494	0.07709	8.58	66.13	RIPK2;IRF1;IRF7;PTPN22;ISG15
		7	Regulation Of Defense Response To Virus By Host (GO:0050691)	0.0004949	0.07709	12.22	93.04	DTX3L;ZC3H12A;TNFAIP3;PTPN22
		8	Apoptotic Process (GO:0006915)	0.0004978	0.07709	4.21	32.04	IL1A;DAP;MELK;RIPK2;IRF1;GZMA;EMP1;MAL;PMAIP1
		9	Intermediate Filament Organization (GO:0045109)	0.000595	0.08191	8.03	59.66	KRT80;KRT13;KRT23;KRT6B;KRT6A
		10	Regulation Of Toll-Like Receptor Signaling Pathway (GO:0034121)	0.0009905	0.1074	17.72	122.58	IRF1;IRF7;SMPDL3B
	Cellular component		Term	P-value	Adjusted P-value	Odds Ratio	Combined Score	Genes
		1	Keratin Filament (GO:0045095)	0.0006069	0.05705	11.52	85.37	KRT80;KRT13;KRT6B;KRT6A
		2	Intermediate Filament (GO:0005882)	0.005055	0.2241	6.2	32.76	KRT80;KRT13;KRT6B;KRT6A
		3	Membrane Raft (GO:0045121)	0.007152	0.2241	3.73	18.41	ITGAM;MALL;MAL;TNF;PLPP1;S100A10
		4	NADPH Oxidase Complex (GO:0043020)	0.01226	0.2881	13.32	58.64	CYBB;DUOX2
		5	Recycling Endosome (GO:0055037)	0.02197	0.413	3.27	12.49	EHD1;CD274;TNF;SLC39A4;ABCG1
		6	Recycling Endosome Membrane (GO:0055038)	0.03307	0.4189	4.49	15.29	EHD1;CD274;SLC39A4
		7	Intermediate Filament Cytoskeleton (GO:0045111)	0.04764	0.4189	3.85	11.72	KRT80;KRT13;KRT6A
		8	Serine Protease Inhibitor Complex (GO:0097180)	0.04901	0.4189	24.87	75	PLAT
		9	PAR Polarity Complex (GO:0120157)	0.04901	0.4189	24.87	75	PARD6B
		10	Zonula Adherens (GO:0005915)	0.04901	0.4189	24.87	75	KIFC3
	Molecullar function		Term	P-value	Adjusted P-value	Odds Ratio	Combined Score	Genes
		1	Serine-Type Peptidase Activity (GO:0008236)	0.0005738	0.06716	5.28	39.43	TMPRSS11B;GZMA;CAPN5;TMPRSS4;PLAT;PRSS8;PRSS22
		2	Phosphatase Activity (GO:0016791)	0.001469	0.06716	6.48	42.29	DUSP4;DUSP5;PTPN22;LPIN2;PLPP1
		3	Phosphoric Ester Hydrolase Activity (GO:0042578)	0.001805	0.06716	8.4	53.05	DUSP4;DUSP5;PTPN22;SMPDL3B
		4	Superoxide-Generating NAD(P)H Oxidase Activity (GO:0016175)	0.002678	0.06716	33.32	197.37	CYBB;DUOX2
		5	UDP Phosphatase Activity (GO:0045134)	0.002678	0.06716	33.32	197.37	ENTPD1;ENTPD3
		6	Adenylate Cyclase Binding (GO:0008179)	0.002678	0.06716	33.32	197.37	PRSS8;SERPINB8
		7	Interleukin-1 Binding (GO:0019966)	0.00342	0.06716	28.56	162.17	IL1RN;IL1R2
		8	GDP Phosphatase Activity (GO:0004382)	0.00342	0.06716	28.56	162.17	ENTPD1;ENTPD3
		9	MAP Kinase Tyrosine Phosphatase Activity (GO:0033550)	0.00342	0.06716	28.56	162.17	DUSP4;DUSP5
		10	MAP Kinase Tyrosine/Serine/Threonine Phosphatase Activity (GO:0017017)	0.00342	0.06716	28.56	162.17	DUSP4;DUSP5
Suprabasal-larynx	Biological process		Term	P-value	Adjusted P-value	Odds Ratio	Combined Score	Genes
		1	Epidermal Cell Differentiation (GO:0009913)	3.01e-09	3.335e-06	20.69	405.89	TGM1;CERS3;SCEL;ANXA1;SPINK5;OVOL1;EVPL;SPRR1A;TGM3
		2	Epidermis Development (GO:0008544)	1.302e-08	7.214e-06	13.84	251.33	CERS3;SCEL;FABP5;SPINK5;GJB5;GRHL3;TGM5;OVOL1;EVPL;SPRR1A
		3	Keratinocyte Differentiation (GO:0030216)	1.805e-07	6.384e-05	20.48	318.03	TGM1;CERS3;SCEL;ANXA1;EVPL;SPRR1A;TGM3
		4	Peptide Cross-Linking (GO:0018149)	2.305e-07	6.384e-05	29.13	445.19	TGM1;ANXA1;TGM5;EVPL;SPRR1A;TGM3
		5	Skin Development (GO:0043588)	3.844e-07	7.099e-05	13.71	202.49	TGM1;CERS3;SCEL;ANXA1;EVPL;ASPRV1;SPRR1A;TGM3
		6	Intermediate Filament Organization (GO:0045109)	3.844e-07	7.099e-05	13.71	202.49	KRT80;KRT4;KRT17;KRT13;PKP1;KRT75;KRT6B;KRT6A
		7	Epithelial Cell Differentiation (GO:0030855)	7.342e-06	0.001162	7.54	89.12	SULT1B1;ANXA1;KRT4;KRT17;GSTA2;SPINK5;GSTA1;KRT13;OVOL1
		8	Long-Chain fatty-acyl-CoA Metabolic Process (GO:0035336)	7.403e-05	0.01025	21.25	202.08	ELOVL1;DGAT2;THEM5;ACSBG1
		9	Long-Chain Fatty Acid Metabolic Process (GO:0001676)	0.000131	0.01613	8.47	75.76	ELOVL1;GSTA1;ACSBG1;ADTRP;PTGR1;MGLL
		10	Epithelium Development (GO:0060429)	0.0001632	0.01808	5.61	48.92	SULT1B1;KRT4;KRT17;GSTA2;SPINK5;GSTA1;KRT13;KRT6A
	Cellular component		Term	P-value	Adjusted P-value	Odds Ratio	Combined Score	Genes
		1	Intermediate Filament (GO:0005882)	1.625e-09	1.853e-07	17.61	356.39	KRT80;KRT4;KRT17;KRT13;PKP1;KRT75;EVPL;PPL;KRT6B;KRT6A
		2	Cornified Envelope (GO:0001533)	6.258e-09	3.567e-07	24.96	471.45	TGM1;SCEL;PKP1;DSG3;EVPL;PPL;SPRR1A;DSC2
		3	Keratin Filament (GO:0045095)	1.056e-07	3.335e-06	22.41	359.92	KRT80;KRT4;KRT17;KRT13;KRT75;KRT6B;KRT6A
		4	Intermediate Filament Cytoskeleton (GO:0045111)	1.17e-07	3.335e-06	12.91	206.07	KRT80;KRT4;KRT17;KRT13;PKP1;KRT75;EVPL;PPL;KRT6A
		5	Polymeric Cytoskeletal Fiber (GO:0099513)	0.0003492	0.007962	4.03	32.11	PYCARD;ANXA1;KRT4;BAG2;TPM2;PKP1;KRT75;EVPL;PPL;KRT6A
		6	Desmosome (GO:0030057)	0.000604	0.01148	21.52	159.52	PKP1;DSG3;DSC2
		7	Cell-Cell Junction (GO:0005911)	0.01065	0.1734	2.79	12.69	CLDN4;CEACAM1;ANXA1;TRIM29;PKP1;DSG3;NECTIN4;DSC2
		8	Adherens Junction (GO:0005912)	0.01756	0.2502	3.48	14.05	CEACAM1;ANXA1;TRIM29;PKP1;NECTIN4
		9	Tertiary Granule (GO:0070820)	0.02358	0.2987	3.21	12.02	CHIT1;CSTB;CEACAM1;PKP1;NBEAL2
		10	Azurophil Granule Lumen (GO:0035578)	0.05991	0.6035	3.49	9.83	PYCARD;HEBP2;FABP5
	Molecullar function		Term	P-value	Adjusted P-value	Odds Ratio	Combined Score	Genes
		1	Protein-Glutamine Gamma-Glutamyltransferase Activity (GO:0003810)	3.347e-05	0.007096	75.37	776.62	TGM1;TGM5;TGM3
		2	Aldehyde Dehydrogenase (NAD+) Activity (GO:0004029)	0.0003306	0.02336	27.4	219.57	ALDH1A3;ALDH3A1;ALDH3B2
		3	Aldehyde Dehydrogenase [NAD(P)+] Activity (GO:0004030)	0.0003306	0.02336	27.4	219.57	ALDH1A3;ALDH3A1;ALDH3B2
		4	Oxidoreductase Activity, Acting On The Aldehyde Or Oxo Group Of Donors, NAD Or NADP As Acceptor (GO:0016620)	0.0009905	0.0525	17.72	122.58	ALDH1A3;ALDH3A1;ALDH3B2
		5	Calcium Ion Binding (GO:0005509)	0.002617	0.09337	3.05	18.13	ANXA1;MELK;CALML3;S100A14;ENPP3;DSG3;RASGRP1;SYT8;TGM3;DSC2
		6	Glutathione Transferase Activity (GO:0004364)	0.002684	0.09337	12.05	71.32	GSTA4;GSTA2;GSTA1
		7	Serine-Type Peptidase Activity (GO:0008236)	0.003083	0.09337	4.47	25.86	TMPRSS11B;TMPRSS4;KLK13;RHBDL3;KLK10;KLK11
		8	Intramolecular Oxidoreductase Activity, Transposing C=C Bonds (GO:0016863)	0.006148	0.1498	19.99	101.78	IDI1;GSTA1
		9	Metal Ion Binding (GO:0046872)	0.00636	0.1498	2.42	12.24	ANXA1;MELK;MVK;CALML3;S100A14;ENPP3;DSG3;MAP3K6;RASGRP1;SYT8;TGM3;DSC2
		10	Acetylcholine Receptor Regulator Activity (GO:0030548)	0.008366	0.1774	16.66	79.68	LY6G6E;SLURP1
Neuroendocrine	Biological process		Term	P-value	Adjusted P-value	Odds Ratio	Combined Score	Genes
		1	Neurotransmitter Secretion (GO:0007269)	3.509e-10	4.333e-07	27.39	596.37	RIMS2;RIMS1;PTPRN2;SYT1;NRXN1;CPLX2;SYN2;SYN1;SNCA
		2	Signal Release From Synapse (GO:0099643)	3.286e-09	2.029e-06	27.46	536.36	RIMS1;PTPRN2;SYT1;NRXN1;CPLX2;SYN2;SYN1;SNCA
		3	Modulation Of Chemical Synaptic Transmission (GO:0050804)	4.41e-08	1.815e-05	10.23	173.28	RIMS2;RIMS1;NLGN1;CLSTN2;SYT1;CAMK2A;CACNA1A;NPTX1;CPLX2;NOL3;SYN1
		4	Neuron Cell-Cell Adhesion (GO:0007158)	1.77e-07	5.464e-05	56.38	876.63	RET;NLGN1;NRXN1;NRXN3;CNTN4
		5	Regulation Of Secretion By Cell (GO:1903530)	2.382e-07	5.883e-05	14.69	224.03	RAB3B;RIMS2;RIMS1;SYT1;CAMK2A;SCG5;CPLX2;SYN1
		6	Nervous System Development (GO:0007399)	3.867e-07	7.758e-05	4.62	68.21	ARNT2;NLGN1;NRXN1;TMOD2;LSAMP;PROX1;ASCL1;OLFM1;NELL1;NFASC;FGF14;SPOCK2;DNER;SERPINI1;NPTX1;CNTN4;SCN2A;FGF12
		7	Axonogenesis (GO:0007409)	4.397e-07	7.758e-05	7.12	104.17	RET;NELL1;NFASC;KIF5C;NRXN1;KIF5A;MAP1A;NRXN3;TNR;CNTN4;CTNNA2;PAK3
		8	Positive Regulation Of Synaptic Transmission (GO:0050806)	1.013e-06	0.0001564	11.91	164.45	RIMS2;RIMS1;NLGN1;CLSTN2;SYT1;NRXN1;NOL3;NALCN
		9	Regulation Of Regulated Secretory Pathway (GO:1903305)	1.182e-06	0.0001623	21.09	287.77	RIMS2;RIMS1;SYT1;SYN1;SYT7;SYT17
		10	Regulation Of Neuron Projection Development (GO:0010975)	1.476e-06	0.0001823	7.01	94.14	RET;NLGN1;GFI1;TNR;SERPINI1;KIF1A;CTNNA2;TOX;NOL3;PAK3;MT3
	Cellular component		Term	P-value	Adjusted P-value	Odds Ratio	Combined Score	Genes
		1	Neuron Projection (GO:0043005)	1.21e-11	1.682e-09	5.67	142.64	GABRB3;RET;HCN4;PCSK1;GABRB1;NLGN1;RTN1;KCNC3;CAMK2A;DNER;MAP6;KCNN3;KIF1A;CTNNA2;NPTX1;SNCA;SYT1;KCNB1;SYT7;OLFM1;NELL1;NFASC;MAP1A;RGS7BP;CNTN4;SCN2A;HCN1
		2	Axon (GO:0030424)	2.761e-11	1.919e-09	9.69	235.61	RET;HCN4;SYT1;KCNB1;KCNC3;SYT7;OLFM1;NELL1;NFASC;MAP1A;MAP6;KIF1A;CTNNA2;CNTN4;SCN2A;SNCA;HCN1
		3	Exocytic Vesicle Membrane (GO:0099501)	1.44e-05	0.0005584	13	144.91	RAB3B;PTPRN2;SYT1;SYN2;TMEM163;SYN1
		4	Synaptic Vesicle Membrane (GO:0030672)	1.607e-05	0.0005584	12.73	140.49	RAB3B;PTPRN2;SYT1;SYN2;TMEM163;SYN1
		5	Voltage-Gated Potassium Channel Complex (GO:0008076)	9.048e-05	0.002515	9.11	84.81	HCN4;KCNB1;KCNC3;KCNIP3;KCNIP4;HCN1
		6	Voltage-Gated Calcium Channel Complex (GO:0005891)	0.0001269	0.002939	11.51	103.3	CACNA2D3;CACNA1A;CACNA1C;SCN2A;CACNA1H
		7	Calcium Channel Complex (GO:0034704)	0.0003072	0.006101	9.38	75.83	CACNA2D3;CACNA1A;CACNA1C;SCN2A;CACNA1H
		8	Dendrite (GO:0030425)	0.001635	0.02841	3.53	22.63	HCN4;NLGN1;KCNB1;KCNC3;MAP1A;DNER;MAP6;KIF1A;HCN1
		9	Cytoskeleton Of Presynaptic Active Zone (GO:0048788)	0.002022	0.03091	39.99	248.09	RIMS2;RIMS1
		10	Asymmetric Synapse (GO:0032279)	0.002224	0.03091	4.79	29.26	NLGN1;RTN1;NETO1;CTNND2;CACNA1C;SHISA9
	Molecullar function		Term	P-value	Adjusted P-value	Odds Ratio	Combined Score	Genes
		1	Calcium Ion Binding (GO:0005509)	2.238e-06	0.0005303	4.77	62.05	RET;CASR;SYT1;TESC;NRXN1;KCNIP3;KCNIP4;CIB3;CACNA1A;NOL3;SYT7;SYT17;SPOCK2;DNER;SNCA
		2	Voltage-Gated Monoatomic Cation Channel Activity (GO:0022843)	1.098e-05	0.001301	10.37	118.44	HCN4;KCNC3;KCNH8;CACNA2D3;CACNA1A;CACNA1C;HCN1
		3	Metal Ion Binding (GO:0046872)	7.391e-05	0.005839	3.32	31.61	RET;CSGALNACT1;CASR;SYT1;TESC;NRXN1;KCNIP3;KCNIP4;CIB3;CACNA1A;NOL3;SYT7;SYT17;SPOCK2;DNER;SNCA
		4	Voltage-Gated Calcium Channel Activity (GO:0005245)	0.0001037	0.006146	12.06	110.66	CACNA2D3;CACNA1A;CACNA1C;SCN2A;CACNA1H
		5	Metalloendopeptidase Inhibitor Activity (GO:0008191)	0.0002617	0.0124	30.14	248.58	SPOCK2;SPOCK3;NGF
		6	Sodium Channel Activity (GO:0005272)	0.0004949	0.01955	12.22	93.04	HCN4;SCN2A;NALCN;HCN1
		7	Voltage-Gated Sodium Channel Activity (GO:0005248)	0.0008482	0.02731	18.83	133.17	HCN4;SCN2A;NALCN
		8	Endopeptidase Inhibitor Activity (GO:0004866)	0.0009219	0.02731	5.75	40.16	SERPINB12;SERPINE2;SPOCK2;SPOCK3;SERPINI1;NGF
		9	Cyclic Nucleotide Binding (GO:0030551)	0.001147	0.02953	16.74	113.31	PDE11A;HCN1;RAPGEF4
		10	Voltage-Gated Potassium Channel Activity (GO:0005249)	0.001246	0.02953	6.74	45.1	HCN4;KCNB1;KCNC3;KCNH8;KCNN3
Tuft	Biological process		Term	P-value	Adjusted P-value	Odds Ratio	Combined Score	Genes
		1	Monoatomic Cation Transmembrane Transport (GO:0098655)	9.687e-07	0.0005571	5.51	76.25	TRPC5;SLC24A4;KCNH7;KCNH8;ATP2A3;CACNA1A;ATP1A2;SLC4A8;KCNQ3;KCNQ4;TRPM5;SCN2A;KCNK3;HCN1
		2	Inorganic Cation Transmembrane Transport (GO:0098662)	1.099e-06	0.0005571	5.44	74.7	TRPC5;SLC24A4;KCNH7;KCNH8;ATP2A3;CACNA1A;ATP1A2;SLC4A8;KCNQ3;KCNQ4;TRPM5;SCN2A;KCNK3;HCN1
		3	Potassium Ion Transport (GO:0006813)	3.846e-06	0.0013	8.21	102.36	SLC24A4;KCNH7;KCND3;KCNH8;KCNQ3;KCNQ4;ATP1A2;KCNK3;HCN1
		4	Potassium Ion Transmembrane Transport (GO:0071805)	9.931e-06	0.002518	7.24	83.42	SLC24A4;KCNH7;KCND3;KCNH8;KCNQ3;KCNQ4;ATP1A2;KCNK3;HCN1
		5	Axonogenesis (GO:0007409)	2.036e-05	0.00413	5.8	62.67	NTNG2;SEMA7A;NFASC;MAP1A;NRXN3;SLITRK6;NRCAM;CTNNA2;B4GALT6;DSCAML1
		6	Membrane Repolarization (GO:0086009)	2.66e-05	0.004496	28.84	303.84	SLC24A4;KCND3;KCNH7;ATP1A2
		7	Axon Development (GO:0061564)	6.162e-05	0.008926	7.77	75.32	NTNG2;MAP1A;SLITRK6;NRCAM;NREP;CTNNA2;DSCAML1
		8	Cell Morphogenesis Involved In Neuron Differentiation (GO:0048667)	0.0001219	0.01387	8.59	77.45	NTNG2;MAP1A;SLITRK6;NRCAM;CTNNA2;DSCAML1
		9	Nervous System Development (GO:0007399)	0.0001231	0.01387	3.48	31.34	CHST8;IGSF8;TRPC5;PROX1;DCLK1;NRGN;NFASC;CDH2;ADORA1;SLITRK6;APBA1;NRCAM;SCN2A;DSCAML1
		10	Calcium Ion Transmembrane Transport (GO:0070588)	0.0001507	0.01529	8.24	72.55	TRPC5;SLC24A4;MCUB;ATP2A3;CACNA1A;TRPM5
	Cellular component		Term	P-value	Adjusted P-value	Odds Ratio	Combined Score	Genes
		1	Calcium Channel Complex (GO:0034704)	0.0003072	0.03173	9.38	75.83	TRPC5;CACNB4;MCUB;CACNA1A;SCN2A
		2	Actin Filament (GO:0005884)	0.0007254	0.03173	7.67	55.42	HCK;PSTPIP1;PSTPIP2;AVIL;TEK
		3	Voltage-Gated Potassium Channel Complex (GO:0008076)	0.0008235	0.03173	7.44	52.84	KCND3;KCNQ3;KCNQ4;KCNAB2;HCN1
		4	Extrinsic Component Of Cytoplasmic Side Of Plasma Membrane (GO:0031234)	0.001049	0.03173	7.03	48.2	HCK;GNAT3;GNB3;KCNAB2;GNG13
		5	Heterotrimeric G-protein Complex (GO:0005834)	0.001708	0.03502	14.34	91.4	GNAT3;GNB3;GNG13
		6	Actin Cytoskeleton (GO:0015629)	0.001737	0.03502	3.23	20.56	HCK;SMTN;PSTPIP1;CDH2;PSTPIP2;AVIL;FILIP1;TEK;CORO2B;SPTB
		7	Phosphatidylinositol 3-Kinase Complex, Class I (GO:0097651)	0.002678	0.0405	33.32	197.37	PIK3CG;PIK3R5
		8	Phosphatidylinositol 3-Kinase Complex, Class IA (GO:0005943)	0.002678	0.0405	33.32	197.37	PIK3CG;PIK3R5
		9	Neuron Projection (GO:0043005)	0.004107	0.05521	2.46	13.52	RGS14;AVIL;PLK2;SLC4A8;NFASC;CDH2;MAP1A;ADORA1;NRCAM;CTNNA2;SCN2A;DSCAML1;HCN1
		10	Axon (GO:0030424)	0.004651	0.05627	3.59	19.28	NFASC;MAP1A;NRCAM;CTNNA2;SCN2A;DSCAML1;HCN1
	Molecullar function		Term	P-value	Adjusted P-value	Odds Ratio	Combined Score	Genes
		1	Monoatomic Cation Channel Activity (GO:0005261)	1.058e-05	0.001329	8.46	96.97	TRPC5;SLC24A4;CALHM2;KCNQ4;PKD2L2;TRPM5;KCNK3;HCN1
		2	Voltage-Gated Monoatomic Cation Channel Activity (GO:0022843)	1.098e-05	0.001329	10.37	118.44	CACNB4;KCND3;KCNH8;KCNQ3;KCNQ4;CACNA1A;HCN1
		3	Potassium Channel Activity (GO:0005267)	0.0001406	0.01134	8.36	74.13	KCND3;KCNH8;KCNQ3;KCNQ4;KCNK3;HCN1
		4	Calcium Channel Activity (GO:0005262)	0.0003053	0.01847	7.17	58.06	TRPC5;SLC24A4;CACNB4;CACNA1A;PKD2L2;TRPM5
		5	Monoatomic Ion Channel Activity (GO:0005216)	0.0004949	0.02396	12.22	93.04	CALHM2;MCUB;TRPM5;KCNK3
		6	Voltage-Gated Potassium Channel Activity (GO:0005249)	0.001246	0.05025	6.74	45.1	KCND3;KCNH7;KCNH8;KCNQ3;KCNQ4
		7	Lysophospholipid Acyltransferase Activity (GO:0071617)	0.002678	0.07217	33.32	197.37	PNPLA3;MBOAT2
		8	Bile Acid Binding (GO:0032052)	0.002678	0.07217	33.32	197.37	NAPEPLD;PYGL
		9	Cell Adhesion Mediator Activity (GO:0098631)	0.002684	0.07217	12.05	71.32	NFASC;NRCAM;DSCAML1
		10	Potassium Ion Transmembrane Transporter Activity (GO:0015079)	0.003603	0.08719	10.75	60.5	KCNQ4;KCNK3;HCN1
Ciliated	Biological process		Term	P-value	Adjusted P-value	Odds Ratio	Combined Score	Genes
		1	Cilium Movement (GO:0003341)	4.096e-19	1.519e-16	39.95	1691.6	CFAP61;SPAG17;CCDC39;DNAH1;RSPH4A;SPEF2;DNAH5;DNAH9;CFAP206;TTC29;CFAP100;HYDIN;TEKT2;TEKT4;CFAP54;CFAP53
		2	Axoneme Assembly (GO:0035082)	9.296e-17	1.724e-14	49.09	1812.13	SPAG16;SPAG17;CCDC39;LRGUK;CFAP74;RSPH4A;CFAP206;LRRC43;RP1;HYDIN;CFAP46;JHY;SPACA9
		3	Cilium Assembly (GO:0060271)	5.061e-14	6.259e-12	10.35	316.75	SPAG16;SPAG17;CCDC39;CFAP74;RSPH4A;LRGUK;DNAH5;CCDC113;CFAP206;LRRC43;RP1;CFAP221;MAK;CFAP161;IQUB;TEKT2;CFAP46;JHY;TEKT4;CFAP54;SPACA9
		4	Microtubule Bundle Formation (GO:0001578)	7.138e-11	6.62e-09	25.36	592.59	SPAG16;LRGUK;RP1;CFAP74;RSPH4A;CFAP46;JHY;CFAP206;LRRC43;SPACA9
		5	Cilium Organization (GO:0044782)	7.627e-08	5.659e-06	6.89	112.9	CFAP61;SPAG16;DNAH5;CCDC113;TTC29;ARMC2;CFAP221;CATIP;MAK;CFAP161;IQUB;TEKT2;TEKT4;CFAP54
		6	Epithelial Cilium Movement Involved In Extracellular Fluid Movement (GO:0003351)	1.305e-06	6.917e-05	33.82	458.24	CCDC39;SPAG17;SPEF2;NEK10;CFAP53
		7	Cilium-Dependent Cell Motility (GO:0060285)	1.305e-06	6.917e-05	33.82	458.24	DNAH3;DNAH1;TEKT2;TEKT4;CFAP54
		8	Cellular Component Assembly (GO:0022607)	1.273e-05	0.0005904	5.03	56.72	SPAG16;SPAG17;CFAP74;RSPH4A;LRGUK;RP1;HYDIN;CFAP46;JHY;CFAP206;LRRC43;SPACA9
		9	Detection Of Calcium Ion (GO:0005513)	0.0002028	0.008359	33.49	284.76	RYR2;KCNMB1;KCNMB2
		10	Inner Dynein Arm Assembly (GO:0036159)	0.0003306	0.01226	27.4	219.57	CCDC39;DNAH1;CFAP100
	Cellular component		Term	P-value	Adjusted P-value	Odds Ratio	Combined Score	Genes
		1	9+2 Motile Cilium (GO:0097729)	1.945e-13	1.342e-11	24.08	704.76	CFAP52;DNAH1;CFAP74;SPEF2;DNAH5;DNAH9;TTC29;TCTE1;AK8;CFAP221;TEKT4;CFAP65;SPACA9
		2	Motile Cilium (GO:0031514)	7.739e-12	2.67e-10	20.65	528.45	CFAP61;CFAP52;CFAP100;CFAP221;DRC7;RSPH4A;DNAH5;IQUB;CFAP161;DNAH9;CFAP206;AK8
		3	Cilium (GO:0005929)	7.141e-09	1.642e-07	7.06	132.37	CFAP61;FANK1;CCDC39;RSPH4A;DRC7;DNAH5;DNAH9;CFAP206;TTLL6;CFAP100;CFAP221;MAK;CFAP161;IQUB;DYNLRB2;TTLL9
		4	Sperm Flagellum (GO:0036126)	1.425e-07	2.457e-06	15.82	249.45	DNAH1;CFAP74;SPEF2;TEKT4;TTC29;CFAP65;TCTE1;SPACA9
		5	Acrosomal Vesicle (GO:0001669)	0.0004494	0.006202	8.58	66.13	SPAG17;LRGUK;IQUB;CFAP65;SPACA9
		6	Catenin Complex (GO:0016342)	0.03172	0.3648	7.68	26.51	CDHR3;CDH26
		7	Sarcoplasmic Reticulum (GO:0016529)	0.07446	0.5829	4.64	12.06	RYR2;CCDC78
		8	Junctional Sarcoplasmic Reticulum Membrane (GO:0014701)	0.07727	0.5829	14.21	36.38	RYR2
		9	Outer Dynein Arm (GO:0036157)	0.07727	0.5829	14.21	36.38	DNAH5
		10	Transferase Complex, Transferring Phosphorus-Containing Groups (GO:0061695)	0.0865	0.5829	12.43	30.43	NEK10
	Molecullar function		Term	P-value	Adjusted P-value	Odds Ratio	Combined Score	Genes
		1	Adenylate Kinase Activity (GO:0004017)	1.927e-05	0.001011	100.49	1091.04	AK7;AK8;AK9
		2	Nucleoside Monophosphate Kinase Activity (GO:0050145)	2.66e-05	0.001011	28.84	303.84	LRGUK;AK7;AK8;AK9
		3	Nucleoside Diphosphate Kinase Activity (GO:0004550)	0.0003306	0.008374	27.4	219.57	AK7;AK8;AK9
		4	Nucleobase-Containing Compound Kinase Activity (GO:0019205)	0.0007195	0.01367	20.09	145.36	AK7;AK8;AK9
		5	Phosphotransferase Activity, Phosphate Group As Acceptor (GO:0016776)	0.0009905	0.01506	17.72	122.58	AK7;AK8;AK9
		6	Tubulin-Glutamic Acid Ligase Activity (GO:0070740)	0.002678	0.03392	33.32	197.37	TTLL6;TTLL9
		7	Calcium-Activated Potassium Channel Activity (GO:0015269)	0.005157	0.05599	22.21	117	KCNMB1;KCNMB2
		8	Calcium Activated Cation Channel Activity (GO:0005227)	0.0137	0.1302	12.49	53.58	KCNMB1;KCNMB2
		9	Tubulin Binding (GO:0015631)	0.01601	0.1352	2.59	10.69	TTLL6;AGBL4;RP1;CCDC170;CFAP157;KIF6;TTLL9;SPACA9
		10	Protein Kinase A Regulatory Subunit Binding (GO:0034237)	0.02015	0.1532	9.99	39	RYR2;AKAP6
