# Supplementary material for: Cellular heterogeneity and patterning strategies as revealed by upper respiratory epithelium single cell atlas
Source: iScience. 2025 Jun 7;28(7):112845. doi: 10.1016/j.isci.2025.112845 (PMC12221713; doi:10.1016/j.isci.2025.112845)
Supplement: Table S4. Table of significantly differentially expressed marker genes comparing basal-larynx versus basal-trachea versus basal-myoepithelial populations [file mmc5.xlsx]

## Sheet: larynx.trachea.myo.3-way.de
3-way DE Comparison: Larynx vs Trachea vs Myoepithelial
	p_val	avg_log2FC	pct.1	pct.2	p_val_adj	cluster	gene
1	1.47534e-67	2.46563	0.997	0.695	2.24532e-63	Basal-trachea	F3
2	9.42568e-60	2.69111	0.978	0.433	1.43449e-55	Basal-trachea	Aqp5
3	3.05055e-59	2.01958	0.998	0.709	4.64263e-55	Basal-trachea	Mecom
4	1.08428e-57	3.68828	0.913	0.206	1.65017e-53	Basal-trachea	Sult1d1
5	2.23788e-56	2.08046	0.995	0.801	3.40584e-52	Basal-trachea	Selenbp1
6	2.26849e-56	2.62762	0.962	0.525	3.45241e-52	Basal-trachea	Cyp4b1
7	3.66515e-55	2.24844	0.989	0.454	5.57799e-51	Basal-trachea	Krt19
8	2.31606e-54	2.52717	0.992	0.468	3.52482e-50	Basal-trachea	Abi3bp
9	4.34456e-52	2.23189	0.995	0.929	6.61198e-48	Basal-trachea	Cbr2
10	5.70379e-52	2.76183	0.98	0.73	8.6806e-48	Basal-trachea	Scgb3a2
11	1.53736e-50	2.08754	0.98	0.489	2.33971e-46	Basal-trachea	Atp1b1
12	3.35034e-50	2.71331	0.924	0.312	5.09889e-46	Basal-trachea	Ccser1
13	8.07539e-50	2.52004	0.933	0.39	1.22899e-45	Basal-trachea	Slc15a2
14	4.461e-48	2.98661	0.901	0.298	6.7892e-44	Basal-trachea	Fmo3
15	2.52427e-44	2.44456	0.89	0.255	3.84169e-40	Basal-trachea	Aqp4
16	2.32126e-43	2.09864	0.94	0.411	3.53272e-39	Basal-trachea	Mgat4a
17	2.75845e-43	2.46377	0.885	0.411	4.19808e-39	Basal-trachea	Slc16a7
18	8.11037e-43	2.54614	0.877	0.291	1.23432e-38	Basal-trachea	Lgr6
19	1.90709e-42	2.55591	0.876	0.255	2.90239e-38	Basal-trachea	Gprc5a
20	4.03321e-42	2.34238	0.901	0.397	6.13814e-38	Basal-trachea	Slco3a1
21	2.52795e-41	2.30339	0.887	0.348	3.84728e-37	Basal-trachea	Vegfa
22	2.29637e-40	2.7846	0.829	0.255	3.49484e-36	Basal-trachea	Wdr72
23	1.72291e-39	2.06043	0.902	0.39	2.62209e-35	Basal-trachea	Mal2
24	1.29596e-38	2.3011	0.884	0.482	1.97232e-34	Basal-trachea	Alas1
25	4.42618e-38	2.76881	0.824	0.277	6.7362e-34	Basal-trachea	Car8
26	9.60946e-38	2.00958	0.896	0.44	1.46246e-33	Basal-trachea	Mgat3
27	4.70187e-37	2.72595	0.813	0.248	7.15578e-33	Basal-trachea	Grid2
28	1.26849e-36	2.74108	0.792	0.184	1.93052e-32	Basal-trachea	5330417C22Rik
29	3.88257e-33	2.30463	0.805	0.234	5.90889e-29	Basal-trachea	Atp6v1c2
30	7.22845e-32	2.90105	0.729	0.191	1.1001e-27	Basal-trachea	Synpr
31	1.78695e-31	2.00978	0.832	0.333	2.71956e-27	Basal-trachea	Gm29683
32	2.06538e-29	2.47404	0.73	0.241	3.1433e-25	Basal-trachea	Tox3
33	1.87715e-28	2.09183	0.828	0.496	2.85683e-24	Basal-trachea	Slc23a2
34	3.34747e-28	2.46192	0.705	0.227	5.09452e-24	Basal-trachea	St3gal5
35	4.37604e-28	2.02818	0.776	0.27	6.6599e-24	Basal-trachea	Sobp
36	4.66225e-27	2.02203	0.767	0.277	7.09548e-23	Basal-trachea	Osbpl6
37	4.77741e-27	2.99743	0.635	0.128	7.27075e-23	Basal-trachea	Bmp5
38	5.29741e-27	3.14055	0.635	0.142	8.06213e-23	Basal-trachea	Sec14l3
39	1.3152e-25	2.23922	0.737	0.284	2.00161e-21	Basal-trachea	Ldlrad4
40	1.68057e-25	2.02618	0.789	0.461	2.55766e-21	Basal-trachea	Dcxr
41	1.78136e-25	3.33034	0.582	0.092	2.71105e-21	Basal-trachea	Ugt2b34
42	1.33257e-24	2.43726	0.683	0.262	2.02804e-20	Basal-trachea	Gdpd2
43	2.2477e-24	2.59624	0.64	0.213	3.42078e-20	Basal-trachea	Nceh1
44	3.17667e-24	2.14748	0.711	0.284	4.83458e-20	Basal-trachea	Tspan1
45	3.81678e-24	2.27701	0.664	0.191	5.80876e-20	Basal-trachea	Lbp
46	1.18883e-22	1.99282	0.741	0.34	1.80928e-18	Basal-trachea	Pclo
47	7.54941e-22	3.30291	0.582	0.177	1.14894e-17	Basal-trachea	Porcn
48	8.72634e-22	2.43962	0.591	0.149	1.32806e-17	Basal-trachea	Il18r1
49	1.43051e-21	2.25842	0.988	0.972	2.17709e-17	Basal-trachea	Bpifa1
50	4.09496e-21	2.41261	0.654	0.241	6.23211e-17	Basal-trachea	Gna14
51	5.77743e-21	2.45132	0.602	0.177	8.79266e-17	Basal-trachea	Acsm1
52	1.40883e-20	3.36433	0.535	0.113	2.1441e-16	Basal-trachea	Fmo6
53	1.26465e-19	2.15363	0.629	0.234	1.92467e-15	Basal-trachea	Gabrp
54	3.34456e-19	2.38556	0.552	0.113	5.09009e-15	Basal-trachea	Cacnb2
55	2.30506e-18	2.0716	0.589	0.184	3.50807e-14	Basal-trachea	Lemd1
56	1.0383e-17	3.14745	0.487	0.113	1.5802e-13	Basal-trachea	Baiap2l2
57	3.33424e-17	2.24181	0.561	0.191	5.07438e-13	Basal-trachea	Lcp1
58	5.01791e-17	2.38894	0.582	0.213	7.63676e-13	Basal-trachea	Eya4
59	1.19344e-16	2.80279	0.483	0.142	1.81629e-12	Basal-trachea	Vill
60	3.61288e-16	2.89928	0.455	0.106	5.49843e-12	Basal-trachea	Per2
61	5.78263e-15	2.52065	0.481	0.128	8.80058e-11	Basal-trachea	Pcdh9
62	1.24418e-14	2.27842	0.452	0.106	1.89352e-10	Basal-trachea	Mtcl1
63	1.49714e-14	1.9853	0.493	0.142	2.27849e-10	Basal-trachea	Aldh1a7
64	1.19267e-13	2.17402	0.473	0.142	1.81513e-09	Basal-trachea	Dpysl3
65	1.58258e-13	2.00098	0.597	0.298	2.40853e-09	Basal-trachea	Gsto2
66	1.02558e-11	1.99584	0.405	0.113	1.56083e-07	Basal-trachea	Zc3h12b
67	1.56392e-11	2.70784	0.463	0.191	2.38013e-07	Basal-trachea	Muc16
68	2.68413e-11	2.48553	0.455	0.184	4.08498e-07	Basal-trachea	Magi2
69	3.7462e-11	2.49455	0.327	0.057	5.70133e-07	Basal-trachea	Klhdc8a
70	4.53323e-11	2.80561	0.319	0.05	6.89913e-07	Basal-trachea	Chad
71	5.49944e-11	2.05347	0.427	0.149	8.3696e-07	Basal-trachea	Acaa1b
72	8.57322e-11	2.16164	0.383	0.113	1.30476e-06	Basal-trachea	Lrrn3
73	4.1192e-10	2.45064	0.378	0.121	6.26901e-06	Basal-trachea	F5
74	5.0547e-10	2.2888	0.405	0.17	7.69275e-06	Basal-trachea	Adh1
75	5.36137e-10	3.25016	0.275	0.035	8.15946e-06	Basal-trachea	Atp7b
76	8.06021e-10	2.78321	0.31	0.064	1.22668e-05	Basal-trachea	Mpped2
77	1.13917e-09	2.42151	0.326	0.078	1.7337e-05	Basal-trachea	Tmem117
78	1.14559e-09	2.64199	0.342	0.106	1.74347e-05	Basal-trachea	Gpr155
79	1.49977e-09	2.04713	0.36	0.113	2.2825e-05	Basal-trachea	Plekhg1
80	4.30525e-09	2.04967	0.32	0.078	6.55215e-05	Basal-trachea	Nwd1
81	5.65162e-09	2.65634	0.314	0.085	8.60121e-05	Basal-trachea	Dscaml1
82	6.57319e-09	2.58716	0.333	0.113	0.000100037	Basal-trachea	Pde8a
83	6.75659e-09	2.3229	0.348	0.121	0.000102829	Basal-trachea	Kcnj13
84	1.35237e-08	2.26645	0.327	0.099	0.000205816	Basal-trachea	AW112010
85	1.75418e-08	2.62403	0.291	0.071	0.000266969	Basal-trachea	Kctd8
86	2.20847e-08	3.14722	0.267	0.057	0.000336107	Basal-trachea	Hmga2
87	2.70945e-08	2.26095	0.271	0.057	0.000412351	Basal-trachea	Gm15675
88	3.54143e-08	2.20259	0.298	0.078	0.00053897	Basal-trachea	Hnf1b
89	1.18239e-07	2.59386	0.296	0.092	0.00179948	Basal-trachea	Gria4
90	1.86262e-07	2.5108	0.25	0.057	0.00283473	Basal-trachea	Dnah7b
91	3.05872e-07	2.57284	0.264	0.078	0.00465506	Basal-trachea	9130230L23Rik
92	3.65014e-07	2.10164	0.289	0.099	0.00555515	Basal-trachea	Gcnt1
93	6.43585e-07	2.48743	0.255	0.078	0.00979473	Basal-trachea	Sytl4
94	6.9855e-07	2.63669	0.255	0.078	0.0106312	Basal-trachea	Lpar3
95	7.62947e-07	2.37956	0.301	0.113	0.0116113	Basal-trachea	Hnf4g
96	8.99932e-07	2.08981	0.276	0.092	0.0136961	Basal-trachea	Micalcl
97	1.04492e-06	2.30959	0.264	0.085	0.0159027	Basal-trachea	Cfap69
98	4.2144e-06	2.46654	0.331	0.156	0.0641389	Basal-trachea	Clca3b
99	4.38295e-06	2.11142	0.319	0.149	0.0667042	Basal-trachea	Fras1
100	1.43743e-05	2.38395	0.307	0.156	0.218763	Basal-trachea	AU040972
170	5.78656e-47	3.46302	0.933	0.481	8.80657e-43	Basal-larynx	Stmn1
197	2.94813e-25	3.49392	0.305	0.041	4.48676e-21	Basal-larynx	Tk1
155	1.04232e-58	3.50563	0.876	0.249	1.5863e-54	Basal-larynx	Gja1
194	2.79387e-32	3.50889	0.552	0.127	4.25199e-28	Basal-larynx	Il1r2
193	1.10742e-33	3.53367	0.448	0.073	1.68538e-29	Basal-larynx	Diaph3
165	6.23631e-52	3.53613	0.676	0.118	9.49104e-48	Basal-larynx	Tgfbi
148	7.25338e-62	3.57583	0.886	0.241	1.10389e-57	Basal-larynx	Tmprss11a
145	6.47004e-63	3.58222	0.676	0.088	9.84675e-59	Basal-larynx	Cpe
190	1.57926e-35	3.58498	0.486	0.08	2.40348e-31	Basal-larynx	Ckap2l
199	4.05849e-21	3.59317	0.571	0.204	6.17662e-17	Basal-larynx	Ly6d
144	5.57812e-63	3.59963	0.743	0.12	8.48934e-59	Basal-larynx	Nqo1
200	8.18372e-21	3.61266	0.371	0.083	1.24548e-16	Basal-larynx	Ces1h
195	5.1313e-29	3.63634	0.257	0.021	7.80933e-25	Basal-larynx	Nod2
141	3.55718e-64	3.64902	0.581	0.052	5.41368e-60	Basal-larynx	Bdh1
181	1.37685e-40	3.68507	0.448	0.054	2.09543e-36	Basal-larynx	Igfbp4
196	3.07262e-28	3.69474	0.286	0.029	4.67622e-24	Basal-larynx	Lypd3
180	5.65234e-42	3.7269	0.352	0.026	8.60229e-38	Basal-larynx	C330027C09Rik
160	2.18399e-54	3.76161	0.39	0.02	3.32381e-50	Basal-larynx	Slc16a9
175	7.28134e-46	3.79974	0.857	0.319	1.10815e-41	Basal-larynx	Kcnq5
179	5.13525e-42	3.82836	0.314	0.018	7.81533e-38	Basal-larynx	Acsbg1
142	4.62983e-64	3.84762	0.59	0.055	7.04613e-60	Basal-larynx	Krt6a
161	2.79393e-54	3.85308	0.59	0.077	4.25209e-50	Basal-larynx	Knstrn
153	5.23061e-60	3.87594	0.543	0.05	7.96047e-56	Basal-larynx	Aldh3b2
139	9.27597e-66	3.98334	0.829	0.169	1.41171e-61	Basal-larynx	Krt14
157	1.03885e-57	4.01331	0.562	0.061	1.58103e-53	Basal-larynx	Lockd
125	3.2555e-77	4.03686	0.8	0.12	4.95454e-73	Basal-larynx	Bcl11b
185	1.1315e-38	4.08666	0.324	0.024	1.72203e-34	Basal-larynx	Cit
198	1.39741e-24	4.09203	0.257	0.028	2.12672e-20	Basal-larynx	Brip1
178	1.23014e-43	4.12652	0.4	0.037	1.87215e-39	Basal-larynx	Kif20b
136	2.87086e-68	4.14451	0.552	0.042	4.36916e-64	Basal-larynx	Klk11
168	1.54849e-50	4.17124	0.381	0.023	2.35664e-46	Basal-larynx	Plbd1
126	5.67656e-76	4.17779	0.6	0.044	8.63916e-72	Basal-larynx	Aknad1
184	8.97221e-39	4.21761	0.333	0.026	1.36548e-34	Basal-larynx	Cenpk
189	3.83583e-36	4.34575	0.371	0.041	5.83775e-32	Basal-larynx	Uhrf1
123	2.3905e-80	4.38303	0.562	0.03	3.6381e-76	Basal-larynx	Cpxm2
176	1.61882e-45	4.41307	0.314	0.015	2.46369e-41	Basal-larynx	Cenpm
171	1.07408e-46	4.41503	0.276	0.008	1.63464e-42	Basal-larynx	Bdnf
120	2.92693e-82	4.42381	0.648	0.048	4.45449e-78	Basal-larynx	Cachd1
183	6.30887e-39	4.5367	0.314	0.022	9.60147e-35	Basal-larynx	Cenph
187	1.1967e-36	4.61984	0.257	0.013	1.82125e-32	Basal-larynx	Cysrt1
164	3.73678e-52	4.63464	0.657	0.112	5.68701e-48	Basal-larynx	Fabp5
188	1.60387e-36	4.64033	0.267	0.015	2.44093e-32	Basal-larynx	Kif11
174	3.24014e-46	4.64999	0.333	0.018	4.93117e-42	Basal-larynx	Rad51
192	1.02201e-33	4.68072	0.267	0.018	1.55539e-29	Basal-larynx	Dtl
156	3.60615e-58	4.76249	0.429	0.025	5.4882e-54	Basal-larynx	Spc24
177	3.62087e-44	4.80681	0.343	0.022	5.5106e-40	Basal-larynx	Cdk1
191	1.50322e-34	4.84145	0.362	0.044	2.28774e-30	Basal-larynx	Ccnb2
117	1.58836e-86	4.85369	0.571	0.027	2.41733e-82	Basal-larynx	Atp2b4
182	9.52019e-40	4.90677	0.267	0.012	1.44888e-35	Basal-larynx	Sgo1
150	3.37241e-61	4.95284	0.381	0.014	5.13247e-57	Basal-larynx	Ckap2
124	1.97685e-78	4.99082	0.571	0.035	3.00857e-74	Basal-larynx	Cdca8
149	1.09407e-61	5.00604	0.448	0.026	1.66507e-57	Basal-larynx	Racgap1
109	7.75345e-93	5.06245	0.552	0.018	1.18e-88	Basal-larynx	Slc16a1
169	1.13561e-49	5.06634	0.333	0.015	1.72829e-45	Basal-larynx	Kif15
186	3.69246e-37	5.0672	0.286	0.018	5.61956e-33	Basal-larynx	Nusap1
134	7.301e-71	5.16465	0.343	0.003	1.11114e-66	Basal-larynx	Hsd17b2
131	2.9503e-72	5.16597	0.59	0.048	4.49006e-68	Basal-larynx	Anln
166	3.26171e-51	5.35484	0.295	0.008	4.96399e-47	Basal-larynx	Bub1b
135	2.34889e-68	5.42977	0.533	0.038	3.57477e-64	Basal-larynx	Top2a
115	6.52084e-88	5.459	0.505	0.014	9.92407e-84	Basal-larynx	Capns2
137	8.13381e-68	5.49995	0.429	0.017	1.23788e-63	Basal-larynx	Cenpe
122	1.99993e-80	5.50036	0.543	0.028	3.0437e-76	Basal-larynx	Car12
121	1.22964e-81	5.59997	0.562	0.031	1.87139e-77	Basal-larynx	Mki67
143	1.161e-63	5.69007	0.371	0.011	1.76693e-59	Basal-larynx	Adtrp
172	1.81126e-46	5.73238	0.286	0.01	2.75656e-42	Basal-larynx	Ccnb1
112	3.04124e-90	5.74798	0.543	0.019	4.62846e-86	Basal-larynx	Cenpf
130	2.57778e-72	5.75143	0.39	0.008	3.92312e-68	Basal-larynx	Knl1
163	2.57808e-52	5.76236	0.41	0.028	3.92357e-48	Basal-larynx	Cdc20
132	2.74229e-71	5.76501	0.438	0.016	4.17349e-67	Basal-larynx	AC124097.1
167	7.67532e-51	5.81235	0.286	0.007	1.16811e-46	Basal-larynx	Cep55
152	1.08627e-60	5.83529	0.429	0.024	1.6532e-56	Basal-larynx	Birc5
140	5.05177e-65	5.86169	0.343	0.006	7.68828e-61	Basal-larynx	Cdkn3
116	4.55266e-87	5.86229	0.8	0.102	6.92869e-83	Basal-larynx	Igfbp2
119	1.96584e-83	5.88978	0.495	0.016	2.99181e-79	Basal-larynx	Tpx2
173	2.5103e-46	5.89459	0.257	0.006	3.82042e-42	Basal-larynx	Ccna2
138	3.0105e-67	5.94517	0.457	0.023	4.58168e-63	Basal-larynx	Ube2c
162	4.91187e-54	6.04393	0.41	0.027	7.47537e-50	Basal-larynx	Cenpa
158	6.25963e-57	6.08247	0.305	0.006	9.52654e-53	Basal-larynx	Popdc3
111	2.24894e-90	6.10345	0.476	0.009	3.42266e-86	Basal-larynx	2610528A11Rik
103	2.09555e-118	6.16397	0.619	0.012	3.18922e-114	Basal-larynx	Klk10
147	1.07066e-62	6.29746	0.352	0.009	1.62944e-58	Basal-larynx	Gpnmb
113	3.91455e-90	6.31345	0.476	0.009	5.95756e-86	Basal-larynx	Them5
107	3.76407e-100	6.3199	0.505	0.007	5.72854e-96	Basal-larynx	Sim2
159	6.02967e-56	6.3459	0.267	0.002	9.17656e-52	Basal-larynx	Gm24474
129	2.1836e-72	6.36138	0.895	0.217	3.32322e-68	Basal-larynx	Krt13
114	5.40818e-89	6.40507	0.505	0.014	8.23071e-85	Basal-larynx	Chit1
154	8.88669e-60	6.4788	0.39	0.017	1.35247e-55	Basal-larynx	Pclaf
127	6.79512e-74	6.61829	0.41	0.01	1.03415e-69	Basal-larynx	Cdca3
151	9.55572e-61	6.92933	0.314	0.005	1.45428e-56	Basal-larynx	Hmmr
110	2.4964e-91	7.10427	0.448	0.005	3.79927e-87	Basal-larynx	Cpn1
102	1.0929e-118	7.13878	0.733	0.034	1.66328e-114	Basal-larynx	Dmkn
146	9.61314e-63	7.16421	0.314	0.004	1.46302e-58	Basal-larynx	H19
104	1.20286e-106	7.18449	0.505	0.004	1.83063e-102	Basal-larynx	Cd5
106	2.60849e-102	7.24402	0.495	0.005	3.96987e-98	Basal-larynx	Egln3
105	7.50671e-104	7.44966	0.59	0.018	1.14245e-99	Basal-larynx	Gm94
128	1.20646e-73	7.56677	0.41	0.01	1.83612e-69	Basal-larynx	Mt4
108	4.53002e-95	7.6909	0.905	0.134	6.89423e-91	Basal-larynx	Lgals7
101	1.52399e-130	8.14951	0.629	0.007	2.31936e-126	Basal-larynx	Ndufa4l2
133	4.15462e-71	8.17021	0.333	0.002	6.32291e-67	Basal-larynx	Krt32
118	1.68182e-86	8.59476	0.41	0.003	2.55957e-82	Basal-larynx	Tgm3
201	2.78612e-161	9.50697	0.972	0.015	4.2402e-157	Basal-myoepithelial	Ntng1
202	1.90881e-92	6.76496	0.667	0.016	2.90501e-88	Basal-myoepithelial	Ntrk3
203	5.86208e-91	6.51574	0.722	0.022	8.92149e-87	Basal-myoepithelial	Prelp
204	1.54563e-81	6.84074	0.5	0.008	2.35229e-77	Basal-myoepithelial	Fibin
205	8.53427e-73	6.38732	0.5	0.01	1.29883e-68	Basal-myoepithelial	Rcn3
206	1.92609e-68	6.0331	0.917	0.075	2.93131e-64	Basal-myoepithelial	Sox9
207	1.06581e-62	6.15387	0.472	0.012	1.62206e-58	Basal-myoepithelial	Lama4
208	2.85764e-62	6.55407	0.556	0.021	4.34904e-58	Basal-myoepithelial	Cxcl12
209	1.31055e-60	6.55342	0.472	0.013	1.99452e-56	Basal-myoepithelial	Kcnma1
210	2.79385e-50	6.46576	0.444	0.016	4.25197e-46	Basal-myoepithelial	Fst
211	4.66627e-50	5.44932	0.528	0.027	7.1016e-46	Basal-myoepithelial	Islr
212	4.36168e-48	5.00443	0.694	0.058	6.63804e-44	Basal-myoepithelial	Selenom
213	3.96827e-47	9.04148	0.333	0.008	6.03931e-43	Basal-myoepithelial	Cntn5
214	1.8878e-46	6.33456	0.306	0.006	2.87304e-42	Basal-myoepithelial	Ror2
215	1.8235e-44	4.69744	0.778	0.083	2.77518e-40	Basal-myoepithelial	Tnc
216	1.88369e-43	5.3242	0.389	0.014	2.86679e-39	Basal-myoepithelial	Bhlhe41
217	4.04251e-43	5.2683	0.778	0.091	6.1523e-39	Basal-myoepithelial	Fhod3
218	5.45414e-41	8.27951	0.278	0.006	8.30066e-37	Basal-myoepithelial	Cxcl14
219	7.46111e-41	6.01081	0.278	0.006	1.13551e-36	Basal-myoepithelial	Gjc1
220	2.93875e-39	5.99267	0.306	0.009	4.47249e-35	Basal-myoepithelial	Pdzrn3
221	5.79098e-38	6.0642	0.25	0.005	8.81329e-34	Basal-myoepithelial	Vsir
222	5.82498e-38	4.6575	0.583	0.05	8.86504e-34	Basal-myoepithelial	Angpt1
223	1.80897e-37	5.45559	0.361	0.015	2.75307e-33	Basal-myoepithelial	Abat
224	8.34269e-37	4.30613	0.778	0.111	1.26967e-32	Basal-myoepithelial	Itgb8
225	5.09749e-36	4.13628	0.917	0.175	7.75786e-32	Basal-myoepithelial	Gpc6
226	7.43005e-36	5.52836	0.444	0.028	1.13078e-31	Basal-myoepithelial	Fbln2
227	1.39442e-35	4.5537	0.583	0.055	2.12217e-31	Basal-myoepithelial	Mia
228	3.19127e-35	4.33167	0.667	0.077	4.85679e-31	Basal-myoepithelial	Moxd1
229	6.72882e-35	5.84695	0.389	0.021	1.02406e-30	Basal-myoepithelial	Lhfp
230	4.59131e-34	5.9701	0.361	0.018	6.98752e-30	Basal-myoepithelial	Ctnnd2
231	6.40682e-32	4.99871	0.444	0.033	9.75053e-28	Basal-myoepithelial	Enc1
232	6.49055e-32	3.96802	0.639	0.078	9.87796e-28	Basal-myoepithelial	Rhoj
233	6.94058e-32	5.42275	0.361	0.02	1.05629e-27	Basal-myoepithelial	Sh3rf3
234	2.21014e-31	7.28217	0.306	0.013	3.36361e-27	Basal-myoepithelial	Lcn2
235	2.1348e-30	4.08783	0.778	0.132	3.24895e-26	Basal-myoepithelial	9530026P05Rik
236	2.17152e-30	4.00179	0.778	0.128	3.30483e-26	Basal-myoepithelial	Csf1
237	1.5981e-29	5.54265	0.444	0.037	2.43215e-25	Basal-myoepithelial	Kirrel3
238	5.61945e-28	4.84221	0.417	0.034	8.55224e-24	Basal-myoepithelial	Kif26b
239	3.81701e-27	4.2645	0.833	0.191	5.8091e-23	Basal-myoepithelial	Nkain3
240	1.06179e-26	3.55892	0.806	0.175	1.61594e-22	Basal-myoepithelial	Cnn3
241	1.19778e-26	4.3506	0.278	0.013	1.8229e-22	Basal-myoepithelial	Sema6a
242	3.44263e-26	5.17192	0.25	0.01	5.23934e-22	Basal-myoepithelial	Tbx3
243	4.55088e-26	4.39658	0.472	0.049	6.92598e-22	Basal-myoepithelial	Pdlim3
244	1.34722e-25	4.67312	0.417	0.038	2.05033e-21	Basal-myoepithelial	Thsd7a
245	1.49333e-25	4.99215	0.444	0.044	2.2727e-21	Basal-myoepithelial	Col4a1
246	3.95753e-25	8.07551	0.25	0.011	6.02297e-21	Basal-myoepithelial	Myl9
247	4.05215e-25	6.52525	0.25	0.011	6.16697e-21	Basal-myoepithelial	Nkd2
248	1.00771e-24	8.46946	0.333	0.024	1.53363e-20	Basal-myoepithelial	Acta2
249	1.17149e-24	4.40814	0.806	0.197	1.7829e-20	Basal-myoepithelial	Pde4b
250	2.13084e-24	4.13379	0.472	0.053	3.24293e-20	Basal-myoepithelial	Pdlim4
251	2.1332e-24	4.51706	0.833	0.231	3.24652e-20	Basal-myoepithelial	Cp
252	3.92842e-24	4.05266	0.333	0.024	5.97867e-20	Basal-myoepithelial	Ror1
253	2.70897e-23	4.2451	0.361	0.03	4.12279e-19	Basal-myoepithelial	Tmem47
254	3.27858e-23	3.67929	0.722	0.159	4.98968e-19	Basal-myoepithelial	Fgfr1
255	3.92694e-23	3.91691	0.889	0.294	5.97641e-19	Basal-myoepithelial	Wnt5b
256	4.25918e-23	3.32235	0.611	0.102	6.48204e-19	Basal-myoepithelial	Hspg2
257	4.49047e-23	4.09106	0.417	0.043	6.83404e-19	Basal-myoepithelial	Pak3
258	8.98654e-22	3.66114	0.556	0.084	1.36766e-17	Basal-myoepithelial	Epha7
259	1.45557e-21	4.58547	0.333	0.028	2.21523e-17	Basal-myoepithelial	Rhbdl3
260	6.09929e-21	4.0655	0.5	0.074	9.2825e-17	Basal-myoepithelial	Fndc1
261	9.42658e-21	4.00883	0.417	0.049	1.43463e-16	Basal-myoepithelial	Rai2
262	1.06508e-20	4.55992	0.417	0.049	1.62094e-16	Basal-myoepithelial	Dclk1
263	1.90332e-20	3.75285	0.611	0.118	2.89667e-16	Basal-myoepithelial	Elmo1
264	8.10432e-20	3.82232	0.472	0.067	1.2334e-15	Basal-myoepithelial	Gas1
265	9.53122e-20	3.79497	0.583	0.11	1.45056e-15	Basal-myoepithelial	Tfap2c
266	1.63983e-19	3.71264	0.389	0.045	2.49566e-15	Basal-myoepithelial	CT025619.1
267	1.093e-18	3.99984	0.389	0.047	1.66344e-14	Basal-myoepithelial	Sostdc1
268	1.98951e-18	3.93077	0.583	0.121	3.02783e-14	Basal-myoepithelial	Epha4
269	6.59243e-18	4.0269	0.306	0.029	1.0033e-13	Basal-myoepithelial	Arhgef25
270	6.99946e-18	4.49955	0.417	0.059	1.06525e-13	Basal-myoepithelial	Pdgfb
271	1.77018e-17	3.44283	0.611	0.139	2.69404e-13	Basal-myoepithelial	Nrtn
272	2.77656e-17	3.43287	0.5	0.088	4.22564e-13	Basal-myoepithelial	Col23a1
273	2.88643e-17	3.40095	0.75	0.241	4.39285e-13	Basal-myoepithelial	Ntn4
274	4.2482e-17	4.56639	0.278	0.025	6.46534e-13	Basal-myoepithelial	Tnfaip2
275	4.36286e-17	4.92895	0.25	0.02	6.63984e-13	Basal-myoepithelial	Esrrg
276	3.07477e-16	3.64126	0.583	0.135	4.67949e-12	Basal-myoepithelial	Itga1
277	1.90281e-15	4.18405	0.333	0.043	2.89588e-11	Basal-myoepithelial	C1s1
278	3.5808e-15	4.37365	0.278	0.029	5.44962e-11	Basal-myoepithelial	Fut9
279	3.59555e-15	4.67876	0.25	0.024	5.47207e-11	Basal-myoepithelial	Gprasp2
280	8.9143e-15	4.44269	0.25	0.024	1.35667e-10	Basal-myoepithelial	Slit3
281	1.4772e-14	3.90286	0.528	0.124	2.24816e-10	Basal-myoepithelial	Heg1
282	2.44329e-14	3.38865	0.472	0.099	3.71844e-10	Basal-myoepithelial	Arrb1
283	1.43719e-13	4.81504	0.528	0.131	2.18726e-09	Basal-myoepithelial	Mylk
284	1.59467e-12	3.44116	0.333	0.053	2.42693e-08	Basal-myoepithelial	Medag
285	1.92073e-12	3.56024	0.639	0.209	2.92316e-08	Basal-myoepithelial	Cald1
286	4.63878e-12	3.34283	0.389	0.077	7.05975e-08	Basal-myoepithelial	Cryab
287	1.03302e-11	4.61507	0.306	0.048	1.57215e-07	Basal-myoepithelial	Prkg1
288	1.24109e-11	3.66295	0.417	0.088	1.88882e-07	Basal-myoepithelial	Ptprt
289	1.76544e-11	3.43702	0.361	0.066	2.68682e-07	Basal-myoepithelial	Col4a2
290	2.08299e-10	3.95701	0.306	0.054	3.1701e-06	Basal-myoepithelial	Mmp2
291	2.13304e-10	4.20318	0.667	0.25	3.24627e-06	Basal-myoepithelial	Tpm2
292	6.61814e-10	3.63482	0.333	0.069	1.00721e-05	Basal-myoepithelial	Chdh
293	9.53327e-10	3.3525	0.278	0.047	1.45087e-05	Basal-myoepithelial	4932411K12Rik
294	3.61342e-09	3.6621	0.306	0.062	5.49927e-05	Basal-myoepithelial	Fblim1
295	6.7802e-09	3.34006	0.25	0.043	0.000103188	Basal-myoepithelial	Hgf
296	2.8008e-08	4.3433	0.25	0.046	0.000426253	Basal-myoepithelial	Ism1
297	1.37954e-07	3.22893	0.972	0.836	0.00209952	Basal-myoepithelial	Scgb3a1
298	1.38935e-07	3.21495	0.25	0.049	0.00211445	Basal-myoepithelial	Plekhb1
299	1.2883e-06	5.47233	0.833	0.639	0.0196066	Basal-myoepithelial	Wfdc18
300	3.27331e-05	3.20793	0.25	0.069	0.498165	Basal-myoepithelial	Nexn

## Sheet: Larynx Terms
Larynx Enriched
KEGG Term	P-value	Adjusted P-value	Old P-value	Old Adjusted P-value	Odds Ratio	Combined Score	Genes
Cell cycle	3.72579e-05	0.00335321	0	0	10.7007	109.122	CDC20;CCNA2;CCNB2;CCNB1;CDK1;BUB1B
Oocyte meiosis	0.000476443	0.0214399	0	0	8.39389	64.2062	CDC20;SGO1;CCNB2;CCNB1;CDK1
Progesterone-mediated oocyte maturation	0.00159796	0.0479387	0	0	8.59549	55.3466	CCNA2;CCNB2;CCNB1;CDK1
Human T-cell leukemia virus 1 infection	0.00488022	0.105406	0	0	4.84161	25.7698	CDC20;CCNA2;CCNB2;IL1R2;BUB1B
p53 signaling pathway	0.00585588	0.105406	0	0	8.76141	45.0364	CCNB2;CCNB1;CDK1
Cellular senescence	0.00782555	0.117383	0	0	5.41338	26.2568	CCNA2;CCNB2;CCNB1;CDK1
Staphylococcus aureus infection	0.0120445	0.154858	0	0	6.6589	29.4266	KRT14;KRT13;KRT32
Homologous recombination	0.0178805	0.201155	0	0	10.393	41.8219	BRIP1;RAD51
Fanconi anemia pathway	0.0299258	0.282775	0	0	7.78964	27.3341	BRIP1;RAD51
GO BIOLOGICAL PROCESS Term	P-value	Adjusted P-value	Old P-value	Old Adjusted P-value	Odds Ratio	Combined Score	Genes
Mitotic Cytokinesis (GO:0000281)	3.1581e-13	2.21067e-10	0	0	45.0136	1295.66	ANLN;RACGAP1;STMN1;NUSAP1;CKAP2;BIRC5;CDCA8;CENPA;CEP55;CIT
Cytoskeleton-Dependent Cytokinesis (GO:0061640)	8.62744e-12	3.0196e-09	0	0	31.0313	790.556	ANLN;RACGAP1;STMN1;NUSAP1;CKAP2;BIRC5;CDCA8;CENPA;CEP55;CIT
Microtubule Cytoskeleton Organization Involved In Mitosis (GO:1902850)	1.38179e-11	3.22417e-09	0	0	39.2637	981.792	CENPE;CCNB1;CENPH;STMN1;NUSAP1;CDK1;BIRC5;CDCA8;KIF11
Mitotic Sister Chromatid Segregation (GO:0000070)	2.09313e-10	3.66297e-08	0	0	21.7811	485.439	SGO1;TPX2;CENPE;CCNB1;CENPK;NUSAP1;CDCA8;KIF11;KNSTRN;CEP55
Mitotic Spindle Organization (GO:0007052)	1.03008e-08	1.44211e-06	0	0	22.3862	411.706	CENPE;TPX2;CCNB1;CENPH;STMN1;BIRC5;CDCA8;KIF11
Sister Chromatid Segregation (GO:0000819)	7.00582e-07	7.69772e-05	0	0	36.0635	511.069	TOP2A;SGO1;CENPK;NUSAP1;KNSTRN
Positive Regulation Of Mitotic Sister Chromatid Separation (GO:1901970)	7.69772e-07	7.69772e-05	0	0	75.3371	1060.53	CDC20;UBE2C;CDCA8;BIRC5
Positive Regulation Of Mitotic Cytokinesis (GO:1903490)	1.20402e-06	0.000105351	0	0	307.701	4193.92	BIRC5;CDCA8;KIF20B
Positive Regulation Of Cytokinesis (GO:0032467)	1.42122e-06	0.00011054	0	0	30.7523	414.049	RACGAP1;CDCA8;BIRC5;KIF20B;CIT
Mitotic Spindle Assembly (GO:0090307)	2.62826e-06	0.000183978	0	0	26.803	344.396	TPX2;RACGAP1;CDCA8;BIRC5;KIF11

## Sheet: Trachea Terms
Trachea Enriched
KEGG Term	P-value	Adjusted P-value	Old P-value	Old Adjusted P-value	Odds Ratio	Combined Score	Genes
Maturity onset diabetes of the young	0.00701388	0.503015	0	0	17.4377	86.4887	HNF4G;HNF1B
Bile secretion	0.00958123	0.503015	0	0	7.26926	33.7871	NCEH1;AQP4;ATP1B1
Nicotine addiction	0.0161101	0.507879	0	0	11.0055	45.4342	GABRP;GRIA4
N-Glycan biosynthesis	0.0245234	0.507879	0	0	8.70833	32.2916	MGAT4A;MGAT3
Mineral absorption	0.0343486	0.507879	0	0	7.20327	24.2836	ATP7B;ATP1B1
Cortisol synthesis and secretion	0.0397433	0.507879	0	0	6.62991	21.3835	NCEH1;PDE8A
Sulfur metabolism	0.0474653	0.507879	0	0	23.0255	70.176	SELENBP1
Complement and coagulation cascades	0.0641298	0.507879	0	0	5.02727	13.8091	F3;F5
Insulin secretion	0.0654552	0.507879	0	0	4.96717	13.5424	PCLO;ATP1B1
GO BIOLOGICAL PROCESS Term	P-value	Adjusted P-value	Old P-value	Old Adjusted P-value	Odds Ratio	Combined Score	Genes
Actin Crosslink Formation (GO:0051764)	1.77394e-05	0.0140141	0	0	79.3684	868.268	BAIAP2L2;DPYSL3;LCP1
Monocarboxylic Acid Metabolic Process (GO:0032787)	0.000109552	0.0432731	0	0	11.7031	106.722	PER2;ACSM1;MGAT4A;CYP4B1;LCP1
L-ascorbic Acid Metabolic Process (GO:0019852)	0.0002306	0.0554198	0	0	139.649	1169.54	SLC23A2;GSTO2
Monocarboxylic Acid Biosynthetic Process (GO:0072330)	0.000280607	0.0554198	0	0	13.9905	114.422	PER2;OSBPL6;ACSM1;LCP1
Actin Filament Bundle Assembly (GO:0051017)	0.000542902	0.0714821	0	0	21.1415	158.954	BAIAP2L2;DPYSL3;LCP1
Actin Filament Bundle Organization (GO:0061572)	0.000542902	0.0714821	0	0	21.1415	158.954	BAIAP2L2;DPYSL3;LCP1
Surfactant Homeostasis (GO:0043129)	0.00102141	0.115273	0	0	52.3553	360.548	BPIFA1;VEGFA
Positive Regulation Of Receptor-Mediated Endocytosis (GO:0048260)	0.00118568	0.117086	0	0	15.8481	106.776	MAGI2;F3;VEGFA
Cognition (GO:0050890)	0.00153621	0.134845	0	0	14.4045	93.3186	MGAT3;SOBP;GPR155
Fatty Acid Metabolic Process (GO:0006631)	0.00295033	0.227068	0	0	7.21159	42.0136	PER2;ACSM1;CYP4B1;LCP1

## Sheet: Myo Terms
Myoepithelial Enriched
KEGG Term	P-value	Adjusted P-value	Old P-value	Old Adjusted P-value	Odds Ratio	Combined Score	Genes
Focal adhesion	4.68089e-09	5.57026e-07	0	0	12.9678	248.719	COL4A2;COL4A1;HGF;LAMA4;ITGA1;TNC;PDGFB;ITGB8;PAK3;MYL9;MYLK
Axon guidance	2.35149e-08	1.39914e-06	0	0	12.888	226.386	NTNG1;EPHA4;EPHA7;SEMA6A;CXCL12;WNT5B;NTN4;SLIT3;PAK3;MYL9
ECM-receptor interaction	2.68714e-07	1.0659e-05	0	0	18.6178	281.681	COL4A2;COL4A1;LAMA4;ITGA1;TNC;ITGB8;HSPG2
PI3K-Akt signaling pathway	1.43641e-06	4.27331e-05	0	0	7.12755	95.8895	CSF1;COL4A2;ANGPT1;COL4A1;HGF;LAMA4;ITGA1;TNC;PDGFB;ITGB8;FGFR1
Regulation of actin cytoskeleton	1.2813e-05	0.000304949	0	0	8.24322	92.8604	CXCL12;ITGA1;PDGFB;ITGB8;PAK3;MYL9;MYLK;FGFR1
Vascular smooth muscle contraction	5.2149e-05	0.00103429	0	0	10.0452	99.0599	ACTA2;CALD1;KCNMA1;MYL9;PRKG1;MYLK
Relaxin signaling pathway	0.000454947	0.00773409	0	0	8.48361	65.2842	ACTA2;COL4A2;COL4A1;MMP2;ARRB1
Ras signaling pathway	0.00104257	0.0153106	0	0	5.61661	38.5641	CSF1;ANGPT1;HGF;PDGFB;PAK3;FGFR1
Pathways in cancer	0.0012766	0.0153106	0	0	3.71245	24.7381	CXCL12;WNT5B;COL4A2;COL4A1;HGF;MMP2;LAMA4;PDGFB;FGFR1
GO BIOLOGICAL PROCESS Term	P-value	Adjusted P-value	Old P-value	Old Adjusted P-value	Odds Ratio	Combined Score	Genes
Transmembrane Receptor Protein Tyrosine Kinase Signaling Pathway (GO:0007169)	1.27092e-10	1.08409e-07	0	0	11.9753	272.871	PTPRT;EPHA4;EPHA7;CSF1;ANGPT1;HGF;MMP2;NTRK3;PDGFB;COL4A2;ROR1;ROR2;PAK3;FGFR1
Positive Regulation Of Cell Migration (GO:0030335)	1.0161e-08	4.33368e-06	0	0	10.4196	191.77	EPHA4;CXCL12;SEMA6A;WNT5B;CSF1;HGF;NTRK3;PDGFB;ROR2;SOX9;VSIR;MYLK
Positive Regulation Of Phosphatidylinositol 3-Kinase Signaling (GO:0014068)	4.92991e-08	1.40174e-05	0	0	24.3466	409.64	HGF;NTRK3;PDGFB;ROR1;SOX9;ROR2;FGFR1
Positive Regulation Of Cell Motility (GO:2000147)	1.46325e-07	3.12039e-05	0	0	10.4851	165.009	EPHA4;CXCL12;WNT5B;CSF1;HGF;NTRK3;PDGFB;ROR2;VSIR;MYLK
Regulation Of Cell Migration (GO:0030334)	2.25152e-07	3.84109e-05	0	0	6.99442	107.06	NTNG1;PTPRT;EPHA4;WNT5B;CSF1;HGF;NTRK3;TNC;PDGFB;VSIR;MYLK;CXCL12;ROR2
Regulation Of Phosphatidylinositol 3-Kinase Signaling (GO:0014066)	3.13714e-07	4.45997e-05	0	0	18.1674	272.052	HGF;NTRK3;PDGFB;ROR1;SOX9;ROR2;FGFR1
Regulation Of ERK1 And ERK2 Cascade (GO:0070372)	3.44352e-06	0.000410726	0	0	8.36851	105.268	EPHA4;EPHA7;SEMA6A;ANGPT1;NTRK3;PDGFB;ROR1;ARRB1;ROR2
Circulatory System Development (GO:0072359)	4.1789e-06	0.000410726	0	0	12.0376	149.091	PDLIM3;HEG1;NTRK3;PDGFB;SOX9;HSPG2;PDLIM4
Axonogenesis (GO:0007409)	4.33357e-06	0.000410726	0	0	9.63175	118.944	NTNG1;EPHA4;EPHA7;CXCL12;SEMA6A;CNTN5;ARHGEF25;PAK3
Regulation Of Leukocyte Tethering Or Rolling (GO:1903236)	1.88601e-05	0.00150947	0	0	77.707	845.333	CXCL12;FUT9;ENC1

## Sheet: Pairwise.larynx.trachea.de
Pairwise Analysis of Basal DE : Larynx vs Trachea
	p_val	avg_log2FC	pct.1	pct.2	p_val_adj
Ndufa4l2	7.47945e-130	8.66101	0.629	0.005	1.1383e-125
Tgm3	1.72506e-83	8.54105	0.41	0.003	2.62536e-79
Lgals7	6.32983e-101	8.40393	0.905	0.117	9.63337e-97
Krt32	1.25482e-68	8.11649	0.333	0.002	1.90971e-64
Egln3	7.34698e-101	7.69074	0.495	0.004	1.11814e-96
Mt4	5.00659e-71	7.51306	0.41	0.011	7.61953e-67
Gm94	3.04168e-100	7.39594	0.59	0.019	4.62913e-96
Nuf2	3.33179e-52	7.36132	0.238	0	5.07065e-48
Dmkn	4.14898e-118	7.35077	0.733	0.032	6.31433e-114
Them5	1.23988e-92	7.2794	0.476	0.006	1.88697e-88
Cd5	5.91686e-103	7.13077	0.505	0.004	9.00487e-99
H19	1.54564e-60	7.11049	0.314	0.004	2.3523e-56
Cpn1	3.80846e-88	7.05056	0.448	0.005	5.7961e-84
Mt3	1.07078e-13	6.92543	0.076	0.002	1.62962e-09
Hmmr	1.34643e-58	6.87561	0.314	0.005	2.04913e-54
Crabp1	1.54042e-35	6.69781	0.181	0.002	2.34436e-31
Cdca3	8.48691e-73	6.66254	0.41	0.009	1.29162e-68
Chit1	2.07591e-87	6.52181	0.505	0.014	3.15933e-83
Sim2	1.37678e-98	6.51125	0.505	0.006	2.09532e-94
Pclaf	1.34125e-57	6.42509	0.39	0.018	2.04125e-53
Esco2	2.66213e-22	6.35868	0.133	0.004	4.0515e-18
Pimreg	1.33983e-21	6.35675	0.095	0	2.03909e-17
Krt13	2.28735e-71	6.33012	0.895	0.219	3.48112e-67
Gm24474	5.48049e-54	6.29219	0.267	0.002	8.34076e-50
Depdc1a	1.52984e-33	6.25326	0.162	0.001	2.32827e-29
Gpnmb	1.83221e-60	6.24375	0.352	0.009	2.78844e-56
Kntc1	1.53245e-33	6.19093	0.171	0.002	2.33224e-29
Klk10	2.7454e-114	6.11025	0.619	0.013	4.17822e-110
Aspm	8.8291e-37	6.07602	0.219	0.006	1.3437e-32
2610528A11Rik	3.39153e-87	6.04974	0.476	0.009	5.16157e-83
Adtrp	1.95533e-64	6.04481	0.371	0.009	2.97582e-60
E2f8	1.27974e-35	6.03993	0.19	0.003	1.94763e-31
Popdc3	6.57498e-55	6.02875	0.305	0.006	1.00065e-50
Lrrc31	1.21234e-25	6.02861	0.114	0	1.84506e-21
Neil3	1.56832e-21	6.01779	0.114	0.002	2.38682e-17
Sfrp5	0.450169	6.01138	0.01	0.004	1
Cenpa	4.79412e-52	5.99022	0.41	0.028	7.29617e-48
Igfbp2	1.41868e-86	5.97552	0.8	0.1	2.15909e-82
Birc5	1.47618e-59	5.96543	0.429	0.024	2.2466e-55
Pappa	6.42731e-07	5.95496	0.076	0.011	0.00978173
Cdc25c	1.27752e-23	5.94421	0.105	0	1.94426e-19
Ube2c	8.32363e-65	5.89146	0.457	0.024	1.26677e-60
Iqgap3	1.73966e-27	5.87577	0.133	0.001	2.64758e-23
Krtdap	6.1009e-30	5.84668	0.248	0.018	9.28496e-26
Ccna2	1.14218e-44	5.84087	0.257	0.006	1.73828e-40
Tpx2	1.9113e-80	5.83606	0.495	0.017	2.90881e-76
1700097N02Rik	1.36295e-41	5.82382	0.21	0.002	2.07428e-37
Foxd1	1.58033e-13	5.82015	0.057	0	2.40511e-09
Cdkn3	1.04172e-62	5.80797	0.343	0.006	1.58539e-58
Car12	6.34083e-81	5.76406	0.543	0.026	9.65011e-77
Cep55	5.1365e-49	5.75863	0.286	0.007	7.81724e-45
Aurkb	4.79739e-28	5.75135	0.162	0.004	7.30115e-24
2210407C18Rik	2.10287e-05	5.74367	0.048	0.005	0.320036
Cdc20	3.36587e-51	5.74152	0.41	0.028	5.12252e-47
AC124097.1	1.00593e-68	5.71129	0.438	0.017	1.53092e-64
Knl1	9.65904e-70	5.69771	0.39	0.008	1.47001e-65
Cenpf	4.9697e-87	5.69426	0.543	0.02	7.56339e-83
Ccnb1	8.87114e-45	5.67866	0.286	0.011	1.3501e-40
Bub1	1.71986e-35	5.63885	0.171	0.001	2.61745e-31
Slc16a1	1.13586e-95	5.55528	0.552	0.015	1.72866e-91
Mki67	1.0053e-78	5.54626	0.562	0.033	1.52997e-74
Capns2	2.41554e-86	5.54331	0.505	0.014	3.6762e-82
Pla2g4f	1.34461e-33	5.51237	0.181	0.003	2.04636e-29
Plk1	1.38424e-40	5.45993	0.238	0.006	2.10668e-36
Cenpe	2.31851e-65	5.44623	0.429	0.018	3.52854e-61
Top2a	1.00189e-66	5.42268	0.533	0.038	1.52477e-62
Wisp1	1.38506e-05	5.42198	0.029	0.001	0.210792
Calm4	1.95218e-29	5.40295	0.19	0.007	2.97103e-25
Pcdh9	3.26674e-14	-4.08592	0.095	0.481	4.97165e-10
Atp6v1c2	1.5268e-36	-3.88743	0.105	0.805	2.32363e-32
Hist1h2br	1.39421e-17	5.36549	0.095	0.002	2.12185e-13
Csta1	2.61167e-31	5.32755	0.219	0.011	3.9747e-27
Txn1	2.22436e-53	1.74034	1	0.975	3.38525e-49
Mis18bp1	1.66377e-23	5.32301	0.124	0.002	2.53209e-19
Bub1b	2.30762e-49	5.30112	0.295	0.008	3.51196e-45
Atp2b4	5.64891e-91	5.28194	0.571	0.022	8.59708e-87
Hist1h3c	1.65349e-11	5.20209	0.048	0	2.51644e-07
Krt14	5.3358e-77	5.19025	0.829	0.138	8.12056e-73
Kif2c	2.42072e-30	5.17364	0.181	0.005	3.6841e-26
Nwd1	8.62468e-10	-3.57338	0.038	0.32	1.31259e-05
Anln	1.36545e-69	5.11225	0.59	0.05	2.07807e-65
Hsd17b2	2.25711e-68	5.11093	0.343	0.003	3.4351e-64
Kif15	4.73891e-49	5.10436	0.333	0.015	7.21215e-45
Kifc1	1.31875e-29	5.10043	0.162	0.003	2.007e-25
Hist1h2ag	1.45816e-17	5.04891	0.076	0	2.21918e-13
Grid2	8.39286e-33	-3.54538	0.21	0.813	1.27731e-28
Asf1b	2.01707e-39	5.04224	0.248	0.008	3.06978e-35
Ercc6l	1.41656e-17	5.04168	0.095	0.002	2.15586e-13
Nusap1	9.50427e-36	5.01348	0.286	0.019	1.44646e-31
Hist1h1b	1.24703e-18	4.98173	0.19	0.02	1.89786e-14
Melk	1.49639e-34	4.97497	0.229	0.009	2.27736e-30
Malat1	7.92196e-47	-1.30775	1	1	1.20564e-42
Cdca8	1.78633e-76	4.96407	0.571	0.035	2.71862e-72
Olfr1033	0.175501	4.95465	0.01	0.002	1
Racgap1	2.07855e-59	4.95233	0.448	0.027	3.16334e-55
Tmem176b	1.42467e-46	-1.8475	0.933	0.995	2.1682e-42
Sult1d1	9.70179e-44	-3.51952	0.229	0.913	1.47652e-39
Slc6a2	1.65349e-11	4.94359	0.048	0	2.51644e-07
Gfra1	4.63913e-27	-3.45529	0.152	0.725	7.06028e-23
Bambi	1.10964e-09	-3.35666	0.057	0.34	1.68876e-05
Ckap2	2.85252e-60	4.93807	0.381	0.014	4.34125e-56
Kif22	2.24486e-30	4.91382	0.181	0.005	3.41645e-26
Car8	3.90711e-34	-3.29563	0.219	0.824	5.94623e-30
Kif20a	9.54603e-36	4.9131	0.229	0.008	1.45281e-31
Pbk	1.17199e-37	4.91299	0.238	0.008	1.78366e-33
Kif14	2.29362e-19	4.90908	0.095	0.001	3.49067e-15
Wfdc2	2.05604e-44	-1.59258	0.971	0.998	3.12909e-40
Wdr72	2.99565e-34	-3.25619	0.248	0.829	4.55907e-30
Epas1	2.35917e-44	-1.81702	0.895	1	3.59042e-40
Ppia	4.55731e-44	0.889141	1	0.996	6.93577e-40
Fmo6	2.87009e-15	-3.21276	0.133	0.535	4.36799e-11
Cenph	2.66041e-40	4.85311	0.314	0.02	4.04888e-36
Ppp1r14b	8.81834e-44	1.63404	1	0.903	1.34206e-39
Sobp	5.2046e-30	-3.207	0.19	0.776	7.92089e-26
5330417C22Rik	2.61129e-31	-3.18563	0.171	0.792	3.97412e-27
Pam	5.0021e-43	-1.94979	0.705	0.989	7.6127e-39
Aox3	8.24895e-37	-3.17827	0.2	0.87	1.25541e-32
Selenbp1	5.55822e-43	-1.99656	0.867	0.995	8.45906e-39
Ran	1.14862e-42	1.55518	0.99	0.883	1.74809e-38
Sgo1	2.83024e-38	4.85305	0.267	0.013	4.30734e-34
Cachd1	1.02008e-90	4.85154	0.648	0.037	1.55246e-86
Slc6a4	1.90013e-23	4.84496	0.124	0.002	2.89182e-19
Eya2	2.93204e-42	-1.94801	0.629	0.992	4.46227e-38
Il20ra	1.00338e-21	4.82473	0.124	0.003	1.52704e-17
Ccnb2	1.05505e-33	4.81011	0.362	0.044	1.60568e-29
Alcam	8.23966e-42	-1.92253	0.657	0.999	1.25399e-37
Ltb4r1	3.74531e-26	4.80295	0.19	0.011	5.69999e-22
Zbtb20	1.39417e-41	-1.8798	0.81	0.991	2.12179e-37
Mtcl1	7.00868e-14	-3.17388	0.076	0.452	1.06665e-09
Bdnf	1.39351e-46	4.75836	0.276	0.007	2.12079e-42
Npm1	5.09444e-41	1.06144	1	0.988	7.75323e-37
Rps2	6.97524e-41	0.984003	1	0.994	1.06156e-36
Ptma	7.03909e-41	0.947199	1	0.999	1.07128e-36
Cdk1	1.73995e-42	4.7531	0.343	0.023	2.64803e-38
Gapdh	1.47448e-40	1.27663	0.99	0.948	2.24401e-36
Pitx2	2.1245e-05	4.74088	0.019	0	0.323328
Fabp5	1.05841e-52	4.73443	0.657	0.109	1.61079e-48
Magi2	3.07064e-10	-3.16823	0.171	0.455	4.67321e-06
Pde7a	5.45937e-40	-1.75811	0.905	0.993	8.30862e-36
Tmem121	1.74775e-09	4.73204	0.038	0	2.65989e-05
Sulf1	3.5888e-16	-3.14225	0.143	0.55	5.46179e-12
Tmem117	1.43473e-08	-3.12906	0.067	0.326	0.000218351
Ccne1	7.39268e-21	4.73105	0.133	0.005	1.12509e-16
Pbx1	1.41016e-39	-1.51232	0.99	0.999	2.14613e-35
Klrg2	1.67158e-42	4.71756	0.248	0.006	2.54397e-38
Atp1b3	2.82742e-39	1.63077	0.971	0.886	4.30305e-35
Porcn	3.21184e-16	-3.1067	0.2	0.582	4.8881e-12
Gas2l3	8.26216e-17	4.71027	0.124	0.007	1.25742e-12
Spc24	5.43684e-56	4.70878	0.429	0.026	8.27433e-52
Krt19	4.61295e-38	-1.95193	0.457	0.989	7.02044e-34
Kif11	3.53336e-36	4.66083	0.267	0.015	5.37742e-32
Baiap2l2	2.67725e-13	-3.07293	0.133	0.487	4.0745e-09
Nek2	1.76969e-29	4.65568	0.19	0.007	2.6933e-25
Fndc1	4.87049e-68	4.65447	0.495	0.027	7.4124e-64
Per2	8.76222e-13	-3.02862	0.114	0.455	1.33352e-08
Sec14l3	1.03336e-20	-3.02637	0.152	0.635	1.57266e-16
Rbms3	3.22003e-37	-1.65019	0.867	0.998	4.90056e-33
Clspn	6.11176e-26	4.6533	0.248	0.023	9.30149e-22
Ly9	1.88583e-07	4.63978	0.029	0	0.00287005
Bmp5	5.55505e-21	-2.99261	0.133	0.635	8.45423e-17
Fmo3	1.81824e-37	-2.96343	0.295	0.901	2.76718e-33
Mme	4.23081e-08	-2.94787	0.048	0.295	0.000643888
Dtl	1.95865e-32	4.627	0.267	0.019	2.98086e-28
Nek7	1.25471e-36	-1.73974	0.79	0.983	1.90954e-32
Rbm3	1.33691e-36	1.34374	0.99	0.875	2.03465e-32
Chrm3	4.28512e-26	-2.92226	0.181	0.744	6.52153e-22
Myl7	1.65349e-11	4.61829	0.048	0	2.51644e-07
Adgrl3	2.35755e-11	-2.91845	0.162	0.493	3.58796e-07
Gsn	5.03127e-36	-1.55161	0.876	0.985	7.65709e-32
Hist1h2ab	2.1245e-05	4.60939	0.019	0	0.323328
Cpxm2	4.42012e-82	4.60746	0.562	0.027	6.72698e-78
Abi3	2.1245e-05	4.5975	0.019	0	0.323328
Rad51	1.77397e-44	4.59627	0.333	0.019	2.69981e-40
Ticrr	8.7111e-12	4.5872	0.067	0.002	1.32574e-07
Ugt2b34	4.20804e-18	-2.90503	0.124	0.582	6.40422e-14
Parva	2.57193e-35	-1.61924	0.867	0.984	3.91422e-31
Ndc80	1.61368e-33	4.57902	0.181	0.003	2.45586e-29
Gm12766	2.1245e-05	4.57358	0.019	0	0.323328
Spn	1.88583e-07	4.57228	0.029	0	0.00287005
Serbp1	3.63743e-35	0.908244	1	0.981	5.5358e-31
Cysrt1	2.80691e-35	4.56612	0.257	0.014	4.27184e-31
Eif5a	4.47529e-35	1.1101	1	0.961	6.81094e-31
Cspg4	7.30301e-18	4.5569	0.124	0.006	1.11144e-13
Oxct1	8.65674e-35	1.89415	0.943	0.597	1.31747e-30
Kif18b	1.82629e-09	4.55079	0.048	0.001	2.77943e-05
Nceh1	4.31368e-20	-2.88359	0.229	0.64	6.565e-16
Lrrc32	0.00267179	4.52973	0.01	0	1
Cebpb	1.69602e-34	-1.64744	0.895	0.972	2.58117e-30
Troap	2.25218e-15	4.47752	0.076	0.001	3.42759e-11
Brca1	1.33149e-20	4.45189	0.19	0.017	2.0264e-16
Dapk1	2.2364e-41	-2.84952	0.438	0.924	3.40358e-37
Ldlrad4	2.55981e-24	-2.82373	0.248	0.737	3.89577e-20
Dpysl3	3.62127e-13	-2.81787	0.105	0.473	5.5112e-09
Ccser1	3.39895e-40	-2.80997	0.286	0.924	5.17286e-36
Btf3	5.63321e-34	0.848478	1	0.984	8.57318e-30
Cyp4b1	8.20846e-46	-2.80204	0.533	0.962	1.24925e-41
Crip1	6.90517e-34	1.83007	0.99	0.89	1.0509e-29
Lypd2	7.00407e-34	-1.62294	0.505	0.992	1.06595e-29
Egfl6	2.65541e-09	-2.80197	0.095	0.373	4.04128e-05
Por	7.96809e-34	-1.58913	0.886	0.997	1.21266e-29
Traip	5.93052e-26	4.4265	0.152	0.004	9.02566e-22
Sult5a1	4.08221e-22	4.41694	0.133	0.004	6.21271e-18
Ska1	5.59934e-16	4.40865	0.095	0.003	8.52163e-12
Anxa10	4.52865e-06	4.38056	0.048	0.004	0.0689215
Prkg2	0.00267179	4.36142	0.01	0	1
Cenpm	8.21673e-44	4.35935	0.314	0.016	1.2505e-39
Tmprss11f	5.30654e-24	4.35225	0.143	0.004	8.07602e-20
Mif	1.32361e-33	1.45705	0.99	0.907	2.0144e-29
Gm38037	5.95075e-19	4.34747	0.124	0.005	9.05645e-15
Sapcd2	1.82629e-09	4.31921	0.048	0.001	2.77943e-05
Dok5	2.1245e-05	4.3071	0.019	0	0.323328
Uhrf1	1.08759e-34	4.29203	0.371	0.042	1.6552e-30
Vdac1	1.82768e-33	1.20244	0.99	0.902	2.78155e-29
Fam19a1	0.0585579	4.29077	0.01	0.001	1
F5	4.0806e-09	-2.78976	0.095	0.378	6.21026e-05
Cbs	8.9773e-21	4.27925	0.133	0.005	1.36626e-16
Dapl1	4.15409e-33	-1.43574	0.905	0.98	6.32211e-29
Akap13	4.61379e-33	-1.69828	0.781	0.98	7.02172e-29
Dnah8	1.06858e-33	4.2658	0.238	0.012	1.62627e-29
Ctgf	7.02942e-12	-2.78473	0.133	0.484	1.06981e-07
Moxd1	7.83121e-50	4.21892	0.438	0.037	1.19183e-45
Clic1	6.21077e-33	1.23616	1	0.938	9.45217e-29
S100a10	6.23561e-33	1.34031	0.99	0.98	9.48998e-29
Krt5	6.35403e-33	1.72943	0.971	0.969	9.67021e-29
F3	1.66344e-54	-2.77687	0.619	0.997	2.53159e-50
Serpinb5	7.69867e-33	1.47466	0.971	0.766	1.17166e-28
Timp3	6.99496e-22	-2.76624	0.333	0.752	1.06456e-17
Shcbp1	1.04705e-20	4.21444	0.162	0.011	1.5935e-16
Fbxl7	1.81884e-10	-2.76012	0.143	0.448	2.7681e-06
Ifitm1	1.65101e-32	-1.66477	0.514	0.979	2.51267e-28
Zfp36l1	1.65968e-32	-1.35513	0.924	0.991	2.52586e-28
Vtn	0.313056	4.21113	0.01	0.003	1
Cenpk	4.63615e-38	4.20752	0.333	0.026	7.05576e-34
Cdk14	4.58062e-32	-1.88249	0.448	0.945	6.97124e-28
Snrpf	5.01677e-32	0.96304	0.99	0.95	7.63503e-28
Tox3	1.70248e-25	-2.75618	0.2	0.73	2.59101e-21
Cacna2d1	5.3513e-30	-2.74279	0.229	0.827	8.14414e-26
Pkm	6.60797e-32	1.21071	0.99	0.902	1.00567e-27
Ndufa4	7.75435e-32	1.23242	1	0.97	1.18013e-27
Cox7c	7.79126e-32	0.838361	1	0.978	1.18575e-27
Lmnb1	8.23786e-32	1.94021	0.895	0.454	1.25372e-27
E2f1	2.13795e-22	4.20607	0.2	0.017	3.25374e-18
Prdx6	1.8761e-31	-1.13966	0.99	0.997	2.85523e-27
Cnr2	0.00267179	4.20073	0.01	0	1
Hnrnpa1	2.60669e-31	1.19884	0.981	0.879	3.96713e-27
Irx1	2.81391e-12	-2.73529	0.076	0.428	4.28249e-08
Klk11	3.28134e-68	4.19859	0.552	0.04	4.99388e-64
Gstm2	3.43644e-31	-1.43532	0.981	0.976	5.22992e-27
Ptprk	3.53302e-31	-1.62908	0.695	0.974	5.3769e-27
Anp32b	3.5782e-31	1.01843	0.99	0.908	5.44566e-27
Nrxn1	8.83511e-13	-2.7066	0.162	0.511	1.34462e-08
Fos	6.07806e-31	-1.92239	0.81	0.965	9.25021e-27
Rpl15	7.09057e-31	0.833541	1	0.989	1.07911e-26
Emb	7.12455e-31	-1.62779	0.743	0.972	1.08428e-26
Mcm10	6.85611e-13	4.18837	0.086	0.004	1.04343e-08
Ncapg	5.34324e-28	4.18458	0.19	0.008	8.13188e-24
Park2	4.39463e-27	-2.69509	0.276	0.791	6.68819e-23
Rpsa	1.63433e-30	0.794969	1	0.995	2.48729e-26
Cxcr6	0.00103563	4.18351	0.019	0.001	1
Slc25a48	5.40651e-27	4.16025	0.19	0.009	8.22817e-23
Gm47754	1.82629e-09	4.15911	0.048	0.001	2.77943e-05
Set	2.72655e-30	0.920416	1	0.96	4.14954e-26
Rpl10a	3.54916e-30	0.982271	1	0.996	5.40147e-26
Sp100	9.87788e-14	-2.69173	0.143	0.506	1.50331e-09
Dhrs3	3.94145e-30	-1.69431	0.695	0.939	5.99849e-26
Foxm1	1.78416e-19	4.15905	0.133	0.006	2.71532e-15
Ttk	9.48879e-21	4.1459	0.133	0.005	1.4441e-16
B3galt2	6.16868e-27	-2.68673	0.257	0.774	9.38811e-23
Eya4	2.86113e-15	-2.68161	0.181	0.582	4.35436e-11
Fcgr1	2.1245e-05	4.14415	0.019	0	0.323328
Brip1	3.45093e-24	4.13799	0.257	0.028	5.25197e-20
Aknad1	3.82961e-73	4.12408	0.6	0.045	5.82828e-69
Mob3b	8.05447e-30	-1.63805	0.705	0.964	1.22581e-25
Sox5	8.41055e-30	-1.96664	0.476	0.92	1.28e-25
Cdc14a	1.05497e-29	-1.55363	0.562	0.96	1.60556e-25
Plbd1	1.26358e-48	4.11752	0.381	0.024	1.92304e-44
Tkt	1.44937e-29	1.22193	0.99	0.792	2.2058e-25
BC030867	1.88583e-07	4.11024	0.029	0	0.00287005
Fam25c	4.40341e-17	4.10997	0.114	0.005	6.70155e-13
Nr2f2	2.09091e-29	-1.408	0.733	0.97	3.18216e-25
Slamf6	0.00103563	4.107	0.019	0.001	1
Cyb5a	2.35825e-29	-1.08742	0.971	0.983	3.58902e-25
Aplp2	2.46951e-29	-1.32837	0.876	0.978	3.75835e-25
Rpl41	2.74945e-29	0.777298	1	0.997	4.18438e-25
Ptp4a1	2.8378e-29	-1.60628	0.743	0.948	4.31884e-25
Aldh1a1	2.86544e-29	-1.64843	0.467	0.954	4.36091e-25
Defb1	3.37464e-29	-1.94254	0.524	0.927	5.13587e-25
Krt7	3.61557e-29	-1.56813	0.419	0.961	5.50254e-25
Klhdc8a	5.70014e-09	-2.67783	0.057	0.327	8.67504e-05
Cstb	5.3436e-29	1.35752	1	0.926	8.13243e-25
Hdgf	5.56963e-29	0.996548	0.981	0.923	8.47642e-25
Nkx2-1	5.99633e-32	-2.6738	0.219	0.82	9.12581e-28
Rps11	6.45885e-29	0.705312	1	0.998	9.82973e-25
Rassf9	6.80304e-29	-1.67528	0.762	0.953	1.03535e-24
Rps26	8.01946e-29	0.807027	1	0.999	1.22048e-24
Lcp1	1.07753e-15	-2.67126	0.152	0.561	1.63989e-11
Lefty1	3.42879e-19	4.09663	0.143	0.008	5.21827e-15
Txndc17	8.89654e-29	1.45023	0.962	0.862	1.35396e-24
Rpl14	1.12139e-28	0.710662	1	0.996	1.70665e-24
Fignl1	5.35893e-19	4.07486	0.152	0.011	8.15575e-15
Slc6a6	1.45275e-28	-1.13381	0.971	0.995	2.21094e-24
Kif20b	6.25148e-42	4.0728	0.4	0.038	9.51413e-38
Sftpd	4.1125e-12	-2.65968	0.105	0.462	6.25882e-08
Hspe1	1.79901e-28	1.0579	0.99	0.933	2.73791e-24
Rplp0	1.81493e-28	0.772418	1	0.994	2.76215e-24
H2afz	1.91149e-28	1.73446	1	0.947	2.9091e-24
Cd109	2.20111e-28	1.52243	0.914	0.435	3.34988e-24
Rps17	3.14268e-28	0.681836	1	0.988	4.78284e-24
Hmgb1	3.46468e-28	0.992692	1	0.989	5.2729e-24
Pdpn	4.08906e-28	-1.77866	0.61	0.942	6.22315e-24
Lmna	4.2022e-28	1.34018	0.981	0.85	6.39532e-24
Bcl11b	1.1367e-76	4.07104	0.8	0.119	1.72994e-72
Plppr4	0.00267179	4.07094	0.01	0	1
Hint1	6.38097e-28	0.826291	1	0.973	9.71119e-24
Pclo	3.04429e-23	-2.65946	0.267	0.741	4.63311e-19
Rad51ap1	1.18495e-14	4.04875	0.152	0.017	1.80337e-10
Ece1	1.06393e-27	-1.36195	0.81	0.966	1.6192e-23
P2ry10	2.1245e-05	4.04845	0.019	0	0.323328
Rpl39	1.72575e-27	0.810483	1	0.995	2.62642e-23
Igfbp4	1.48334e-42	4.04384	0.448	0.05	2.2575e-38
Junb	1.93364e-27	-1.57438	0.933	0.967	2.94281e-23
Fam167a	2.58645e-22	4.03674	0.171	0.011	3.93633e-18
Slc9a9	2.2058e-27	-1.91774	0.619	0.895	3.357e-23
Nme1	2.82189e-27	1.40397	0.971	0.727	4.29464e-23
Tshz3	3.46299e-27	1.95129	0.676	0.208	5.27033e-23
Gstm1	3.84228e-27	-0.882589	1	0.993	5.84756e-23
Chad	1.94907e-08	-2.65649	0.057	0.319	0.000296629
Bach2	4.36864e-27	-1.88298	0.552	0.909	6.64863e-23
Lgr6	5.80765e-34	-2.6224	0.324	0.877	8.83866e-30
Aqp5	1.83873e-45	-2.60815	0.429	0.978	2.79836e-41
Fam162a	4.77874e-27	1.95486	0.962	0.691	7.27277e-23
Msi2	4.95802e-27	-1.22034	0.895	0.975	7.5456e-23
Cit	3.58089e-37	4.03294	0.324	0.025	5.44976e-33
Plau	2.16922e-17	4.03056	0.133	0.008	3.30134e-13
Ereg	0.00267179	4.02766	0.01	0	1
Vill	2.6322e-12	-2.60747	0.162	0.483	4.00595e-08
Gsta3	6.48168e-27	-1.49525	0.59	0.961	9.86447e-23
Rpl24	7.62601e-27	0.64979	1	0.997	1.1606e-22
Lockd	1.00993e-56	4.01304	0.562	0.061	1.53701e-52
Wls	1.26344e-26	-1.1557	0.933	0.988	1.92283e-22
Trim30c	2.1245e-05	4.00287	0.019	0	0.323328
Rpl7a	2.27954e-26	0.815916	1	0.988	3.46923e-22
Tmbim6	2.35494e-26	-0.936047	0.971	0.989	3.58398e-22
Gas1	4.93395e-61	4.00213	0.448	0.025	7.50899e-57
Slc16a9	5.39255e-56	3.99765	0.39	0.018	8.20693e-52
Eif6	3.5447e-26	1.45919	0.952	0.649	5.39467e-22
Laptm4a	3.60725e-26	-0.82326	1	0.989	5.48988e-22
Sprr2a3	1.9926e-18	3.98786	0.19	0.02	3.03254e-14
Abi3bp	1.54676e-43	-2.59781	0.419	0.992	2.35401e-39
Lrr1	1.13571e-08	3.97888	0.057	0.003	0.000172844
Nucks1	4.75633e-26	1.20724	0.99	0.895	7.23866e-22
Espl1	1.14994e-08	3.97681	0.057	0.003	0.00017501
Gm47015	0.175501	3.97664	0.01	0.002	1
Pole	2.53273e-18	3.96064	0.171	0.016	3.85456e-14
Klf9	6.94416e-26	-1.73758	0.619	0.907	1.05683e-21
Ccnd3	1.02109e-25	-1.81441	0.457	0.845	1.554e-21
Mxd3	7.30678e-10	3.95605	0.057	0.002	1.11202e-05
Hist1h2ak	2.1245e-05	3.95417	0.019	0	0.323328
Pla2g4e	0.00102927	3.94768	0.029	0.003	1
Col17a1	1.2425e-25	1.5166	0.933	0.818	1.89096e-21
Gm26858	2.6444e-26	3.94557	0.229	0.018	4.02452e-22
Fmo2	1.47438e-46	-2.59555	0.448	0.986	2.24386e-42
Dach1	2.3011e-08	-2.59447	0.105	0.371	0.000350204
Tppp3	2.12346e-25	1.39986	0.943	0.513	3.23169e-21
Fosb	2.1944e-25	-1.79332	0.629	0.913	3.33965e-21
Rplp2	2.23292e-25	0.538895	1	0.997	3.39827e-21
Rpl22l1	2.23674e-25	0.892219	1	0.988	3.4041e-21
Rpl32	2.55056e-25	0.760236	1	0.996	3.8817e-21
Atp5b	2.62224e-25	0.848663	1	0.975	3.99078e-21
Pfkp	2.94827e-25	1.87928	0.752	0.305	4.48698e-21
Lipm	1.02608e-15	3.92787	0.133	0.011	1.56159e-11
Ralgapa2	3.69182e-25	-1.58317	0.686	0.921	5.61859e-21
Ripply1	1.34556e-05	3.90445	0.029	0.001	0.204781
Apobec3	4.86966e-25	-1.85115	0.467	0.855	7.41114e-21
Pard6g	7.21543e-25	1.54571	0.895	0.508	1.09812e-20
Anxa3	7.22479e-25	-1.4047	0.667	0.935	1.09954e-20
Rpl12	7.77418e-25	0.660492	1	0.997	1.18315e-20
Fndc7	2.1245e-05	3.9014	0.019	0	0.323328
Cox8a	9.4426e-25	0.615182	1	0.984	1.43707e-20
Knstrn	8.78088e-54	3.89508	0.59	0.077	1.33636e-49
Rpl4	1.03439e-24	0.698324	1	0.993	1.57424e-20
Thrb	1.03923e-24	-1.83784	0.552	0.881	1.5816e-20
Eif4a1	1.09119e-24	0.718206	0.99	0.974	1.66068e-20
Zfp36	1.14793e-24	-1.74012	0.705	0.91	1.74704e-20
Rps3	1.15893e-24	0.724505	1	0.993	1.76378e-20
Synpr	1.04577e-22	-2.59101	0.229	0.729	1.59156e-18
Cox5b	1.31419e-24	0.874455	1	0.948	2.00007e-20
Rad51b	1.46415e-24	-1.54973	0.752	0.956	2.22829e-20
4930445E18Rik	2.1245e-05	3.88244	0.019	0	0.323328
S100a14	1.6053e-24	1.13145	0.981	0.922	2.44311e-20
Nrip1	1.77107e-24	-1.24441	0.924	0.974	2.69539e-20
1810011H11Rik	0.00267179	3.87818	0.01	0	1
Rrm2	8.78627e-12	3.87757	0.21	0.044	1.33718e-07
Lgals9	5.62447e-12	-2.58784	0.124	0.458	8.55987e-08
Myh14	2.63728e-24	-1.73071	0.581	0.883	4.01367e-20
Tns4	2.94285e-24	1.84974	0.743	0.3	4.47872e-20
Spag5	2.54591e-23	3.87588	0.171	0.009	3.87462e-19
Il2ra	0.0585579	3.86852	0.01	0.001	1
Ccdc34	3.47001e-24	1.96663	0.8	0.371	5.28101e-20
Ncl	3.4816e-24	0.871406	1	0.972	5.29865e-20
Gltp	3.83866e-24	1.35374	0.952	0.663	5.84206e-20
Jun	3.85917e-24	-1.73094	0.705	0.933	5.87328e-20
Tagln2	4.69573e-24	1.21419	0.981	0.81	7.14644e-20
Plekha5	4.74492e-24	-1.56394	0.638	0.913	7.2213e-20
Ralgps2	5.0229e-24	1.67426	0.781	0.316	7.64435e-20
Hist1h2bb	3.36023e-06	3.86694	0.038	0.002	0.0511394
C330027C09Rik	3.48865e-42	3.86651	0.352	0.025	5.30938e-38
Hnrnpa3	6.27152e-24	0.791783	1	0.974	9.54462e-20
Kcnq5	9.4991e-47	3.86464	0.857	0.31	1.44567e-42
Rps20	6.51787e-24	0.599433	1	0.998	9.91955e-20
Snrpg	7.62133e-24	0.79306	0.99	0.949	1.15989e-19
E2f2	6.21372e-20	3.8598	0.19	0.018	9.45667e-16
Aqp3	9.01689e-24	-0.806736	0.99	0.997	1.37228e-19
Arap3	2.1245e-05	3.83566	0.019	0	0.323328
St3gal5	6.07655e-23	-2.57949	0.219	0.705	9.24791e-19
Eef1a1	1.01139e-23	0.539618	1	0.999	1.53924e-19
2610035D17Rik	1.17535e-23	-1.44084	0.79	0.965	1.78876e-19
Syndig1	0.0585579	3.8266	0.01	0.001	1
Mgst3	1.30505e-23	1.44372	0.943	0.762	1.98615e-19
Itm2b	1.4757e-23	-0.570495	1	0.999	2.24587e-19
Foxg1	3.36023e-06	3.8231	0.038	0.002	0.0511394
Rpl28	1.56917e-23	0.67649	1	0.999	2.38812e-19
Pfn1	1.57051e-23	0.719006	1	0.972	2.39017e-19
Aldh3b2	1.08983e-57	3.82223	0.543	0.052	1.65861e-53
Il21r	0.00731218	3.81323	0.019	0.002	1
Rps15a	1.96818e-23	0.631995	1	0.995	2.99537e-19
Rps6	2.21697e-23	0.648745	1	0.993	3.37401e-19
Icam1	2.25196e-23	-1.97327	0.524	0.869	3.42726e-19
Vav3	2.3144e-23	1.63844	0.914	0.633	3.52228e-19
Aunip	3.36023e-06	3.80843	0.038	0.002	0.0511394
Il13ra1	2.58728e-23	-1.70036	0.562	0.875	3.93758e-19
Nr3c2	8.65716e-29	-2.56883	0.286	0.841	1.31753e-24
Fgf1	8.80039e-18	-2.55179	0.095	0.568	1.33933e-13
Vegfa	3.92241e-34	-2.54942	0.343	0.887	5.96952e-30
Slc15a2	7.32604e-39	-2.53466	0.381	0.933	1.11495e-34
Egr1	3.92064e-23	-1.77008	0.581	0.904	5.96683e-19
Zfp608	4.07342e-23	-1.58619	0.648	0.902	6.19933e-19
Rps16	4.38032e-23	0.609175	1	0.994	6.66641e-19
Pard3b	4.45953e-23	-1.7422	0.39	0.845	6.78696e-19
Dcn	4.69326e-23	-1.67799	0.41	0.835	7.14268e-19
Rpl23a	5.09857e-23	0.748571	1	0.996	7.75951e-19
Rps4x	5.75612e-23	0.708393	1	0.998	8.76024e-19
Dusp6	9.34408e-24	-2.51412	0.257	0.745	1.42208e-19
Selenoh	6.06774e-23	1.72745	0.876	0.464	9.23449e-19
Syn3	3.8457e-09	-2.51159	0.162	0.429	5.85277e-05
Rpl29	6.71961e-23	0.703269	1	0.993	1.02266e-18
Krt6a	3.03616e-62	3.8065	0.59	0.056	4.62074e-58
Arhgap26	7.32899e-23	-1.81746	0.486	0.827	1.1154e-18
Ptprd	7.4908e-23	-1.73114	0.352	0.861	1.14002e-18
Grk3	1.55384e-12	-2.49055	0.133	0.479	2.36479e-08
Pdlim4	5.71085e-27	3.80387	0.276	0.028	8.69134e-23
Atp1b1	8.46222e-45	-2.47399	0.419	0.98	1.28787e-40
Ank3	1.08953e-22	-1.48762	0.667	0.919	1.65815e-18
Snrpa1	1.1266e-22	1.54618	0.81	0.387	1.71458e-18
Sat1	1.17917e-22	-1.17344	0.905	0.981	1.79457e-18
Rpl11	1.43729e-22	0.641303	1	0.994	2.18741e-18
Map3k5	1.59421e-22	-1.46538	0.686	0.919	2.42623e-18
Wnt10a	1.78115e-22	1.70214	0.743	0.308	2.71074e-18
Rpl13a	1.92156e-22	1.04467	0.99	0.919	2.92442e-18
Chtf18	6.28064e-16	3.79701	0.114	0.006	9.5585e-12
Slc16a7	7.59375e-34	-2.45046	0.41	0.885	1.15569e-29
Fat1	2.53962e-22	-1.2466	0.781	0.963	3.86504e-18
Gm45397	0.00267179	3.78647	0.01	0	1
Pik3r1	2.59987e-22	-1.39454	0.819	0.938	3.95674e-18
Rxfp1	0.00267179	3.784	0.01	0	1
Rps15	2.73079e-22	0.684442	1	0.991	4.15599e-18
Fxyd3	2.8605e-22	-0.612424	1	0.992	4.35339e-18
Tenm3	2.88736e-22	-1.71743	0.457	0.877	4.39427e-18
Mid1	2.95796e-22	-1.43204	0.819	0.959	4.50172e-18
Nbea	3.01639e-22	-1.79896	0.333	0.837	4.59065e-18
Rpl22	3.15926e-22	0.650124	1	0.992	4.80809e-18
Dynll1	3.25299e-22	1.09481	0.99	0.961	4.95072e-18
Padi1	8.8365e-14	-2.43993	0.171	0.535	1.34483e-09
Slco3a1	4.57785e-34	-2.43731	0.39	0.901	6.96703e-30
Ncaph	1.02763e-25	3.78185	0.19	0.011	1.56395e-21
Lemd1	9.80956e-17	-2.43176	0.152	0.589	1.49292e-12
Pla2g5	0.00745206	3.77973	0.019	0.002	1
Haspin	2.1245e-05	3.77958	0.019	0	0.323328
Dennd2c	6.69304e-22	1.94893	0.6	0.196	1.01861e-17
Lbp	1.78579e-20	-2.43171	0.171	0.664	2.71779e-16
Scgb3a2	3.00428e-37	-2.4313	0.743	0.98	4.57221e-33
Acsm1	3.18564e-16	-2.42499	0.181	0.602	4.84823e-12
Apex1	7.65838e-22	1.68541	0.724	0.274	1.16553e-17
Nipal1	1.0504e-07	3.77811	0.067	0.006	0.00159861
Ier2	1.01431e-21	-1.56809	0.819	0.93	1.54368e-17
Mtus1	1.0381e-21	-1.3608	0.686	0.927	1.57988e-17
Atp5g1	1.12048e-21	0.91574	0.99	0.928	1.70526e-17
Spo11	0.00267179	3.7775	0.01	0	1
Rps24	1.34063e-21	0.643708	1	0.999	2.0403e-17
Gna14	1.75729e-17	-2.42375	0.219	0.654	2.67442e-13
Rps5	1.52722e-21	0.647486	1	0.996	2.32427e-17
Acsbg1	2.07195e-40	3.77464	0.314	0.019	3.1533e-36
Tlr7	0.00267179	3.76826	0.01	0	1
Tnfrsf21	1.60652e-21	-1.5778	0.638	0.872	2.44497e-17
Syt10	0.00267179	3.75213	0.01	0	1
Clstn1	1.744e-21	-1.25158	0.762	0.934	2.65419e-17
Ifi209	0.00103563	3.75023	0.019	0.001	1
9530059O14Rik	0.00267179	3.74918	0.01	0	1
Rpl6	3.17306e-21	0.610583	1	0.996	4.82909e-17
Atp5k	3.28688e-21	0.752419	0.99	0.954	5.0023e-17
Sorbs2	3.44655e-21	-1.8393	0.39	0.827	5.24531e-17
Rps12	3.45649e-21	0.568013	1	0.996	5.26044e-17
Slc25a21	3.50262e-21	-1.64938	0.676	0.903	5.33064e-17
Rpl36al	3.59538e-21	0.739688	1	0.969	5.4718e-17
Atp1b2	0.00267179	3.74856	0.01	0	1
Cav2	4.09501e-21	-1.32191	0.743	0.895	6.23219e-17
Eef1g	4.3259e-21	0.748791	1	0.966	6.58358e-17
Il6st	5.2319e-21	-1.35916	0.743	0.911	7.96243e-17
Rhoc	3.88948e-29	-2.41977	0.305	0.816	5.9194e-25
Naaladl2	8.63168e-37	-2.4154	0.4	0.942	1.31366e-32
Dusp22	6.13862e-21	1.87867	0.6	0.195	9.34236e-17
Oit1	6.50187e-21	-1.63897	0.362	0.837	9.89519e-17
Hnrnpab	6.57443e-21	0.776252	0.99	0.917	1.00056e-16
Glo1	6.59418e-21	1.32766	0.933	0.648	1.00357e-16
Lypd3	9.26424e-28	3.74526	0.286	0.03	1.40993e-23
Asprv1	1.8436e-13	3.74361	0.095	0.005	2.80578e-09
Gm8369	0.00267179	3.74216	0.01	0	1
Ppp2r2c	7.70281e-21	1.91917	0.533	0.155	1.17229e-16
Adam28	7.78551e-21	-1.68642	0.438	0.85	1.18488e-16
Cox7a2	7.94577e-21	0.631567	1	0.966	1.20927e-16
Cox5a	8.25094e-21	0.785576	0.99	0.934	1.25571e-16
Mt1	8.46867e-21	1.28789	1	0.872	1.28885e-16
Myo5a	8.61098e-21	1.70576	0.667	0.235	1.3105e-16
Rps18	8.65882e-21	0.680482	1	0.996	1.31779e-16
Hspd1	8.93791e-21	1.06255	0.981	0.851	1.36026e-16
Myrip	0.00101985	3.74106	0.029	0.003	1
Nhs	9.1099e-21	-1.63285	0.61	0.886	1.38644e-16
Snrpe	9.13005e-21	0.710031	0.981	0.926	1.3895e-16
Sgo2a	7.80268e-24	3.73458	0.19	0.013	1.18749e-19
Rpl23	9.25945e-21	0.521163	1	0.998	1.4092e-16
Map6	1.14408e-20	3.73429	0.19	0.017	1.74117e-16
Parpbp	1.26888e-14	3.73306	0.095	0.004	1.93111e-10
Iglc2	0.00731218	3.72526	0.019	0.002	1
Naca	9.93269e-21	0.59334	1	0.992	1.51166e-16
Ptpru	3.42821e-22	-2.41136	0.238	0.726	5.2174e-18
Upk3a	0.450169	3.72066	0.01	0.004	1
Glis3	1.06122e-20	-1.65907	0.39	0.796	1.61508e-16
Polq	3.2959e-15	3.71787	0.105	0.005	5.01602e-11
Nap1l1	1.31766e-20	0.978413	0.99	0.902	2.00535e-16
Il2rg	0.000182851	3.71207	0.029	0.002	1
mt-Nd2	1.37882e-20	-0.647753	1	1	2.09843e-16
Lad1	1.63103e-20	1.44716	0.838	0.433	2.48226e-16
Adamtsl1	1.68679e-20	-1.61632	0.314	0.78	2.56712e-16
Tspan8	1.69676e-20	-1.16136	0.343	0.87	2.5823e-16
Il18r1	2.35507e-16	-2.40382	0.171	0.591	3.58418e-12
Tsc22d1	1.99969e-20	-1.00312	0.962	0.974	3.04333e-16
Rps19	2.02379e-20	0.615524	1	0.997	3.08001e-16
Nfkbiz	2.49878e-20	-1.44431	0.819	0.924	3.8029e-16
Gja1	5.81179e-61	3.70605	0.876	0.238	8.84496e-57
Nsg2	0.000182851	3.70532	0.029	0.002	1
Cox6c	3.67737e-20	0.57434	1	0.976	5.59659e-16
Tubb5	4.0261e-20	1.66673	0.962	0.815	6.12732e-16
Mecom	6.28453e-50	-2.37947	0.629	0.998	9.56443e-46
Cenpu	1.39018e-13	3.70325	0.152	0.019	2.11572e-09
Banf1	4.93707e-20	1.12276	0.952	0.688	7.51372e-16
Aurka	1.18504e-11	3.69657	0.105	0.009	1.80351e-07
Mybpc1	0.0241933	3.69554	0.019	0.003	1
Polr1d	5.53524e-20	0.84776	0.981	0.901	8.42408e-16
Nhp2	5.64429e-20	1.18957	0.933	0.556	8.59005e-16
Piezo2	1.11336e-07	3.69421	0.067	0.006	0.00169442
Ripply3	1.25452e-08	3.68825	0.057	0.003	0.000190926
Rps23	6.59882e-20	0.532847	1	0.997	1.00427e-15
Slfn9	3.40821e-09	3.68729	0.248	0.077	5.18696e-05
Psat1	6.94057e-20	1.66532	0.752	0.354	1.05629e-15
Vstm5	3.40271e-06	3.68095	0.038	0.002	0.0517858
Pld1	4.27096e-18	-2.35854	0.257	0.652	6.49997e-14
Gpsm2	8.54654e-20	1.90336	0.552	0.171	1.3007e-15
Pgam1	8.90836e-20	1.05662	0.962	0.709	1.35576e-15
Reep5	9.62243e-20	0.999847	0.943	0.876	1.46444e-15
Myo1d	1.03217e-19	-1.17984	0.829	0.94	1.57086e-15
Gprc5a	4.90846e-31	-2.3577	0.286	0.876	7.47018e-27
Pycard	1.10034e-19	1.1975	0.924	0.632	1.67461e-15
Rps25	1.10975e-19	0.530134	1	0.996	1.68893e-15
Rpl31	1.17343e-19	0.640858	1	0.988	1.78584e-15
Gli1	0.00103563	3.66989	0.019	0.001	1
2610318N02Rik	0.00267179	3.66973	0.01	0	1
Gm21973	0.00103563	3.66844	0.019	0.001	1
Cpe	1.70084e-64	3.66807	0.676	0.083	2.58851e-60
Airn	1.8253e-19	-1.15948	0.886	0.963	2.77792e-15
Bpifa1	1.8431e-19	-1.98458	0.962	0.988	2.80501e-15
Lrrk2	1.88402e-19	1.75218	0.41	0.092	2.86729e-15
Arhgef4	1.97473e-19	1.4413	0.771	0.327	3.00534e-15
Hmgn1	2.02953e-19	0.691811	0.981	0.959	3.08874e-15
Hist1h2bm	1.38506e-05	3.66581	0.029	0.001	0.210792
E230032D23Rik	0.00267179	3.64992	0.01	0	1
Rps8	2.15706e-19	0.546528	1	0.999	3.28283e-15
Ankk1	0.00267179	3.64992	0.01	0	1
Krt8	2.36895e-19	-0.812138	0.41	0.948	3.60531e-15
Rpl18	2.39495e-19	0.617057	1	0.995	3.64488e-15
Rangap1	2.62481e-19	1.715	0.705	0.346	3.9947e-15
Barx2	2.63337e-19	1.34683	0.914	0.58	4.00772e-15
Ubc	2.82709e-19	-0.783403	1	0.992	4.30255e-15
Rpl27a	2.94219e-19	0.525561	1	0.997	4.47772e-15
Pkp1	2.97041e-19	1.50355	0.876	0.557	4.52067e-15
Slc22a23	2.9844e-19	-1.53461	0.581	0.844	4.54196e-15
Nod2	1.18403e-28	3.6447	0.257	0.021	1.80198e-24
Nfat5	3.80432e-19	-1.18761	0.867	0.966	5.78979e-15
Gpx4	3.89761e-19	-0.845932	0.981	0.976	5.93178e-15
Snrpd1	4.19216e-19	0.968903	0.952	0.8	6.38005e-15
Sik1	5.03316e-19	-1.17621	0.819	0.928	7.65996e-15
Rps27a	5.05493e-19	0.554876	1	0.996	7.6931e-15
Atp5g3	5.19696e-19	0.706236	0.99	0.948	7.90925e-15
Igfbp6	0.663796	3.64097	0.048	0.039	1
Nqo1	2.20882e-62	3.63061	0.743	0.12	3.3616e-58
Hist1h2ap	4.79649e-11	3.62554	0.2	0.042	7.29977e-07
Atp5j2	6.47895e-19	0.61444	1	0.964	9.86031e-15
Dcxr	6.89785e-19	-1.89952	0.495	0.789	1.04978e-14
Rpl36a	6.9887e-19	0.590799	1	0.993	1.06361e-14
Rps9	7.05269e-19	0.580698	1	0.995	1.07335e-14
Rpl35	7.43732e-19	0.652407	1	0.995	1.13189e-14
Krt15	8.0595e-19	0.844757	0.99	0.995	1.22658e-14
Rpl34	8.54996e-19	0.561205	1	0.995	1.30122e-14
Rpl36	9.22205e-19	0.649891	1	0.996	1.4035e-14
Bok	1.10199e-18	1.43199	0.629	0.216	1.67711e-14
Rpl3	1.1743e-18	0.609788	1	0.994	1.78717e-14
Myof	1.18045e-18	-0.927146	0.924	0.978	1.79653e-14
Acnat1	0.00103563	3.62316	0.019	0.001	1
Timp2	1.43145e-18	-1.49384	0.352	0.788	2.17852e-14
Hsp90ab1	1.44997e-18	0.381865	1	0.995	2.20672e-14
Cd14	1.51403e-18	-1.18033	0.448	0.882	2.3042e-14
Eef1b2	1.52601e-18	0.680005	1	0.991	2.32243e-14
Stat3	1.58152e-18	-1.25976	0.79	0.937	2.40691e-14
Eif2s2	1.62596e-18	0.732909	1	0.937	2.47455e-14
Gprin3	8.45085e-23	-2.35565	0.21	0.727	1.28613e-18
Vldlr	6.0092e-19	3.61843	0.171	0.015	9.1454e-15
Bnc2	2.01184e-18	1.99317	0.41	0.103	3.06182e-14
Tmem119	0.00267179	3.61658	0.01	0	1
Tmem65	2.26936e-18	1.31227	0.848	0.46	3.45374e-14
Tcp1	2.27832e-18	0.897501	0.952	0.789	3.46737e-14
Rps7	2.42139e-18	0.59372	1	0.995	3.68512e-14
Ly6d	4.06545e-21	3.61654	0.571	0.203	6.18721e-17
Was	0.0585579	3.61594	0.01	0.001	1
Itm2c	2.6209e-18	-1.30703	0.695	0.859	3.98875e-14
Crlf1	3.1487e-18	-1.47634	0.438	0.819	4.792e-14
Vamp8	3.2489e-18	-0.860486	0.99	0.964	4.94451e-14
Atp5f1	3.43548e-18	0.664953	0.99	0.95	5.22845e-14
Ptprz1	3.44537e-18	-1.50356	0.79	0.929	5.24352e-14
Atp11a	3.64733e-18	-1.45885	0.571	0.84	5.55086e-14
Tspan12	3.83116e-18	-1.49745	0.343	0.757	5.83065e-14
Ubb	3.85458e-18	-0.588372	1	0.991	5.86628e-14
Dnajc9	4.15918e-18	1.79316	0.61	0.226	6.32986e-14
Atp13a3	4.19231e-18	-1.1377	0.762	0.933	6.38027e-14
Osbpl6	1.29598e-24	-2.34093	0.248	0.767	1.97235e-20
Mal2	1.42549e-34	-2.3396	0.362	0.902	2.16945e-30
Ranbp1	4.43642e-18	1.10715	0.981	0.827	6.75179e-14
Ugdh	4.59105e-18	1.43783	0.8	0.436	6.98712e-14
Rrm1	4.65212e-18	1.95042	0.648	0.269	7.08006e-14
Rps28	4.82262e-18	0.536752	1	0.997	7.33955e-14
Rbpms	4.87343e-18	-1.35698	0.314	0.747	7.41688e-14
Socs2	4.87807e-18	-1.63818	0.305	0.741	7.42394e-14
Crip2	5.03894e-18	0.949719	0.981	0.817	7.66877e-14
Rpl5	5.0641e-18	0.603261	1	0.992	7.70706e-14
Abcb1a	0.00738183	3.60118	0.019	0.002	1
St5	5.54647e-18	-1.37867	0.486	0.831	8.44117e-14
Sorl1	5.71606e-18	-1.2887	0.59	0.861	8.69927e-14
Pmf1	5.90505e-18	1.928	0.438	0.115	8.9869e-14
Egln1	6.32131e-18	1.16718	0.905	0.606	9.6204e-14
Mill2	5.60673e-17	-2.33286	0.238	0.633	8.53289e-13
Gpr183	0.0243725	3.6002	0.019	0.003	1
Eps8	7.31359e-18	-1.997	0.305	0.703	1.11306e-13
Tsc22d3	7.33938e-18	-1.38256	0.819	0.911	1.11698e-13
Sec61g	7.88783e-18	0.601885	0.99	0.965	1.20045e-13
Rack1	7.90936e-18	0.65755	1	0.995	1.20372e-13
Slc1a4	8.4707e-18	1.64836	0.552	0.181	1.28916e-13
Deptor	2.41106e-12	-2.3326	0.229	0.534	3.66939e-08
Map1lc3a	8.87388e-18	-0.823766	0.971	0.968	1.35052e-13
Akr1b8	9.72062e-18	1.89681	0.467	0.13	1.47938e-13
Dbi	1.02828e-17	0.953704	1	0.902	1.56494e-13
Dnajb1	1.10572e-17	-1.47768	0.733	0.884	1.6828e-13
Mpp1	1.12545e-17	1.90647	0.543	0.185	1.71281e-13
Lpp	1.14353e-17	-1.0287	0.914	0.962	1.74033e-13
Dbf4	1.19814e-17	1.95769	0.419	0.106	1.82344e-13
Alyref	1.27911e-17	1.01043	0.952	0.71	1.94667e-13
Rac1	1.28461e-17	0.778933	0.981	0.878	1.95504e-13
Atp5o.1	1.34176e-17	0.825036	0.981	0.911	2.04203e-13
Irx2	2.8008e-23	-2.33144	0.267	0.732	4.26254e-19
Rgs7bp	0.00267179	3.59612	0.01	0	1
Rpl19	1.41163e-17	0.495015	1	0.997	2.14835e-13
Lcn4	0.00267179	3.59612	0.01	0	1
Tjp2	1.42474e-17	-1.41791	0.6	0.838	2.16832e-13
Bdh1	1.16413e-61	3.59531	0.581	0.054	1.77169e-57
Mllt3	1.4677e-17	-1.24179	0.819	0.933	2.2337e-13
Gm21188	0.00267179	3.58959	0.01	0	1
Anxa5	1.55678e-17	0.682231	1	0.953	2.36926e-13
Plcd1	1.6598e-17	1.76241	0.41	0.104	2.52606e-13
Tns3	1.67184e-17	-1.04015	0.81	0.948	2.54437e-13
Cbx3	1.70449e-17	0.79056	1	0.859	2.59407e-13
Slc2a6	0.00267179	3.58823	0.01	0	1
Rilpl1	1.42382e-09	-2.32984	0.133	0.414	2.16692e-05
Tmem246	1.78366e-17	1.8306	0.486	0.144	2.71455e-13
Elf4	1.92428e-17	1.98498	0.314	0.062	2.92856e-13
Tbx21	0.00267179	3.58524	0.01	0	1
Il2rb	0.00267179	3.5844	0.01	0	1
Met	2.60891e-17	-1.21479	0.762	0.891	3.9705e-13
Hmgn2	2.61267e-17	1.85667	0.771	0.474	3.97622e-13
Nxn	2.8196e-17	-0.905723	0.971	0.979	4.29114e-13
Plscr1	3.25541e-17	-1.92144	0.39	0.762	4.95441e-13
Gm29683	4.13408e-27	-2.32769	0.333	0.832	6.29166e-23
Aldh3a1	3.57251e-17	1.34694	0.952	0.725	5.437e-13
Hnrnpf	4.39781e-17	0.698969	0.981	0.961	6.69303e-13
A430078G23Rik	1.40522e-05	3.5835	0.029	0.001	0.21386
Eif3i	5.02341e-17	0.759787	0.971	0.858	7.64513e-13
Upk1b	5.1267e-17	-1.10174	0.362	0.87	7.80233e-13
mt-Nd4	5.22755e-17	-0.49285	1	0.999	7.9558e-13
Tmem59	5.55049e-17	-0.668972	0.952	0.982	8.44728e-13
Tgm2	5.5874e-17	-1.48865	0.362	0.8	8.50346e-13
Alas1	1.56925e-30	-2.32693	0.533	0.884	2.38825e-26
Nid2	0.175501	3.58284	0.01	0.002	1
Tanc2	7.83246e-17	-1.12927	0.905	0.947	1.19202e-12
Rbm47	7.86173e-17	-1.11551	0.81	0.932	1.19648e-12
Lax1	0.00267179	3.58142	0.01	0	1
Rpl13	8.2754e-17	0.466459	1	0.999	1.25943e-12
Rps13	8.29895e-17	0.517607	1	0.993	1.26302e-12
Ifrd1	8.53986e-17	-1.28955	0.667	0.877	1.29968e-12
Duox1	8.58505e-17	1.59763	0.533	0.173	1.30656e-12
Rpl27	9.02698e-17	0.522434	1	0.989	1.37382e-12
Uhrf1bp1l	9.14364e-17	-1.39132	0.514	0.817	1.39157e-12
Zc3h12b	1.07376e-09	-2.30435	0.114	0.405	1.63415e-05
Dctpp1	9.82075e-17	1.67935	0.752	0.388	1.49462e-12
Bmpr1b	1.0067e-16	-1.65482	0.305	0.765	1.5321e-12
Naa50	1.06269e-16	0.945856	0.971	0.661	1.6173e-12
Rpl8	1.16775e-16	0.475724	1	0.998	1.7772e-12
Zbtb7c	1.26482e-16	1.31101	0.848	0.451	1.92493e-12
Errfi1	1.35416e-16	-1.83402	0.657	0.838	2.06089e-12
H2-K1	1.41583e-16	-0.947517	0.848	0.94	2.15475e-12
Zwilch	2.23086e-24	3.57618	0.21	0.016	3.39514e-20
Atp5c1	1.43689e-16	0.665562	0.99	0.917	2.18681e-12
Olfml2a	4.71575e-22	-2.29725	0.229	0.703	7.17691e-18
Cavin2	1.53812e-16	-1.82394	0.39	0.728	2.34087e-12
Foxp2	1.59238e-16	-0.949015	0.895	0.973	2.42344e-12
Pmepa1	1.64467e-16	-1.17328	0.667	0.872	2.50303e-12
Gnaq	1.70659e-16	-0.953231	0.895	0.963	2.59726e-12
Ssfa2	1.86999e-16	-1.21573	0.571	0.836	2.84594e-12
Tmsb4x	2.0157e-16	-0.490433	1	0.998	3.06769e-12
Eif3a	2.07542e-16	0.683284	1	0.943	3.15858e-12
Eno1	2.1013e-16	1.14097	0.914	0.59	3.19796e-12
Ephx1	2.20395e-16	-1.35841	0.543	0.829	3.35419e-12
Mgat4a	3.88226e-36	-2.28552	0.39	0.94	5.90841e-32
Clip4	2.43871e-16	-0.974972	0.924	0.956	3.71148e-12
Ung	8.51172e-15	3.57542	0.171	0.022	1.2954e-10
Arpc2	2.72869e-16	0.605071	0.981	0.97	4.15279e-12
Prelid1	2.73134e-16	0.938751	0.971	0.774	4.15682e-12
Rps10	2.80851e-16	0.510464	1	0.998	4.27427e-12
Srm	2.88266e-16	1.56199	0.581	0.209	4.38713e-12
Olfr1259	0.00267179	3.5694	0.01	0	1
Uqcr11	3.14379e-16	0.596759	1	0.969	4.78453e-12
Gclc	3.15231e-16	-1.38571	0.819	0.936	4.7975e-12
Kitl	1.98173e-35	-2.27189	0.429	0.94	3.01599e-31
Ica1	7.96532e-10	-2.26554	0.095	0.404	1.21224e-05
Ddx5	3.26715e-16	-0.56575	1	0.995	4.97227e-12
Uqcrc1	3.54817e-16	0.85392	0.943	0.834	5.39996e-12
Mettl7a1	5.5344e-43	-2.25889	0.495	0.978	8.4228e-39
Klrg1	0.00267179	3.5694	0.01	0	1
Bsg	3.7363e-16	-0.563329	1	0.994	5.68628e-12
Pa2g4	3.75575e-16	0.991681	0.952	0.731	5.71588e-12
Cisd3	3.76612e-16	1.42372	0.705	0.307	5.73166e-12
Ifi27	3.81226e-16	-1.23318	0.933	0.902	5.80188e-12
Sgsm3	3.83937e-16	-1.51643	0.514	0.786	5.84313e-12
Slc25a5	3.97998e-16	0.614081	1	0.965	6.05713e-12
C1qbp	3.99884e-16	0.858341	0.962	0.792	6.08584e-12
Hes1	4.04461e-16	-1.12895	0.781	0.936	6.15549e-12
Esd	4.25833e-16	0.906734	0.971	0.874	6.48076e-12
Neat1	4.33086e-16	-1.01985	0.971	0.983	6.59114e-12
Lsm5	4.56328e-16	1.03684	0.933	0.681	6.94485e-12
Tgm1	5.2127e-16	1.73985	0.371	0.09	7.93321e-12
Icam2	0.00267179	3.5694	0.01	0	1
Pdap1	5.72802e-16	0.776259	0.981	0.889	8.71748e-12
Galnt18	6.06762e-16	-1.00204	0.895	0.98	9.2343e-12
Pcsk1	0.00267179	3.5694	0.01	0	1
Foxa1	7.56773e-16	-1.18254	0.581	0.874	1.15173e-11
Nos1ap	7.83501e-16	-1.46506	0.571	0.796	1.19241e-11
Pmp22	8.11434e-16	-1.7852	0.362	0.717	1.23492e-11
Hs6st2	1.3835e-17	-2.2588	0.238	0.672	2.10554e-13
Cpq	8.74119e-16	-1.90473	0.267	0.662	1.33032e-11
Tnrc6a	1.02378e-15	-1.08054	0.771	0.884	1.55809e-11
Asb2	0.00267179	3.5694	0.01	0	1
Limk2	1.0369e-15	-1.08888	0.857	0.94	1.57806e-11
Rpl7	1.05934e-15	0.462527	1	0.995	1.61221e-11
Selenop	1.49487e-16	-2.2585	0.19	0.59	2.27504e-12
Fbl	1.17724e-15	0.981725	0.914	0.658	1.79164e-11
Snrnp25	1.19086e-15	1.81315	0.381	0.098	1.81237e-11
Ckap2l	2.0076e-34	3.56472	0.486	0.082	3.05536e-30
Eef2	1.64704e-15	0.553679	1	0.988	2.50664e-11
Cmip	1.66112e-15	-0.964547	0.876	0.948	2.52806e-11
Nsun2	1.71548e-15	1.16682	0.79	0.399	2.61079e-11
Il1f9	0.00267179	3.56064	0.01	0	1
Lsm4	1.85735e-15	0.91304	0.971	0.82	2.82669e-11
Klhl24	2.03137e-15	-1.20153	0.6	0.813	3.09155e-11
Rasgrp3	0.00267179	3.56033	0.01	0	1
Ces1h	7.29338e-20	3.55894	0.371	0.086	1.10998e-15
Ptprg	2.15877e-15	-1.2901	0.724	0.886	3.28544e-11
Ripk3	9.83818e-21	3.55567	0.152	0.008	1.49727e-16
Nxph4	4.52865e-06	3.55372	0.048	0.004	0.0689215
Rps3a1	2.25352e-15	0.507752	1	0.995	3.42963e-11
Dgkeos	0.000180796	3.5515	0.029	0.002	1
Gbp4	0.00103563	3.55044	0.019	0.001	1
Dscc1	1.45683e-15	3.54255	0.133	0.011	2.21715e-11
Syn2	0.00267179	3.54007	0.01	0	1
Plcb4	6.39862e-33	-2.25834	0.41	0.916	9.73806e-29
4833423E24Rik	2.35687e-22	-2.25019	0.248	0.759	3.58692e-18
Ppm1h	3.03656e-15	-1.6061	0.314	0.709	4.62134e-11
F630028O10Rik	0.00267179	3.54007	0.01	0	1
Chka	3.319e-15	-1.52108	0.562	0.831	5.05119e-11
Man1a2	3.38344e-15	-0.769491	0.952	0.983	5.14926e-11
Apoc1	3.40332e-15	1.47043	0.657	0.306	5.17951e-11
Herpud1	3.60096e-15	-1.13939	0.752	0.884	5.48029e-11
Tomm40	3.77517e-15	1.06935	0.857	0.503	5.74543e-11
Usp34	3.7954e-15	-0.74997	0.981	0.985	5.77622e-11
Irx5	3.804e-15	-1.67429	0.276	0.668	5.78931e-11
Impdh2	3.88351e-15	0.977736	0.962	0.692	5.91031e-11
Fgf9	0.0585579	3.53882	0.01	0.001	1
Fam107b	4.33207e-15	-0.983784	0.838	0.932	6.59297e-11
Peli1	4.55231e-15	-1.1755	0.59	0.827	6.92816e-11
Rangrf	4.55916e-15	1.51918	0.6	0.239	6.93858e-11
Btg2	4.60232e-15	-1.1413	0.924	0.938	7.00427e-11
Iqsec1	2.97142e-14	-2.24505	0.257	0.603	4.52221e-10
Lmo7	5.08384e-15	-0.932426	0.771	0.927	7.73709e-11
Kcnh1	5.08968e-15	1.61819	0.619	0.266	7.74598e-11
Rpl17	5.09689e-15	0.522686	1	0.996	7.75696e-11
AI504432	0.00101985	3.53809	0.029	0.003	1
Foxo3	6.29286e-15	-1.46357	0.495	0.791	9.57711e-11
Cdca5	1.23904e-08	3.53437	0.057	0.003	0.000188569
Hist1h3b	0.00267179	3.53311	0.01	0	1
Tgfbi	5.95003e-51	3.52699	0.676	0.119	9.05535e-47
Dip2c	6.82974e-15	-1.15176	0.771	0.895	1.03942e-10
Pitx1	7.71682e-59	3.5239	0.848	0.212	1.17442e-54
Shmt2	7.57097e-15	1.71516	0.486	0.164	1.15223e-10
Cox6b1	7.73044e-15	0.544892	1	0.964	1.1765e-10
Cs	7.75722e-15	1.04196	0.876	0.614	1.18057e-10
Tmprss11a	7.4046e-60	3.52211	0.886	0.25	1.12691e-55
Wwc1	8.02361e-15	-1.27208	0.6	0.815	1.22111e-10
Diaph3	5.00934e-33	3.51777	0.448	0.074	7.62372e-29
Rpl37	8.24982e-15	0.489269	1	0.998	1.25554e-10
Tbx2	8.37356e-15	1.96499	0.343	0.087	1.27437e-10
Ezh2	8.38281e-15	1.8777	0.686	0.32	1.27578e-10
Gm27008	0.00267179	3.51655	0.01	0	1
Eif3k	8.85292e-15	0.588502	1	0.938	1.34733e-10
Clec2d	1.02199e-14	-1.58838	0.514	0.788	1.55537e-10
Rpl35a	1.07064e-14	0.461362	1	0.998	1.62941e-10
Sit1	0.00267179	3.51655	0.01	0	1
5830418P13Rik	0.00267179	3.51655	0.01	0	1
Tmem40	1.21297e-14	1.90032	0.362	0.097	1.84602e-10
Golim4	1.24715e-14	0.828989	0.933	0.831	1.89804e-10
Gm11342	0.00267179	3.51655	0.01	0	1
Phb2	1.32636e-14	0.86656	0.933	0.768	2.01858e-10
Pgls	1.34846e-14	0.813766	0.981	0.831	2.05222e-10
Smim6	1.3628e-14	-1.62311	0.267	0.654	2.07405e-10
Apol7e	0.00267179	3.51655	0.01	0	1
Sem1	1.53024e-14	0.440704	0.99	0.983	2.32887e-10
Trip13	1.65559e-14	1.59812	0.219	0.037	2.51964e-10
Atp1a1	1.73689e-14	-0.534712	1	0.996	2.64337e-10
Abca1	2.0691e-14	-1.36083	0.533	0.756	3.14897e-10
Smim22	2.15737e-14	-1.41032	0.552	0.761	3.28331e-10
Adcy2	5.71309e-21	-2.24428	0.181	0.718	8.69476e-17
Cox4i1	2.22352e-14	0.458697	1	0.985	3.38397e-10
Selenoi	2.22587e-14	1.10732	0.667	0.274	3.38756e-10
Prim1	2.26423e-14	1.8949	0.438	0.14	3.44594e-10
Dpyd	2.3581e-14	-1.3915	0.581	0.841	3.5888e-10
Eif1ad	2.45853e-14	1.22873	0.629	0.254	3.74163e-10
Abcb1b	2.4655e-14	1.38589	0.448	0.14	3.75225e-10
Rora	2.49763e-14	-1.36987	0.724	0.893	3.80114e-10
Plce1	2.74883e-14	-1.33865	0.429	0.812	4.18344e-10
Atp5d	2.79991e-14	0.563202	0.99	0.962	4.26119e-10
Cox6a1	2.85412e-14	0.677719	0.99	0.884	4.34369e-10
Eif5	2.96394e-14	0.64877	0.981	0.877	4.51082e-10
Cacnb2	2.18242e-14	-2.22905	0.124	0.552	3.32142e-10
Cavin3	2.97627e-14	1.33758	0.724	0.375	4.52958e-10
Anxa1	2.99262e-14	-0.790702	0.99	0.995	4.55447e-10
Itpr1	8.70565e-38	-2.22519	0.533	0.943	1.32491e-33
Ppil1	3.28023e-14	1.42183	0.629	0.259	4.99218e-10
Ly6e	3.3501e-14	-0.707984	0.905	0.98	5.09851e-10
Capg	3.35933e-14	1.03523	0.962	0.743	5.11257e-10
Atf3	3.38195e-14	-1.60488	0.562	0.815	5.14698e-10
Rapgef5	3.49074e-14	1.76868	0.476	0.169	5.31256e-10
Gm15987	3.54832e-14	1.44874	0.629	0.282	5.40018e-10
Rcc1	3.59499e-14	1.42989	0.514	0.18	5.47122e-10
Cct2	3.6086e-14	0.694453	0.971	0.883	5.49193e-10
Arid5b	3.71799e-14	-0.909244	0.933	0.963	5.6584e-10
Fbxl17	4.07221e-14	-0.944839	0.848	0.937	6.1975e-10
Ubash3a	0.00267179	3.51655	0.01	0	1
Fcho2	4.40416e-14	-0.923597	0.905	0.939	6.70269e-10
Zfp704	4.43976e-14	-1.55811	0.39	0.707	6.75687e-10
Cycs	4.56589e-14	0.851755	0.962	0.789	6.94883e-10
Agmo	1.92933e-18	-2.22274	0.257	0.703	2.93625e-14
Alkbh1	4.87585e-14	1.21464	0.552	0.207	7.42056e-10
Ctsw	0.00267179	3.51655	0.01	0	1
Nell1	0.0542163	3.51546	0.019	0.004	1
Adgrg2	5.4368e-14	-1.45995	0.581	0.781	8.27427e-10
Erh	5.60524e-14	0.80041	0.943	0.757	8.53061e-10
Ola1	6.21826e-14	0.893235	0.943	0.658	9.46357e-10
Rpl18a	6.24426e-14	0.455126	1	0.995	9.50314e-10
Cd63	6.36644e-14	-0.799111	0.914	0.942	9.68909e-10
Chek1	5.80757e-15	3.51401	0.19	0.027	8.83854e-11
Mgat3	1.09877e-32	-2.21477	0.429	0.896	1.67222e-28
Tspo	7.05977e-14	0.682536	1	0.939	1.07443e-09
5430416N02Rik	8.18827e-14	1.37133	0.476	0.161	1.24617e-09
Jund	8.26206e-14	-0.828519	0.971	0.977	1.2574e-09
Cmtm8	8.42372e-14	-1.71245	0.229	0.607	1.28201e-09
Tpm2	2.33329e-59	3.51374	0.819	0.188	3.55103e-55
Ehbp1	8.80233e-14	-1.14733	0.771	0.863	1.33963e-09
Aqp4	5.17355e-32	-2.21188	0.286	0.89	7.87362e-28
Tmem132a	9.05057e-14	1.44749	0.59	0.252	1.37741e-09
Gm42047	2.07041e-12	3.51374	0.105	0.008	3.15096e-08
Il7r	0.579001	3.51225	0.01	0.005	1
Spry1	3.44126e-12	-2.20853	0.19	0.513	5.23725e-08
Rab3ip	1.03615e-13	-1.60147	0.486	0.725	1.57691e-09
Fgd3	0.00267179	3.5118	0.01	0	1
Gstp1	1.0808e-13	1.32682	0.705	0.366	1.64487e-09
Pnrc1	1.08614e-13	-0.848325	0.905	0.933	1.653e-09
Hnrnpa0	1.13622e-13	0.594979	1	0.923	1.72922e-09
Adk	1.15519e-13	1.24773	0.762	0.404	1.75809e-09
Kcnj2	1.19121e-13	1.66147	0.39	0.114	1.81291e-09
Bcl6	1.24892e-13	-1.10757	0.771	0.887	1.90072e-09
Zfand6	1.27806e-13	-0.921962	0.819	0.901	1.94508e-09
Csrp1	1.37379e-13	-0.877203	0.895	0.935	2.09077e-09
Nlrp1a	0.00267179	3.5117	0.01	0	1
Plp2	1.46903e-13	0.882424	0.943	0.751	2.23571e-09
Eif2s1	1.55258e-13	0.922938	0.886	0.604	2.36288e-09
Stmn1	2.66982e-47	3.50983	0.933	0.477	4.0632e-43
Fam161a	6.3912e-18	-2.20249	0.257	0.663	9.72677e-14
Antxr1	1.62844e-13	1.37572	0.8	0.514	2.47832e-09
Ctsh	1.63219e-13	-1.13431	0.638	0.825	2.48403e-09
Bace2	1.63443e-13	-1.2024	0.429	0.786	2.48744e-09
Crybg1	1.64425e-13	0.958839	0.895	0.556	2.50238e-09
Ass1	7.0751e-48	3.49973	0.552	0.074	1.07676e-43
Spp1	0.00104915	3.49014	0.019	0.001	1
Ywhae	1.75705e-13	0.517323	0.99	0.972	2.67405e-09
Nr4a1	1.78489e-13	-1.71616	0.324	0.679	2.71643e-09
Perp	1.79831e-13	0.623914	0.981	0.985	2.73685e-09
Gtf2h5	1.83085e-13	0.73318	0.962	0.777	2.78638e-09
Trdn	0.00267179	3.48971	0.01	0	1
Patj	1.87573e-13	-1.03826	0.752	0.886	2.85467e-09
Mcm7	1.87674e-13	1.92574	0.648	0.306	2.85621e-09
Ptpre	1.94855e-13	-1.49097	0.476	0.752	2.9655e-09
Me1	2.25635e-13	-1.55	0.295	0.666	3.43394e-09
Cyba	2.27716e-13	-1.75532	0.248	0.622	3.46561e-09
Mdh2	2.31373e-13	0.807772	0.952	0.847	3.52127e-09
Hist1h1c	2.34006e-13	1.9516	0.61	0.297	3.56134e-09
Gpi1	2.40483e-13	0.791454	0.981	0.783	3.65991e-09
Cab39l	2.5904e-13	-0.939037	0.752	0.905	3.94233e-09
Plxdc2	2.61432e-13	-0.973433	0.81	0.95	3.97873e-09
Ptprm	4.70836e-14	-2.19991	0.19	0.576	7.16565e-10
Tspan15	2.80359e-13	-1.14435	0.467	0.786	4.26678e-09
Odc1	2.8416e-13	1.22974	0.819	0.477	4.32463e-09
Plcg2	2.85931e-13	1.84428	0.352	0.103	4.35158e-09
Nin	2.98083e-13	1.66421	0.362	0.103	4.53653e-09
Cxadr	3.19796e-13	-1.21841	0.705	0.813	4.86697e-09
Gabrp	3.21501e-13	-1.82861	0.276	0.629	4.89292e-09
Taf1d	3.2189e-13	0.830953	0.924	0.666	4.89884e-09
Eif3e	3.36001e-13	0.584896	0.981	0.927	5.1136e-09
Ttc6	3.43128e-13	-1.73186	0.381	0.695	5.22207e-09
Adgre4	0.00267179	3.48971	0.01	0	1
Chaf1b	6.98941e-15	3.48727	0.162	0.019	1.06372e-10
Sned1	3.47522e-13	-1.97063	0.2	0.572	5.28893e-09
Nat8f7	0.00267179	3.48575	0.01	0	1
Cadm2	3.98322e-08	-2.19881	0.152	0.417	0.000606207
Ppp2r5a	3.69741e-13	1.14684	0.867	0.552	5.62709e-09
Sdc4	3.69762e-13	-0.578351	0.971	0.988	5.62741e-09
Uba52	3.87657e-13	0.599472	1	0.976	5.89975e-09
Lncpint	3.89613e-13	-1.13738	0.79	0.903	5.92952e-09
Zbtb48	4.08538e-13	1.95016	0.286	0.068	6.21753e-09
Vtcn1	4.31469e-13	-1.39851	0.286	0.641	6.56653e-09
Mir142hg	0.000528933	3.48429	0.048	0.008	1
Gk	6.12447e-13	1.5711	0.571	0.255	9.32083e-09
Pkp3	6.18733e-13	1.07897	0.829	0.517	9.4165e-09
Slc12a2	6.73225e-13	1.13764	0.743	0.397	1.02458e-08
Endou	0.00889404	3.48035	0.029	0.005	1
Arntl	6.98709e-13	-0.95901	0.819	0.884	1.06337e-08
Cd47	7.02708e-13	-0.557912	0.962	0.976	1.06945e-08
Fry	7.48048e-13	-1.48354	0.495	0.732	1.13845e-08
Atp6v0e	7.66374e-13	0.718292	1	0.821	1.16635e-08
Lsm3	7.72334e-13	1.12617	0.819	0.515	1.17541e-08
Rpl9	7.75975e-13	0.426352	1	0.994	1.18096e-08
Erbin	7.84485e-13	-0.750814	0.924	0.966	1.19391e-08
Timm13	7.93741e-13	0.579809	0.99	0.905	1.20799e-08
Cpne4	0.0585579	3.47673	0.01	0.001	1
Lysmd2	8.38367e-13	1.6181	0.381	0.12	1.27591e-08
Ticam2	0.0585579	3.47409	0.01	0.001	1
Tspan1	1.09409e-19	-2.18698	0.276	0.711	1.66509e-15
Cyp2f2	1.14693e-54	-2.18669	0.981	1	1.74551e-50
Socs3	9.01179e-13	-1.94214	0.41	0.674	1.3715e-08
Sirpb1b	0.00267179	3.46848	0.01	0	1
Pebp1	9.37248e-13	0.621432	0.981	0.923	1.4264e-08
Trim29	9.56771e-13	0.866989	0.924	0.774	1.45611e-08
Hnrnpk	9.5699e-13	0.490037	1	0.965	1.45644e-08
Ankrd22	1.05568e-12	1.64394	0.333	0.092	1.60664e-08
Ybx3	1.22631e-12	0.480536	0.99	0.974	1.86632e-08
Acp5	5.51965e-63	3.46774	0.838	0.159	8.40035e-59
Exo1	2.09944e-10	3.46545	0.105	0.012	3.19514e-06
Rad54b	1.40904e-19	3.46257	0.162	0.012	2.14442e-15
Ar	1.90929e-34	3.45978	0.4	0.051	2.90574e-30
Ptk2b	1.40213e-12	1.8835	0.352	0.104	2.1339e-08
Atp5a1	1.50942e-12	0.4591	0.99	0.982	2.29718e-08
Gale	1.52391e-12	1.43698	0.438	0.148	2.31924e-08
Nedd9	8.12218e-16	-2.17996	0.238	0.631	1.23612e-11
Eda	1.65241e-12	-1.80055	0.486	0.741	2.51481e-08
Uqcrq	1.67739e-12	0.561698	0.99	0.926	2.55282e-08
Dock11	1.6864e-12	1.17581	0.619	0.281	2.56653e-08
Baiap2l1	1.71961e-12	-0.941631	0.819	0.913	2.61708e-08
Il1r2	7.18437e-31	3.45518	0.552	0.132	1.09339e-26
Tomm5	1.89157e-12	0.805405	0.914	0.748	2.87879e-08
Rsrp1	1.93345e-12	-0.635831	0.99	0.973	2.94252e-08
Rpl30	1.93661e-12	0.385552	1	0.994	2.94733e-08
Rgs12	2.02664e-12	-1.45409	0.486	0.693	3.08435e-08
Spon2	4.8887e-14	3.45349	0.124	0.011	7.44012e-10
Shtn1	2.08648e-12	0.910668	0.857	0.611	3.17541e-08
Trpv4	2.13757e-12	-1.52012	0.448	0.692	3.25317e-08
Ets1	2.146e-12	-1.3626	0.4	0.704	3.26599e-08
Cenpt	2.18828e-12	1.48046	0.305	0.077	3.33034e-08
Cenpp	6.99739e-21	3.44874	0.343	0.065	1.06493e-16
Ppp2r3a	2.29208e-12	1.04753	0.943	0.724	3.48831e-08
Tcaf2	2.35679e-12	1.64336	0.419	0.146	3.5868e-08
Cd96	0.00745206	3.44272	0.019	0.002	1
Rps29	2.40774e-12	0.337947	1	1	3.66434e-08
Lrrc26	1.61911e-13	-2.17527	0.229	0.569	2.46412e-09
Tmem213	0.0444607	3.44261	0.048	0.018	1
2010107E04Rik	2.61645e-12	0.570236	1	0.948	3.98197e-08
Lrmda	3.42581e-22	-2.17447	0.257	0.757	5.21374e-18
Mrpl12	2.64027e-12	0.806147	0.905	0.654	4.01822e-08
Muc13	0.0585579	3.44226	0.01	0.001	1
Fkbp4	2.77892e-12	-0.78349	0.905	0.929	4.22925e-08
Cbr2	9.42205e-40	-2.17353	0.914	0.995	1.43394e-35
Slc3a2	2.85112e-12	-0.979646	0.762	0.875	4.33912e-08
Cbr3	2.85274e-12	1.07216	0.81	0.494	4.34159e-08
AA986860	2.92211e-12	-1.37639	0.486	0.754	4.44716e-08
Chd6	2.94179e-12	-0.855335	0.8	0.915	4.47711e-08
Ptms	2.96538e-12	0.848423	0.99	0.983	4.51301e-08
Saraf	3.12162e-12	-1.06671	0.638	0.792	4.75079e-08
Col4a6	3.30784e-12	-1.576	0.505	0.748	5.0342e-08
Eif3l	3.40488e-12	0.786906	0.971	0.704	5.18189e-08
Fjx1	3.41744e-12	1.32119	0.667	0.337	5.201e-08
Gdpd2	3.43614e-17	-2.16804	0.314	0.683	5.22945e-13
Tfdp1	3.53384e-12	1.11874	0.743	0.385	5.37816e-08
Ap2m1	3.57063e-12	0.880384	0.914	0.733	5.43415e-08
Lama3	3.65392e-12	1.22388	0.714	0.392	5.5609e-08
Sorcs2	1.89008e-25	-2.16191	0.286	0.782	2.87651e-21
H1f0	4.14054e-12	1.07545	0.81	0.496	6.30148e-08
Cebpd	6.17351e-29	-2.12035	0.543	0.924	9.39547e-25
Tk1	3.4648e-24	3.4402	0.305	0.042	5.27308e-20
Slco2a1	4.74271e-12	-1.8979	0.19	0.546	7.21793e-08
Itgb5	4.81125e-12	-1.32903	0.438	0.703	7.32224e-08
Aimp1	5.32232e-12	0.747271	0.952	0.839	8.10003e-08
Atp5g2	5.46585e-12	0.47201	0.99	0.97	8.31847e-08
Snx5	5.59849e-12	0.930019	0.876	0.537	8.52034e-08
Irs2	4.6945e-15	-2.11312	0.39	0.686	7.14457e-11
Sema3c	5.74894e-12	-1.30055	0.571	0.762	8.74931e-08
2024-03-03	6.11858e-12	-1.72557	0.352	0.663	9.31186e-08
Elob	6.37141e-12	0.512817	1	0.977	9.69665e-08
Bola2	6.49421e-12	0.829687	0.933	0.761	9.88353e-08
Sypl	6.50641e-12	-0.637633	0.924	0.962	9.9021e-08
Traf3ip3	0.00101985	3.43733	0.029	0.003	1
Nab1	6.77188e-12	0.849648	0.886	0.634	1.03061e-07
Mrps16	7.01183e-12	0.710602	0.933	0.677	1.06713e-07
Man1a	7.29732e-20	-2.10218	0.41	0.765	1.11058e-15
Acyp2	7.05261e-12	-1.91352	0.276	0.592	1.07334e-07
Tacc3	8.30477e-34	3.42276	0.39	0.05	1.2639e-29
Gm10076	7.96828e-12	0.713012	1	0.926	1.21269e-07
Edn1	8.18761e-12	1.83019	0.229	0.051	1.24607e-07
Srsf3	8.31607e-12	0.608972	0.99	0.953	1.26562e-07
Ypel3	8.42739e-12	-1.35434	0.476	0.694	1.28256e-07
Tpi1	8.50692e-12	0.750588	0.933	0.789	1.29467e-07
Asph	8.55364e-12	-0.85314	0.848	0.924	1.30178e-07
Sbsn	1.25418e-31	3.41774	0.495	0.096	1.90874e-27
Ramp3	3.48921e-06	3.41583	0.038	0.002	0.0531023
Bcas3	8.80239e-12	-1.07384	0.724	0.843	1.33964e-07
Gm20186	9.18282e-12	-1.5488	0.486	0.749	1.39753e-07
4930426D05Rik	0.0585579	3.41422	0.01	0.001	1
Zfp703	9.61901e-12	-1.25458	0.533	0.737	1.46392e-07
Efnb1	9.78304e-12	0.988323	0.857	0.526	1.48888e-07
Cfl1	9.82174e-12	0.553886	1	0.94	1.49477e-07
Klhl21	9.86196e-12	1.50592	0.552	0.233	1.50089e-07
Dsc3	3.79007e-55	3.41308	0.838	0.207	5.7681e-51
Lrrn1	0.0585579	3.40404	0.01	0.001	1
Mbnl2	1.03444e-11	-0.559015	1	0.995	1.57432e-07
Fndc3b	1.06274e-11	-1.2423	0.514	0.759	1.61738e-07
Snrpd2	1.06566e-11	0.579057	0.99	0.928	1.62183e-07
Igfbp5	1.17168e-11	-1.15214	0.762	0.924	1.78318e-07
Afap1l2	5.9294e-40	3.40318	0.467	0.06	9.02395e-36
Klf6	1.21409e-11	-1.2825	0.838	0.877	1.84773e-07
Six1	1.21449e-11	-1.70704	0.276	0.6	1.84833e-07
Insl6	1.22898e-12	3.39747	0.124	0.013	1.87038e-08
Nudt21	1.25675e-11	0.789505	0.914	0.621	1.91264e-07
Kdm2b	1.36813e-11	1.05929	0.657	0.317	2.08216e-07
Tead1	1.37054e-11	-0.871843	0.733	0.891	2.08582e-07
Pgrmc1	1.38344e-11	-0.712052	0.905	0.956	2.10546e-07
Jup	1.40346e-11	0.748811	0.962	0.88	2.13593e-07
Utp14a	1.41953e-11	1.03375	0.781	0.433	2.16038e-07
Sac3d1	1.43072e-11	1.38001	0.505	0.205	2.17741e-07
Akr1e1	1.43611e-11	-1.28229	0.476	0.71	2.18562e-07
Mapre2	1.57265e-11	-1.63856	0.39	0.643	2.39341e-07
Cox7b	1.59777e-11	0.52775	0.971	0.94	2.43164e-07
Dkc1	1.61277e-11	1.23444	0.667	0.347	2.45448e-07
B2m	1.64525e-11	-1.18465	0.648	0.827	2.50391e-07
Cited1	0.0585579	3.38933	0.01	0.001	1
Prdm8	0.00104915	3.37477	0.019	0.001	1
Sprr1a	3.61577e-13	3.37351	0.21	0.038	5.50283e-09
Hist1h4h	1.71089e-11	1.84093	0.324	0.097	2.60381e-07
Acp1	1.78206e-11	0.792173	0.952	0.633	2.71212e-07
Ttc28	1.83685e-11	-1.22761	0.533	0.758	2.79549e-07
Cct4	1.85126e-11	0.680613	0.952	0.893	2.81743e-07
Nfia	1.86303e-11	-0.682627	0.971	0.975	2.83535e-07
Sqstm1	1.87262e-11	-0.852203	0.752	0.858	2.84994e-07
Lpin2	1.909e-11	-1.58406	0.352	0.615	2.9053e-07
Sgpp1	1.97886e-11	1.19462	0.6	0.28	3.01163e-07
Lef1	3.27204e-05	3.37291	0.067	0.012	0.497972
Snrpd3	2.04288e-11	0.705475	0.971	0.842	3.10905e-07
Ssna1	2.1291e-11	0.916262	0.829	0.563	3.24028e-07
Ddx39b	2.13519e-11	0.837857	0.914	0.719	3.24954e-07
Nav2	2.16848e-11	-1.40687	0.333	0.646	3.30021e-07
Psmb2	2.20991e-11	0.662046	0.971	0.862	3.36326e-07
Pard3	2.22451e-11	-0.622979	0.971	0.994	3.38548e-07
Gss	2.29653e-11	1.41706	0.6	0.285	3.49509e-07
Acsl1	2.35455e-11	-1.44544	0.486	0.723	3.58339e-07
Camk2n1	1.476e-21	-2.09967	0.295	0.749	2.24633e-17
Ncoa1	2.41654e-11	-1.0305	0.705	0.842	3.67773e-07
Atp5l	2.47336e-11	0.381708	1	0.984	3.7642e-07
Fau	2.4878e-11	0.375269	1	0.997	3.78619e-07
Ywhaz	2.53678e-11	0.427981	1	0.983	3.86073e-07
Zbtb44	2.58345e-11	-1.04601	0.724	0.806	3.93176e-07
Rps14	2.58413e-11	0.351092	1	0.994	3.93279e-07
Incenp	2.66827e-11	1.9173	0.39	0.141	4.06084e-07
Bora	2.68622e-11	1.57372	0.267	0.066	4.08815e-07
Smarcd2	2.76163e-11	0.927765	0.781	0.424	4.20292e-07
Mrps14	2.79036e-11	0.677364	0.962	0.824	4.24664e-07
Skil	2.79523e-11	-1.62521	0.39	0.64	4.25406e-07
Adgrg1	2.859e-11	-1.8059	0.257	0.554	4.35111e-07
Aff1	2.86128e-11	-0.924809	0.867	0.906	4.35457e-07
Rbl1	2.89168e-11	1.47888	0.476	0.202	4.40085e-07
Fam83c	1.17919e-25	3.37091	0.276	0.031	1.79461e-21
Eif4b	3.00093e-11	0.733697	0.962	0.8	4.56712e-07
Bzw1	3.0068e-11	0.708694	0.943	0.856	4.57605e-07
Ccnl1	3.17655e-11	-0.976737	0.819	0.866	4.83439e-07
Tcf7l1	3.20908e-11	-1.03671	0.695	0.839	4.8839e-07
H2-D1	3.21681e-11	-0.742304	0.867	0.939	4.89566e-07
Vrk2	3.22234e-11	1.10265	0.686	0.38	4.90408e-07
Elovl6	3.31975e-11	0.914642	0.743	0.386	5.05233e-07
Wnk2	3.3634e-11	1.96106	0.333	0.102	5.11876e-07
Shroom3	3.44747e-11	-1.18417	0.381	0.663	5.2467e-07
Entpd2	3.54002e-11	1.62455	0.267	0.067	5.38755e-07
Snhg6	3.64126e-11	1.22135	0.667	0.358	5.54164e-07
U2af1	3.69218e-11	0.626533	0.933	0.811	5.61913e-07
Afap1	3.95756e-11	-1.20383	0.629	0.764	6.02301e-07
Atp5e	4.14652e-11	0.389498	1	0.988	6.31059e-07
Ext1	4.19052e-11	-0.926728	0.79	0.922	6.37756e-07
Fhit	4.31935e-11	-1.54638	0.371	0.662	6.57361e-07
Ppp1r13l	4.42634e-11	1.13722	0.533	0.229	6.73645e-07
mt-Co1	4.42967e-11	-0.336654	1	1	6.74152e-07
Dlgap5	9.25241e-21	3.36893	0.286	0.045	1.40812e-16
Tomm20	4.58556e-11	0.601824	0.971	0.913	6.97876e-07
mt-Nd5	4.65691e-11	-0.522508	0.99	0.996	7.08735e-07
Pak1ip1	4.66039e-11	0.772833	0.876	0.594	7.09264e-07
Pbx3	4.72485e-11	0.979926	0.648	0.312	7.19074e-07
Ndufab1	4.79301e-11	0.629382	0.962	0.857	7.29448e-07
Ccr1	0.0585579	3.36696	0.01	0.001	1
Atp5h	4.82204e-11	0.438862	1	0.972	7.33867e-07
Rpl21	4.8403e-11	0.355162	1	0.999	7.36645e-07
Lsm2	4.86518e-11	1.07751	0.79	0.51	7.40432e-07
Atad3a	5.03067e-11	1.39039	0.552	0.241	7.65617e-07
Sox6	5.03819e-11	1.192	0.924	0.907	7.66762e-07
Mrpl30	5.50392e-11	0.742135	0.971	0.749	8.37642e-07
Nup62	5.55414e-11	1.23616	0.524	0.209	8.45284e-07
Snhg20	5.63563e-11	1.40386	0.467	0.185	8.57687e-07
Clint1	5.67389e-11	-0.743737	0.905	0.922	8.63509e-07
Fundc2	5.74577e-11	0.754985	0.914	0.719	8.74449e-07
Ehd2	5.77861e-11	1.00345	0.8	0.497	8.79447e-07
Slc8a1	5.8535e-11	-1.60023	0.39	0.664	8.90844e-07
Cldn3	5.90971e-11	-1.08572	0.333	0.702	8.99399e-07
Arf4	6.0005e-11	-0.692627	0.952	0.977	9.13216e-07
Hmgcs1	6.05038e-11	0.753568	0.905	0.661	9.20807e-07
Tmem2	6.11321e-11	-1.31463	0.467	0.709	9.3037e-07
Lurap1l	6.15699e-11	-1.37659	0.39	0.638	9.37033e-07
Vps13b	6.16314e-11	-0.817071	0.895	0.918	9.37968e-07
Ddb1	6.29071e-11	0.778831	0.943	0.74	9.57383e-07
Rnaseh2c	6.4053e-11	1.09759	0.829	0.534	9.74822e-07
Best2	2.53748e-16	3.35806	0.143	0.012	3.8618e-12
Pole3	6.59003e-11	1.03118	0.695	0.389	1.00294e-06
Aldh2	6.70243e-11	-0.715309	0.914	0.955	1.02004e-06
Mdfic	6.71272e-11	-1.61706	0.324	0.611	1.02161e-06
Psma4	6.8008e-11	0.765404	0.933	0.751	1.03501e-06
Elf1	6.96317e-11	-0.722224	0.924	0.953	1.05973e-06
Gpx2	6.98288e-11	0.770532	1	0.884	1.06272e-06
Lacc1	1.60597e-27	3.35323	0.257	0.022	2.44413e-23
Tex22	0.00731218	3.34996	0.019	0.002	1
Sytl1	7.475e-11	1.16629	0.686	0.358	1.13762e-06
Dhcr7	8.01489e-11	1.8223	0.267	0.07	1.21979e-06
Ssr2	8.46086e-11	0.787697	0.848	0.569	1.28766e-06
Dgat2	1.27924e-19	3.34627	0.19	0.018	1.94688e-15
Cdca7	9.39424e-55	3.34171	0.781	0.163	1.42971e-50
Emid1	0.0585579	3.34068	0.01	0.001	1
Thbd	2.50761e-18	3.33844	0.181	0.018	3.81633e-14
Cct5	1.03408e-10	0.650384	0.981	0.855	1.57377e-06
4930402H24Rik	1.09075e-10	-1.28358	0.552	0.733	1.66002e-06
Chchd1	1.12153e-10	0.741471	0.933	0.7	1.70686e-06
Mcm4	1.15173e-10	1.98176	0.41	0.161	1.75282e-06
Adgrl2	1.15472e-10	1.00372	0.829	0.564	1.75737e-06
Ubl4a	1.17443e-10	1.07271	0.667	0.328	1.78737e-06
Serinc3	1.20063e-10	-0.976807	0.648	0.819	1.82724e-06
Dnmt1	1.21533e-10	1.59723	0.619	0.318	1.84961e-06
Haus8	1.2184e-10	1.81626	0.286	0.082	1.85429e-06
Ccdc141	1.235e-10	-1.82356	0.21	0.519	1.87954e-06
Swi5	1.27928e-10	0.53292	0.971	0.901	1.94693e-06
Serhl	1.32137e-10	1.17856	0.514	0.21	2.01099e-06
Ssh2	1.38921e-10	-0.694082	0.962	0.969	2.11424e-06
Clip1	1.51284e-10	-0.890652	0.79	0.879	2.30239e-06
Morc4	1.58324e-10	1.31954	0.352	0.114	2.40953e-06
Glul	1.6193e-10	-0.650249	0.962	0.981	2.46441e-06
Ccdc58	1.68197e-10	0.940628	0.762	0.393	2.5598e-06
Phf3	1.77676e-10	-0.773907	0.848	0.911	2.70405e-06
Dock7	1.79842e-10	-0.983192	0.667	0.821	2.73702e-06
Upk3bl	1.80297e-10	1.05843	0.8	0.54	2.74394e-06
Zbtb16	2.83876e-23	-2.09915	0.324	0.783	4.32032e-19
Mical3	1.83128e-10	-1.04417	0.676	0.802	2.78703e-06
Kif13b	1.85519e-10	-1.06123	0.533	0.76	2.82341e-06
Vegfd	1.8638e-10	-1.58937	0.343	0.622	2.83651e-06
Tbcel	1.88112e-10	-1.71746	0.267	0.55	2.86288e-06
Hsdl2	1.96297e-10	1.14673	0.695	0.395	2.98745e-06
Zfp185	2.01967e-10	1.30077	0.514	0.227	3.07374e-06
8430408G22Rik	2.02391e-10	-1.59717	0.095	0.429	3.08019e-06
Arhgap11a	2.57537e-35	3.33095	0.333	0.028	3.91946e-31
Igsf9	2.04432e-10	1.47624	0.267	0.071	3.11124e-06
Ankrd29	2.05909e-10	1.57966	0.314	0.099	3.13373e-06
Sptssb	5.47922e-30	3.32974	0.571	0.143	8.33883e-26
Rasgrf2	0.0585579	3.32674	0.01	0.001	1
Slc26a2	2.1454e-10	1.04719	0.752	0.466	3.26508e-06
Gcsh	2.19473e-10	1.06617	0.552	0.235	3.34016e-06
Nbeal1	2.28835e-10	-0.83431	0.819	0.882	3.48265e-06
Pdlim1	2.33914e-10	0.454873	0.99	0.827	3.55993e-06
Ints7	2.34925e-10	1.07413	0.619	0.315	3.57532e-06
Gm45025	2.35095e-10	1.838	0.19	0.04	3.57791e-06
Smim1	2.50241e-10	-1.86324	0.2	0.508	3.80842e-06
Ncapg2	3.90208e-15	3.32471	0.276	0.06	5.93857e-11
Arrdc3	2.64795e-10	-1.40288	0.533	0.736	4.02991e-06
Pigz	0.00104915	3.32449	0.019	0.001	1
Ube2i	2.66592e-10	0.633043	0.971	0.824	4.05727e-06
Elf3	2.81134e-10	-0.92303	0.59	0.796	4.27858e-06
Plekha6	2.87477e-10	-1.20694	0.552	0.739	4.37511e-06
Pglyrp1	3.07055e-10	-0.819561	0.467	0.747	4.67308e-06
Gramd3	6.40825e-28	-2.09264	0.495	0.894	9.75272e-24
Afdn	3.09433e-10	-0.887408	0.733	0.869	4.70927e-06
Kcnj15	1.15643e-33	3.32083	0.324	0.03	1.75997e-29
Zfp593	3.32808e-10	1.15809	0.524	0.216	5.06501e-06
Nsa2	3.34424e-10	0.495076	0.981	0.968	5.0896e-06
Dsp	3.35185e-10	0.553247	1	0.968	5.10118e-06
Clns1a	3.44561e-10	1.02462	0.733	0.463	5.24388e-06
Dusp1	3.9191e-30	-2.08641	0.705	0.934	5.96447e-26
Thsd4	3.4791e-10	1.83964	0.676	0.403	5.29484e-06
Arf5	3.52072e-10	0.481147	0.99	0.957	5.35819e-06
Ggta1	3.52515e-10	1.05514	0.733	0.398	5.36492e-06
Ifrd2	3.56636e-10	1.18998	0.486	0.198	5.42765e-06
Akt3	3.71485e-10	-1.36619	0.39	0.656	5.65362e-06
Maml2	3.81308e-10	-0.688967	0.933	0.972	5.80312e-06
Ndufc1	3.82742e-10	0.542441	1	0.906	5.82494e-06
Ddi2	4.00955e-10	-0.968783	0.79	0.858	6.10213e-06
Plekhs1	0.00104915	3.31906	0.019	0.001	1
Etl4	4.15503e-10	-0.666381	0.962	0.977	6.32353e-06
Nop56	4.25937e-10	1.18205	0.743	0.468	6.48234e-06
H2afv	4.28716e-10	0.842889	0.962	0.9	6.52463e-06
Ehf	4.29207e-10	-0.705027	0.924	0.963	6.53211e-06
Wdr12	4.3942e-10	0.920488	0.648	0.315	6.68753e-06
Luzp1	4.4011e-10	-0.709155	0.914	0.919	6.69803e-06
Hemgn	0.00738183	3.31838	0.019	0.002	1
Ptges3	4.45608e-10	0.514241	0.981	0.933	6.7817e-06
Glrx3	4.51023e-10	0.751169	0.914	0.765	6.86412e-06
Sh3glb2	4.80963e-10	-1.32773	0.438	0.638	7.31977e-06
Eif4a2	4.83039e-10	-0.594753	0.933	0.957	7.35137e-06
Cks2	4.4306e-35	3.31502	0.724	0.223	6.74294e-31
Itgb3bp	4.93136e-10	1.02147	0.552	0.243	7.50504e-06
Slc25a4	4.95645e-10	0.70135	0.924	0.823	7.54321e-06
Hspa1a	4.96016e-10	-1.04412	0.667	0.78	7.54887e-06
Ddx21	5.0214e-10	0.758292	0.924	0.773	7.64207e-06
Exosc1	5.1739e-10	0.959328	0.686	0.338	7.87416e-06
Pradc1	5.3009e-10	1.77918	0.39	0.139	8.06745e-06
Fam83g	1.15367e-46	3.31484	0.552	0.077	1.75577e-42
Chd9	5.63528e-10	-0.744608	0.886	0.918	8.57634e-06
Nt5e	5.75207e-10	-1.98165	0.343	0.595	8.75408e-06
Tfap2c	5.80113e-10	1.49123	0.295	0.09	8.82874e-06
Trmt1	5.80467e-10	1.04296	0.657	0.325	8.83413e-06
Mid2	2.29105e-41	3.31201	0.41	0.04	3.48675e-37
Atp5j	5.9506e-10	0.444601	0.99	0.964	9.05621e-06
H2afx	6.10239e-10	1.62148	0.438	0.187	9.28723e-06
Fen1	6.37529e-10	1.84003	0.276	0.082	9.70256e-06
Rhob	6.59574e-10	-1.29648	0.457	0.691	1.00381e-05
Nup37	6.91498e-10	1.26574	0.448	0.182	1.05239e-05
Klf4	6.99224e-10	-1.21426	0.79	0.855	1.06415e-05
Idh3a	7.05737e-10	0.967025	0.79	0.493	1.07406e-05
Uqcrb	7.13916e-10	0.468908	1	0.953	1.08651e-05
Lyar	7.18643e-10	0.94762	0.714	0.411	1.0937e-05
Bin2	0.175501	3.30932	0.01	0.002	1
Zfp64	7.38962e-10	0.989977	0.667	0.317	1.12463e-05
Mrpl33	7.48566e-10	0.610441	0.981	0.839	1.13924e-05
Nf1	7.61588e-10	-0.985292	0.686	0.795	1.15906e-05
Hells	6.67328e-15	3.30867	0.362	0.107	1.01561e-10
Cpox	7.95853e-10	0.845348	0.743	0.408	1.21121e-05
Krt18	1.77197e-28	-2.08191	0.362	0.885	2.69676e-24
Cenpn	1.25199e-12	3.30715	0.124	0.013	1.9054e-08
Tmem176a	8.78313e-49	-2.07585	0.886	0.994	1.3367e-44
Pja1	8.65243e-10	1.10665	0.686	0.372	1.31681e-05
Steap2	8.86186e-10	-1.72966	0.362	0.577	1.34869e-05
Arpp19	8.92478e-10	0.580371	1	0.904	1.35826e-05
Gcat	9.13842e-10	1.05995	0.59	0.288	1.39078e-05
H2-Ab1	9.34865e-10	1.67428	0.314	0.105	1.42277e-05
Sec61b	9.41892e-10	0.423491	0.981	0.936	1.43347e-05
Phactr2	9.96021e-10	-0.77998	0.781	0.902	1.51584e-05
Gm26669	1.01423e-09	-1.77793	0.267	0.538	1.54355e-05
Sdc1	1.01781e-09	-0.499889	0.962	0.967	1.54901e-05
Chchd2	1.04025e-09	0.336145	1	0.985	1.58316e-05
Cux1	1.05576e-09	-0.674247	0.886	0.945	1.60677e-05
Ptprs	1.05735e-09	0.807271	0.895	0.663	1.60918e-05
1810010H24Rik	1.48082e-08	-2.07294	0.076	0.349	0.000225366
Cpd	1.09104e-09	-0.908062	0.733	0.826	1.66045e-05
Ska2	1.09479e-09	1.64011	0.362	0.131	1.66616e-05
Cct3	1.10092e-09	0.648898	0.952	0.773	1.67549e-05
Cd55	6.82585e-22	-2.06821	0.333	0.776	1.03883e-17
Samm50	1.15772e-09	0.904763	0.752	0.438	1.76194e-05
Mbnl1	1.16288e-09	-0.704287	0.962	0.97	1.76979e-05
Ptbp3	1.16979e-09	0.629042	0.952	0.791	1.7803e-05
Cited2	1.17338e-09	-1.14718	0.429	0.663	1.78577e-05
Tmem64	1.2651e-09	-1.01066	0.486	0.762	1.92536e-05
Acot1	1.29103e-09	1.64627	0.343	0.123	1.96481e-05
Pla2g12a	1.31827e-09	0.951272	0.457	0.179	2.00628e-05
Zfp809	1.34139e-09	-1.20267	0.514	0.701	2.04147e-05
Gpc3	1.35605e-09	0.955904	0.79	0.491	2.06378e-05
Psma5	1.37731e-09	0.708925	0.895	0.734	2.09613e-05
Ces1d	6.25541e-44	-2.06614	0.686	0.995	9.52011e-40
Frmd6	1.47402e-09	0.850271	0.8	0.54	2.2433e-05
Marcksl1	1.49636e-09	-1.01854	0.562	0.743	2.27732e-05
Rassf5	1.49821e-09	1.45648	0.352	0.125	2.28013e-05
Sgms2	1.57225e-09	-1.03004	0.362	0.67	2.39281e-05
Cldn7	1.5934e-09	-0.263834	0.448	0.852	2.42499e-05
Ltbp4	1.61273e-09	-0.7922	0.867	0.915	2.45441e-05
Ndufb9	1.61677e-09	0.446017	0.99	0.942	2.46057e-05
Naa10	1.63354e-09	0.939718	0.781	0.453	2.48608e-05
Cks1b	2.96062e-46	3.30505	0.705	0.149	4.50577e-42
Gphn	1.68334e-09	-0.602466	0.962	0.986	2.56187e-05
Mak16	1.69674e-09	0.903955	0.762	0.451	2.58227e-05
Sae1	1.71129e-09	0.727049	0.829	0.547	2.60441e-05
Notum	0.0585579	3.30069	0.01	0.001	1
Cct7	1.77114e-09	0.72969	0.924	0.769	2.6955e-05
A630014C17Rik	0.00104915	3.28923	0.019	0.001	1
Gm10561	0.0585579	3.2885	0.01	0.001	1
Cd8a	0.280357	3.28483	0.019	0.008	1
Igf2bp1	0.0585579	3.28106	0.01	0.001	1
Ifitm3	1.96357e-09	-0.650971	0.981	0.972	2.98836e-05
Fdx1	2.08125e-09	-0.786856	0.867	0.865	3.16746e-05
AI838599	0.00745206	3.27681	0.019	0.002	1
Scgb1a1	2.1046e-09	-0.743981	0.886	0.937	3.20299e-05
Eef1d	2.20579e-09	0.402592	0.99	0.969	3.35699e-05
Eif1ax	2.21689e-09	0.710798	0.924	0.738	3.37388e-05
Wnt4	2.23136e-09	0.538064	0.971	0.975	3.3959e-05
Rps6ka5	2.25005e-09	1.23379	0.619	0.331	3.42436e-05
St6galnac5	0.00104915	3.27291	0.019	0.001	1
Ddrgk1	2.25701e-09	-0.876693	0.695	0.802	3.43495e-05
F2r	2.28208e-09	-1.31231	0.429	0.647	3.47309e-05
Ephb2	2.30663e-09	-1.07415	0.657	0.767	3.51046e-05
Kcnk7	2.43275e-09	1.96155	0.181	0.04	3.7024e-05
Gm28285	2.5815e-09	1.22418	0.61	0.325	3.92879e-05
Ndufb8	2.58297e-09	0.56864	0.971	0.85	3.93102e-05
Nsl1	5.56332e-08	3.26692	0.048	0.002	0.000846681
Fam129a	3.45953e-10	-2.06485	0.21	0.503	5.26505e-06
Depdc1b	0.00104915	3.26427	0.019	0.001	1
Hivep3	2.67772e-09	-1.14018	0.543	0.715	4.07522e-05
Hoxa4	2.7161e-09	1.89244	0.219	0.058	4.13364e-05
Lypd6	2.78924e-09	1.30062	0.457	0.203	4.24495e-05
Adarb1	2.89807e-09	1.09676	0.514	0.235	4.41057e-05
Glg1	2.97591e-09	-0.751037	0.819	0.889	4.52903e-05
Psmb6	3.03568e-09	0.573247	0.99	0.861	4.61999e-05
Mettl1	3.16562e-09	1.04717	0.619	0.331	4.81776e-05
Ndufc2	3.30242e-09	0.548746	0.962	0.859	5.02596e-05
Usp25	3.34232e-09	-0.721117	0.762	0.888	5.08667e-05
Mat2a	3.40728e-09	-0.713863	0.924	0.92	5.18554e-05
Trdc	0.218058	3.25723	0.019	0.007	1
Tmem205	3.44601e-09	-0.862199	0.648	0.801	5.24448e-05
Timm10	3.45576e-09	0.916985	0.657	0.335	5.25932e-05
Nono	3.48608e-09	0.540408	0.962	0.781	5.30547e-05
Prdx2	3.49871e-09	0.425696	0.981	0.959	5.32469e-05
S100a1	3.51282e-09	-0.860453	0.695	0.82	5.34616e-05
Cdk2ap1	3.55372e-09	0.690492	0.886	0.625	5.4084e-05
Xrcc5	3.60484e-09	-1.02595	0.657	0.753	5.4862e-05
Fbxo32	3.6248e-09	-1.55941	0.41	0.636	5.51658e-05
Pvt1	2.44261e-17	3.25353	0.162	0.015	3.7174e-13
Srgap3	3.71087e-09	-1.8432	0.219	0.499	5.64758e-05
Eif2a	3.81964e-09	0.780054	0.838	0.587	5.81311e-05
Setbp1	5.16672e-33	-2.04198	0.505	0.936	7.86324e-29
Snu13	3.86428e-09	0.563503	0.962	0.815	5.88105e-05
Cx3cl1	3.87203e-09	-1.61427	0.267	0.542	5.89285e-05
Kat2b	3.89539e-09	-1.04378	0.514	0.706	5.92839e-05
Hr	3.97945e-09	1.04986	0.533	0.238	6.05633e-05
Aldh1a7	4.35831e-12	-2.03779	0.133	0.493	6.63292e-08
Eprs	4.21086e-09	0.666554	0.933	0.748	6.40851e-05
Sema5a	4.27846e-09	1.37102	0.486	0.223	6.51139e-05
Slc25a3	4.32695e-09	0.426427	0.99	0.979	6.58519e-05
Nrarp	4.32782e-09	1.86503	0.229	0.062	6.58651e-05
Mkl2	4.36536e-09	-0.884018	0.781	0.859	6.64364e-05
Sel1l	4.4053e-09	-0.948934	0.638	0.791	6.70443e-05
Oaz1	4.45685e-09	0.360958	1	0.98	6.78288e-05
Rps27l	4.5007e-09	0.398773	0.981	0.968	6.84962e-05
Prmt1	4.51655e-09	0.7323	0.848	0.647	6.87374e-05
Gm15340	0.0585579	3.25056	0.01	0.001	1
Fryl	4.72303e-09	-0.753697	0.905	0.921	7.18798e-05
E2f3	4.73226e-09	1.59749	0.429	0.182	7.20202e-05
Tomm22	4.73824e-09	0.61765	0.943	0.804	7.21112e-05
Grasp	4.81754e-09	-1.75564	0.152	0.45	7.33181e-05
Scin	4.86389e-09	1.38502	0.267	0.08	7.40236e-05
Slc23a2	6.96022e-22	-2.03412	0.543	0.828	1.05928e-17
Serping1	4.9488e-09	-1.16012	0.2	0.484	7.53158e-05
Zfp467	4.96333e-09	-1.07656	0.562	0.722	7.55369e-05
Cnih4	5.04967e-09	0.79824	0.867	0.668	7.68509e-05
Gtf2h4	5.14172e-09	1.39276	0.39	0.153	7.82519e-05
Ankrd12	5.22081e-09	-0.766409	0.838	0.869	7.94556e-05
Scpep1	5.23854e-09	1.50148	0.314	0.104	7.97253e-05
Nt5c2	5.25844e-09	-1.04273	0.552	0.728	8.00282e-05
Tfap2a	5.28801e-09	0.905032	0.724	0.403	8.04783e-05
Tmem87a	5.35765e-09	-0.950115	0.714	0.81	8.1538e-05
Pgk1	5.38726e-09	0.693869	0.905	0.708	8.19888e-05
Rbfox2	5.4365e-09	-0.735658	0.876	0.911	8.27381e-05
Prdm16	5.45959e-09	-1.57738	0.324	0.566	8.30895e-05
Ctps	5.55974e-09	1.02951	0.505	0.231	8.46137e-05
Dhrs1	5.62522e-09	0.895836	0.695	0.355	8.56103e-05
Rab11fip1	5.69801e-09	-1.35974	0.343	0.609	8.67181e-05
Scnn1a	5.87089e-23	-2.03277	0.429	0.801	8.93491e-19
Neo1	5.84446e-09	-0.863466	0.79	0.839	8.89469e-05
Il1r1	5.95189e-09	-1.48338	0.381	0.588	9.05818e-05
Gsto2	6.01242e-09	-1.84113	0.352	0.597	9.15031e-05
G3bp1	6.18341e-09	0.584623	0.971	0.897	9.41053e-05
Palld	6.3569e-09	1.05611	0.686	0.432	9.67457e-05
Rpl37a	6.40653e-09	0.330646	1	0.997	9.7501e-05
Daglb	6.46345e-09	1.00154	0.524	0.237	9.83672e-05
Epha2	6.49616e-09	-1.36771	0.429	0.633	9.8865e-05
Ybx1	6.52986e-09	0.364561	0.99	0.982	9.9378e-05
Tnip3	0.1899	3.24938	0.029	0.013	1
Polh	6.63617e-09	1.74849	0.2	0.05	0.000100996
Pmm1	6.76077e-09	1.13552	0.714	0.435	0.000102892
1810032O08Rik	6.82565e-09	1.47015	0.305	0.1	0.00010388
Syt8	6.83637e-09	1.38856	0.324	0.114	0.000104043
Ildr1	6.98716e-09	-1.59222	0.257	0.51	0.000106338
Ndufs5	7.05685e-09	0.539655	0.971	0.895	0.000107398
Sh2d4a	7.25684e-09	-0.79971	0.505	0.754	0.000110442
Itga2b	7.33296e-09	1.45969	0.257	0.076	0.0001116
Hspa1b	7.6554e-09	-0.829152	0.79	0.875	0.000116508
Tmem69	7.78136e-09	1.65281	0.248	0.074	0.000118425
Gnl3	7.79931e-09	0.859831	0.762	0.478	0.000118698
Tmem109	7.87984e-09	0.729591	0.876	0.619	0.000119923
Zfhx3	7.94565e-09	-0.574493	0.924	0.947	0.000120925
Tmpo	8.61374e-09	0.787205	0.914	0.758	0.000131093
Auts2	8.89213e-09	-1.14858	0.876	0.869	0.000135329
Cdca4	8.98109e-09	1.08223	0.533	0.244	0.000136683
Ppid	8.98423e-09	0.841697	0.79	0.505	0.000136731
Maz	9.01795e-09	0.948118	0.676	0.374	0.000137244
Mgst2	9.19593e-09	0.798454	0.867	0.727	0.000139953
Bhlhe40	9.25268e-09	-1.6356	0.362	0.581	0.000140817
Btg1	9.26733e-09	-0.441153	0.981	0.992	0.000141039
Casp4	9.40812e-09	-1.26943	0.448	0.656	0.000143182
Farp1	3.43693e-23	-2.02342	0.333	0.799	5.23066e-19
Vsnl1	1.0253e-08	0.869737	0.848	0.594	0.000156041
Btbd3	1.04864e-08	0.759443	0.762	0.44	0.000159593
Rpl10	1.05173e-08	0.39232	0.99	0.988	0.000160063
Nifk	1.05731e-08	0.797825	0.781	0.471	0.000160912
Lrpap1	1.09209e-08	-0.850409	0.638	0.782	0.000166205
Arhgap32	1.09592e-08	-0.714912	0.905	0.934	0.000166788
Nedd8	1.1188e-08	0.441029	0.99	0.94	0.00017027
Ndufa10	1.11888e-08	0.534572	0.933	0.758	0.000170282
Sell	0.000184928	3.24563	0.029	0.002	1
Myo5c	1.14095e-08	-1.77427	0.162	0.438	0.000173641
Pdrg1	1.14375e-08	0.820229	0.857	0.536	0.000174068
Adamts20	0.00104915	3.2452	0.019	0.001	1
Hpf1	1.15943e-08	0.986197	0.781	0.483	0.000176454
Fkbp2	1.19267e-08	0.552344	0.943	0.811	0.000181512
Mybbp1a	1.19304e-08	0.864117	0.819	0.603	0.000181568
Sf3b6	1.20948e-08	0.422152	1	0.913	0.00018407
Pfdn5	1.21086e-08	-0.391444	0.99	0.982	0.000184281
Gnai3	1.21421e-08	0.833719	0.914	0.672	0.000184791
Nup43	1.21463e-08	1.55889	0.333	0.122	0.000184854
Cpt2	1.23264e-08	1.38908	0.371	0.143	0.000187595
Gm38411	0.0585579	3.24473	0.01	0.001	1
Adgrf4	0.00104915	3.24426	0.019	0.001	1
Ipo4	1.28412e-08	1.03115	0.467	0.202	0.00019543
Eif2s3x	1.28835e-08	0.816555	0.876	0.628	0.000196074
Nudt2	1.31008e-08	1.13603	0.571	0.279	0.000199381
Vps37b	1.34798e-08	1.06548	0.514	0.232	0.000205148
Eif2b1	1.37407e-08	1.0768	0.524	0.23	0.000209119
Cav1	1.41938e-08	-1.30381	0.752	0.787	0.000216015
Sult2b1	1.41956e-08	1.4568	0.314	0.107	0.000216043
Slc5a3	1.4279e-08	-1.26169	0.4	0.644	0.000217311
Nufip2	1.43296e-08	-0.8031	0.848	0.887	0.000218082
Fam3c	4.55509e-37	-2.02158	0.552	0.952	6.93239e-33
Csnk1a1	1.45646e-08	0.381962	1	0.976	0.000221658
Smc6	1.46804e-08	0.769846	0.876	0.678	0.000223421
Ctsl	2.09738e-44	-2.01663	0.724	0.986	3.19201e-40
Slco4a1	1.50261e-08	1.97962	0.181	0.044	0.000228682
Ctdspl	1.52104e-08	-0.672172	0.914	0.935	0.000231487
Dek	1.52219e-08	0.741183	0.962	0.877	0.000231662
Eif4e3	1.5281e-08	0.936357	0.571	0.283	0.000232562
Chd3	1.54893e-08	-0.678921	0.876	0.913	0.000235732
Mrpl35	1.5517e-08	0.742027	0.81	0.489	0.000236154
Arhgef28	1.55625e-08	-1.07557	0.686	0.795	0.000236845
Muc1	1.56949e-08	-1.69444	0.229	0.498	0.00023886
Pno1	1.58507e-08	0.801011	0.676	0.353	0.000241232
Ptpa	1.60701e-08	0.757709	0.79	0.518	0.000244571
Pir	1.64721e-08	-0.688626	0.924	0.964	0.00025069
Pgap1	1.68155e-08	1.15078	0.371	0.148	0.000255916
Sytl2	1.79606e-08	-1.55495	0.21	0.484	0.000273343
Enah	1.92611e-08	-0.996935	0.629	0.765	0.000293134
Nbl1	1.94625e-08	-0.838867	0.629	0.793	0.000296199
AC151836.1	9.86458e-09	-2.01111	0.171	0.444	0.000150129
Hoxb4	1.95624e-08	-1.94613	0.162	0.416	0.000297721
2200002D01Rik	1.96557e-08	-0.695805	0.81	0.882	0.00029914
Cntn1	0.0585579	3.24328	0.01	0.001	1
Eif3m	2.00242e-08	0.54261	0.971	0.854	0.000304748
Syncrip	2.03756e-08	0.524411	0.952	0.843	0.000310096
AU019990	0.0585579	3.24254	0.01	0.001	1
Srsf5	2.08159e-08	-0.518174	0.914	0.967	0.000316797
Wdr46	2.09808e-08	1.00249	0.419	0.165	0.000319306
mt-Nd4l	2.12238e-08	-0.490271	1	0.994	0.000323005
Zc3h12a	2.13698e-08	1.06474	0.429	0.18	0.000325227
Trim3	2.14373e-08	-1.5598	0.314	0.536	0.000326254
Pon3	2.14481e-08	-1.79227	0.286	0.495	0.000326419
Thumpd1	2.17108e-08	0.815845	0.667	0.344	0.000330417
Fto	2.1763e-08	-0.763368	0.724	0.837	0.000331211
Tmem43	2.18199e-08	0.883444	0.648	0.354	0.000332077
Ndufb5	2.19958e-08	0.461439	0.981	0.889	0.000334755
Anapc15	2.24234e-08	1.29355	0.39	0.157	0.000341262
Celf2	2.35655e-33	-2.00816	0.695	0.972	3.58643e-29
Paox	2.37002e-08	1.1824	0.495	0.231	0.000360694
Efna5	2.45534e-08	-0.764966	0.848	0.937	0.000373678
Wnt3a	2.45633e-08	1.58189	0.2	0.054	0.000373829
Maged1	2.48273e-08	-0.968815	0.505	0.683	0.000377847
Hspa9	2.52838e-08	0.618385	0.905	0.791	0.000384794
Foxp1	2.54931e-08	0.598417	0.971	0.823	0.000387979
Anp32e	2.59771e-08	0.862393	0.857	0.633	0.000395345
Fam83f	2.70437e-08	1.48668	0.324	0.123	0.000411577
Dtymk	2.70745e-08	0.88998	0.81	0.565	0.000412046
Wdpcp	2.72412e-08	-1.12298	0.543	0.693	0.000414584
Piga	2.78217e-08	1.05948	0.4	0.16	0.000423418
Meis2	2.7996e-08	0.878496	0.79	0.525	0.000426072
Dgkd	2.92712e-08	-1.41019	0.371	0.579	0.000445479
Aprt	3.06339e-08	0.765953	0.848	0.685	0.000466217
Cwc15	3.08205e-08	0.628852	0.914	0.79	0.000469058
Cenpi	4.15054e-10	3.24234	0.095	0.009	6.3167e-06
Mrpl51	3.13527e-08	0.605777	0.895	0.711	0.000477157
Fbln1	3.21226e-08	1.18026	0.467	0.212	0.000488874
Bcl2l13	3.21441e-08	0.796815	0.667	0.373	0.000489201
Wwc2	3.37956e-08	-0.80203	0.733	0.835	0.000514335
Ndufa8	3.39916e-08	0.525734	0.962	0.809	0.000517319
Arl4c	3.47609e-08	-1.08474	0.562	0.706	0.000529027
Nme2	3.53708e-08	0.977841	0.676	0.379	0.000538308
Rock1	3.55444e-08	-0.466686	0.971	0.96	0.00054095
Aspa	3.58518e-08	-1.44249	0.314	0.556	0.000545628
Ngf	0.175501	3.23496	0.01	0.002	1
Ppp2r2b	3.63378e-08	-1.65608	0.2	0.483	0.000553025
Ptrh2	3.65211e-08	0.952754	0.533	0.252	0.000555814
Kansl1	3.65914e-08	-0.570927	0.981	0.963	0.000556885
Exosc8	3.71665e-08	0.85249	0.619	0.312	0.000565637
Pbdc1	3.79089e-08	0.854264	0.733	0.45	0.000576936
Svil	3.97466e-08	-0.653408	0.905	0.939	0.000604903
Anpep	4.88571e-09	-2.00148	0.19	0.451	7.43556e-05
Mtch2	4.06444e-08	0.823853	0.829	0.592	0.000618567
Sec14l1	4.15811e-08	-0.73814	0.752	0.813	0.000632822
Tyms	4.15901e-08	1.68558	0.419	0.189	0.00063296
Rpl26	4.2188e-08	0.279355	1	0.999	0.00064206
Runx1	6.03328e-40	-2.00025	0.619	0.992	9.18205e-36
Actr3	4.24827e-08	0.574612	0.952	0.808	0.000646544
Cinp	4.33008e-08	1.09734	0.505	0.244	0.000658995
Lgr4	4.33913e-08	0.651427	0.857	0.623	0.000660373
Hspa8	4.34546e-08	0.323805	1	0.989	0.000661335
Emg1	4.43166e-08	0.58697	0.848	0.674	0.000674454
Bpgm	4.46655e-08	0.751608	0.714	0.433	0.000679764
Nudt5	4.49842e-08	0.800304	0.695	0.408	0.000684614
Borcs5	4.61907e-08	0.794799	0.524	0.233	0.000702976
Srsf2	4.63733e-08	0.526381	0.952	0.9	0.000705755
Csad	4.76018e-08	-0.926453	0.61	0.745	0.000724452
1110004F10Rik	4.82343e-08	0.555743	0.981	0.862	0.000734078
Serpinb6b	4.84944e-08	-1.53184	0.295	0.536	0.000738037
Rabgap1l	4.88163e-08	-0.917556	0.695	0.824	0.000742936
Clk1	4.8992e-08	-0.693132	0.914	0.918	0.00074561
Rfc5	4.91834e-08	1.36982	0.362	0.145	0.000748522
Gars	4.95321e-08	0.810209	0.686	0.369	0.000753829
Mettl2	5.06096e-08	0.991989	0.419	0.175	0.000770228
Etfa	5.34529e-08	0.653594	0.933	0.8	0.0008135
Hspb11	5.36039e-08	0.808778	0.714	0.448	0.000815797
Tmprss2	5.502e-08	-0.882155	0.448	0.661	0.00083735
Uqcc2	5.50842e-08	0.506202	1	0.87	0.000838327
Mnd1	5.50902e-08	1.18493	0.429	0.188	0.000838418
Aaas	5.54493e-08	1.53246	0.276	0.095	0.000843883
Il10ra	0.00745206	3.2312	0.019	0.002	1
Psrc1	7.84358e-10	3.22857	0.057	0.002	1.19371e-05
Jade1	5.70003e-08	-1.11851	0.476	0.643	0.000867488
Ppih	5.70609e-08	0.934827	0.6	0.33	0.00086841
Sgk1	5.77962e-08	-0.519835	0.829	0.887	0.000879601
Pcbp1	5.81474e-08	0.467158	0.981	0.903	0.000884946
Ubr3	5.82093e-08	-0.804858	0.762	0.822	0.000885887
Itga6	5.85244e-08	0.514771	0.962	0.926	0.000890683
Dcaf6	5.87645e-08	-1.18428	0.552	0.695	0.000894337
Spry2	5.95793e-08	-1.11432	0.533	0.689	0.000906738
Cst3	5.98181e-08	0.521782	1	0.95	0.000910372
Ak2	5.98478e-08	0.931915	0.676	0.396	0.000910824
Vdr	5.9948e-08	1.2221	0.333	0.129	0.000912348
Mecp2	6.08939e-08	-1.02187	0.533	0.715	0.000926745
Epb41l3	6.19513e-08	-1.19456	0.381	0.626	0.000942837
Gpx8	6.42506e-08	-0.995105	0.543	0.697	0.00097783
Il17rc	6.50549e-08	0.986343	0.533	0.262	0.000990071
Tef	6.54733e-08	-1.36317	0.381	0.576	0.000996438
Gm16136	6.59797e-08	-1.16153	0.467	0.648	0.00100415
Rassf3	6.63372e-08	-0.94924	0.448	0.649	0.00100959
Tmem107	6.67036e-08	0.758174	0.714	0.394	0.00101516
Nnmt	0.00104915	3.22316	0.019	0.001	1
Tcf19	9.58399e-11	3.21542	0.181	0.037	1.45859e-06
Psd3	6.87743e-08	-0.720674	0.771	0.85	0.00104668
Tardbp	6.91507e-08	0.657335	0.914	0.729	0.0010524
Atp7b	6.96254e-08	-3.31303	0.038	0.275	0.00105963
P3h2	6.97443e-08	0.972937	0.886	0.677	0.00106144
Rtn4	6.97741e-08	0.524338	0.981	0.926	0.00106189
Mipol1	7.06071e-08	-0.903496	0.657	0.779	0.00107457
Chaf1a	1.5218e-23	3.21372	0.276	0.035	2.31602e-19
Rbp2	1.82536e-12	3.20857	0.095	0.006	2.77801e-08
Ncs1	7.34119e-08	1.25087	0.324	0.121	0.00111726
Efna4	7.34897e-08	1.23408	0.4	0.168	0.00111844
Ddx3x	7.39692e-08	-0.61853	0.924	0.945	0.00112574
Rsl1d1	7.45004e-08	0.653903	0.905	0.668	0.00113382
Nckap1	7.48486e-08	0.53172	0.971	0.849	0.00113912
Nckap1l	3.0262e-05	3.20794	0.038	0.003	0.460558
Plet1	7.56561e-08	0.825634	0.419	0.178	0.00115141
Ptgdr	0.313056	3.20735	0.01	0.003	1
Mastl	7.70978e-08	1.97662	0.238	0.077	0.00117335
Dhfr	1.22125e-11	3.20546	0.257	0.066	1.85862e-07
Islr2	0.0585579	3.20257	0.01	0.001	1
Tcf12	7.95329e-08	-0.595069	0.924	0.972	0.00121041
Flot2	7.96739e-08	-1.11497	0.467	0.655	0.00121256
Krt6b	0.00745206	3.20077	0.019	0.002	1
Amotl1	8.12596e-08	-0.694184	0.743	0.859	0.00123669
Mcl1	8.25152e-08	-0.667134	0.895	0.902	0.0012558
Mcm6	8.35078e-08	1.68946	0.438	0.219	0.0012709
Ywhah	8.43705e-08	0.698444	0.895	0.746	0.00128404
Sav1	8.52841e-08	-1.02787	0.552	0.705	0.00129794
Prr11	2.61944e-10	3.20075	0.105	0.012	3.98652e-06
Tex2	8.69327e-08	1.08911	0.505	0.242	0.00132303
Tob2	8.71561e-08	-0.814967	0.724	0.818	0.00132643
Tomm7	8.84307e-08	0.337862	1	0.977	0.00134583
Id4	8.96682e-08	-1.05231	0.448	0.674	0.00136466
Ppp1cc	9.16598e-08	0.66821	0.848	0.634	0.00139497
Gemin6	9.18537e-08	1.25489	0.305	0.112	0.00139792
Prkd1	9.2557e-08	-2.22035	0.124	0.37	0.00140862
Rpf2	9.37108e-08	0.889831	0.6	0.319	0.00142618
Ranbp17	9.39618e-08	-0.833969	0.314	0.593	0.00143
Kif16b	9.53116e-08	-0.847516	0.638	0.759	0.00145055
Pced1b	9.6143e-08	-2.23654	0.114	0.362	0.0014632
Synpo	9.69727e-08	-2.07156	0.171	0.401	0.00147583
Haus1	9.75074e-08	1.24417	0.333	0.128	0.00148396
Rps21	9.90881e-08	0.267561	1	0.998	0.00150802
Polr3k	9.94356e-08	0.794739	0.705	0.42	0.00151331
Tst	9.95283e-08	-0.803649	0.581	0.75	0.00151472
Carhsp1	1.00298e-07	1.0302	0.619	0.354	0.00152644
Fam96b	1.0284e-07	0.750966	0.838	0.579	0.00156512
Rpl7l1	1.03593e-07	0.697115	0.848	0.593	0.00157659
Mrpl42	1.03707e-07	0.562735	0.933	0.75	0.00157832
Ddx58	1.04209e-07	-2.22907	0.105	0.352	0.00158596
Xlr4c	1.40522e-05	3.19714	0.029	0.001	0.21386
Muc16	1.08418e-07	-2.35843	0.229	0.463	0.00165001
Wsb1	1.08649e-07	-1.24319	0.552	0.67	0.00165353
Phf21a	1.08673e-07	-0.727918	0.819	0.864	0.0016539
Psmb3	1.09993e-07	0.485259	0.981	0.911	0.00167398
Car13	8.34215e-49	3.196	0.714	0.149	1.26959e-44
Tpm3	1.14321e-07	0.460503	0.971	0.919	0.00173986
Il10rb	1.14638e-07	-1.30701	0.352	0.543	0.00174468
Sh3bgrl	1.15321e-07	-0.662796	0.762	0.844	0.00175508
Slc6a17	0.00745206	3.19094	0.019	0.002	1
Rnf26	1.19588e-07	1.64794	0.229	0.073	0.00182
Carnmt1	1.20727e-07	0.837679	0.781	0.552	0.00183734
Scarb2	1.21682e-07	-0.724402	0.829	0.863	0.00185188
Tnf	0.175501	3.19004	0.01	0.002	1
Pak1	1.22999e-07	-1.24819	0.4	0.6	0.00187192
Col4a5	1.23335e-07	-0.799207	0.714	0.865	0.00187704
Nop58	1.23362e-07	0.512276	0.895	0.719	0.00187744
Kmt2e	1.23436e-07	-0.527614	0.943	0.943	0.00187857
Slc25a36	1.23758e-07	-1.02527	0.619	0.723	0.00188348
Sdhd	1.24457e-07	0.693442	0.838	0.604	0.00189411
Zfp367	1.24527e-07	1.87307	0.314	0.124	0.00189517
Ruvbl1	1.24546e-07	0.793611	0.667	0.393	0.00189547
Nr4a2	1.27734e-07	-1.43225	0.371	0.594	0.00194398
Spidr	1.29389e-07	-0.917932	0.467	0.706	0.00196917
Hmgb2	1.33396e-07	1.5734	0.981	0.94	0.00203016
Timm50	1.34292e-07	0.937549	0.619	0.329	0.0020438
Skap2	1.39622e-07	0.755038	0.933	0.83	0.0021249
Upp2	1.46577e-07	-1.27662	0.514	0.644	0.00223076
Gar1	1.48235e-07	0.803607	0.705	0.413	0.00225599
Vwa3b	0.0585579	3.1856	0.01	0.001	1
Uqcrfs1	1.49292e-07	0.630573	0.933	0.758	0.00227207
Fcgrt	1.50077e-07	-2.18743	0.133	0.362	0.00228402
Hmgb3	1.5104e-07	0.983347	0.743	0.497	0.00229868
Grm7	0.355882	3.18392	0.019	0.009	1
Cdc6	1.97832e-08	3.18171	0.114	0.019	0.000301081
Exoc6b	1.55383e-07	-0.739512	0.876	0.919	0.00236478
Cbx6	1.59058e-07	-0.748516	0.495	0.728	0.0024207
Psmd6	1.61175e-07	0.581641	0.895	0.625	0.00245292
Zranb2	1.62067e-07	0.575015	0.905	0.68	0.00246649
Ndufs6	1.62796e-07	0.483302	0.99	0.866	0.00247759
Kat2a	1.64273e-07	0.927639	0.429	0.182	0.00250007
Ltv1	1.65336e-07	0.813549	0.638	0.337	0.00251624
Zfp609	1.67339e-07	-0.692269	0.733	0.842	0.00254673
Mblac2	1.68765e-07	0.891691	0.486	0.24	0.00256844
Eml6	1.7052e-07	-1.28347	0.305	0.541	0.00259514
Rwdd1	1.72108e-07	0.536257	0.962	0.746	0.00261932
Bcl7c	1.72548e-07	0.576573	0.952	0.697	0.00262601
St3gal3	1.74413e-07	-1.62933	0.2	0.448	0.00265439
Rdx	1.74903e-07	0.446386	0.981	0.905	0.00266186
4930452B06Rik	1.78041e-07	-1.43438	0.171	0.434	0.0027096
Chac2	1.78762e-07	1.22322	0.41	0.182	0.00272058
Klhl8	1.79222e-07	1.4458	0.238	0.078	0.00272758
Fam208a	1.79371e-07	-0.779906	0.752	0.836	0.00272985
Fermt2	1.79485e-07	-2.49904	0.057	0.291	0.00273158
Raph1	1.8064e-07	0.841694	0.743	0.457	0.00274916
Spats2l	1.80746e-07	-1.07406	0.505	0.662	0.00275078
Usp47	1.82282e-07	-0.678738	0.848	0.868	0.00277415
2810474O19Rik	1.85853e-07	-1.00327	0.657	0.756	0.0028285
Arih1	1.87307e-07	-0.620455	0.924	0.937	0.00285062
Scaper	1.87583e-07	-0.941579	0.733	0.789	0.00285483
Evi2	0.0585579	3.18087	0.01	0.001	1
Fanci	5.55713e-10	3.18056	0.086	0.007	8.4574e-06
Dclk2	0.00352422	3.1805	0.029	0.004	1
Rpl38	1.91818e-07	0.276149	1	0.997	0.00291928
Stx8	1.92371e-07	-0.848429	0.6	0.729	0.0029277
Txnl4a	1.93435e-07	0.770783	0.79	0.518	0.00294389
Hnf1b	1.94079e-07	-2.74134	0.067	0.298	0.00295368
Tipin	1.95936e-07	1.49043	0.495	0.246	0.00298195
Trim56	1.97077e-07	-1.22333	0.352	0.574	0.00299931
Ano6	1.98584e-07	-1.27707	0.448	0.619	0.00302226
Klhl6	0.00102927	3.17847	0.029	0.003	1
Trnau1ap	2.01755e-07	0.693302	0.714	0.414	0.00307051
Slc1a5	2.06756e-07	-1.09384	0.533	0.673	0.00314662
Hoxaas3	2.13248e-07	1.05192	0.343	0.136	0.00324542
Eci2	2.1563e-07	0.816391	0.752	0.471	0.00328168
Mrps18b	2.16105e-07	0.958124	0.571	0.305	0.00328891
Hnrnpm	2.17385e-07	0.436176	1	0.918	0.00330839
H3f3a	2.1802e-07	0.252023	1	0.994	0.00331804
Cep57l1	2.18536e-07	1.07505	0.448	0.207	0.0033259
Tgoln1	2.21513e-07	-0.884822	0.695	0.753	0.00337121
Ppm1l	2.24498e-07	-0.661325	0.8	0.878	0.00341664
Slirp	2.2718e-07	0.565077	0.924	0.713	0.00345745
Sdcbp2	2.2923e-07	1.23029	0.314	0.12	0.00348865
Klf10	2.29723e-07	-0.858969	0.752	0.835	0.00349615
Hoxa5	2.33413e-07	1.38852	0.343	0.141	0.00355232
Ube2s	2.36285e-07	1.01079	0.857	0.798	0.00359602
Gm16894	2.38548e-07	1.45793	0.286	0.105	0.00363047
Zfp385a	2.3945e-07	0.766688	0.486	0.221	0.00364419
Mrpl49	2.44403e-07	0.713482	0.61	0.297	0.00371957
Pof1b	2.46776e-07	-0.808975	0.743	0.844	0.00375569
Atic	2.47571e-07	0.790358	0.733	0.458	0.00376778
Inhbb	2.48329e-07	-2.80763	0.057	0.282	0.00377932
Tmigd1	2.67163e-09	3.17414	0.105	0.014	4.06595e-05
Dscaml1	2.52726e-07	-2.88171	0.086	0.314	0.00384624
Pde5a	2.54733e-07	-1.44632	0.324	0.543	0.00387678
Foxn3	2.5611e-07	-0.650991	0.914	0.914	0.00389774
Prpf19	2.5656e-07	0.694653	0.81	0.53	0.00390458
Rab25	2.57311e-07	0.653276	0.99	0.864	0.00391601
Cmc2	2.58806e-07	1.26412	0.457	0.22	0.00393877
Wwox	2.59366e-07	-0.988131	0.648	0.785	0.00394729
Rcl1	2.6226e-07	1.01566	0.39	0.173	0.00399134
Cwh43	2.63228e-07	0.918936	0.276	0.097	0.00400606
Smarca5	2.69607e-07	0.517091	0.962	0.883	0.00410315
Ndufb6	2.70334e-07	0.625466	0.905	0.702	0.00411421
Tgfbr2	2.71996e-07	-0.823183	0.59	0.733	0.00413951
Ifitm2	2.73667e-07	0.441133	1	0.942	0.00416493
Lrrn3	2.76003e-07	-1.78845	0.143	0.383	0.00420049
Sub1	2.76524e-07	-0.391528	0.981	0.964	0.00420842
Supt3	2.76813e-07	-1.18133	0.486	0.65	0.00421281
Lpcat4	2.77057e-07	1.39783	0.286	0.103	0.00421654
Aldh6a1	2.78981e-07	-0.995162	0.476	0.681	0.00424582
Pus7	2.80667e-07	0.886221	0.514	0.254	0.00427146
2010300C02Rik	2.85036e-07	0.996984	0.438	0.205	0.00433796
Naxe	2.89414e-07	-0.829313	0.657	0.747	0.00440459
Kcnd2	0.313056	3.16955	0.01	0.003	1
Gna15	2.9269e-07	1.032	0.533	0.296	0.00445445
Smo	2.94376e-07	0.907517	0.705	0.456	0.00448011
Psmd8	2.98479e-07	0.556398	0.962	0.774	0.00454255
Rbx1	3.20026e-07	0.360446	1	0.938	0.00487048
Med12l	3.20907e-07	-2.50326	0.095	0.322	0.00488388
Fchsd2	3.21786e-07	-0.922473	0.59	0.745	0.00489726
Smad7	3.25324e-07	-1.0949	0.448	0.634	0.00495111
Xrcc1	3.27134e-07	0.929125	0.543	0.279	0.00497865
Bcam	3.27631e-07	-0.564018	0.895	0.944	0.00498621
Mrpl19	3.28634e-07	0.738686	0.619	0.332	0.00500149
Acbd4	3.31519e-07	1.09472	0.39	0.166	0.00504539
Bmpr1a	3.32349e-07	-0.639642	0.867	0.917	0.00505802
Msl3	3.32487e-07	0.744839	0.743	0.446	0.00506011
Akr1a1	3.35115e-07	-0.506937	0.962	0.958	0.00510011
Sh3pxd2a	3.35658e-07	0.472059	0.924	0.789	0.00510838
Trib2	3.37613e-07	-1.8684	0.162	0.395	0.00513813
Itgb1	3.41444e-07	-0.411466	0.962	0.981	0.00519644
Lsm7	3.43083e-07	0.637988	0.829	0.604	0.00522138
Tmsb10	3.4359e-07	0.657594	0.99	0.919	0.0052291
Snrpc	3.47466e-07	0.733565	0.848	0.623	0.00528808
Sec62	3.51274e-07	-0.394631	0.952	0.975	0.00534604
Asap3	3.59941e-07	-1.85852	0.229	0.434	0.00547794
Akr1c14	3.6256e-07	-3.40174	0.029	0.246	0.0055178
Lrba	3.64359e-07	-0.688855	0.819	0.883	0.00554519
Dgkh	3.68016e-07	-0.949561	0.495	0.697	0.00560084
Twnk	3.70508e-07	1.24162	0.267	0.093	0.00563876
Pptc7	3.72161e-07	-0.817395	0.686	0.763	0.00566392
Sash1	3.77206e-07	-0.858989	0.705	0.769	0.0057407
Eif3d	3.79103e-07	0.58873	0.848	0.603	0.00576957
Mpped2	3.8095e-07	-2.45053	0.076	0.31	0.00579767
Chchd7	3.84918e-07	-0.90618	0.495	0.665	0.00585807
Neurl3	0.0989711	3.16761	0.019	0.005	1
Alg8	3.88119e-07	1.41499	0.276	0.102	0.00590679
Cnot6	3.89271e-07	0.608838	0.867	0.601	0.00592431
Blm	3.89538e-07	1.66744	0.181	0.051	0.00592838
Stk38	3.99588e-07	-0.698125	0.819	0.874	0.00608134
Mrpl57	4.00521e-07	0.65233	0.848	0.628	0.00609552
Rnf141	4.07018e-07	0.940401	0.543	0.295	0.0061944
Mbd2	4.0837e-07	0.549469	0.886	0.751	0.00621498
Acaa1b	4.09443e-07	-1.70441	0.19	0.427	0.00623131
Hmgn5	4.12014e-07	0.829737	0.79	0.584	0.00627044
Hist1h1d	7.78388e-15	3.16541	0.2	0.031	1.18463e-10
Trim59	3.37363e-33	3.16472	0.429	0.061	5.13433e-29
Usmg5	4.22419e-07	0.411152	0.99	0.938	0.00642879
Osmr	4.25224e-07	-1.77526	0.2	0.43	0.00647149
Inpp5b	4.27088e-07	-1.4395	0.105	0.349	0.00649985
Gart	4.27654e-07	0.789658	0.61	0.336	0.00650847
Mgme1	4.35003e-07	1.28495	0.352	0.146	0.00662032
Tfrc	4.3665e-07	0.939567	0.514	0.26	0.00664538
Nob1	4.42638e-07	0.858477	0.571	0.296	0.00673651
Nrg1	4.43201e-07	-1.77203	0.314	0.549	0.00674508
Rabac1	4.45194e-07	-0.438281	0.99	0.967	0.00677541
Eif3g	4.52892e-07	0.564737	0.905	0.708	0.00689256
Atp2b1	4.5334e-07	-0.545296	0.762	0.874	0.00689938
Iqgap2	4.59499e-07	-0.852495	0.381	0.639	0.00699311
Plk4	4.61364e-07	1.12434	0.257	0.092	0.00702149
2024-03-06	4.63396e-07	-0.833059	0.657	0.746	0.00705242
Pfdn2	4.67777e-07	0.489614	0.971	0.751	0.00711909
Serpinb6a	4.67871e-07	0.585643	0.981	0.89	0.00712053
A930003A15Rik	0.0591582	3.16144	0.01	0.001	1
Mrps27	4.75282e-07	0.850879	0.438	0.199	0.00723331
BC055324	4.89274e-07	1.83432	0.105	0.019	0.00744625
Calcoco1	4.94334e-07	-1.37058	0.295	0.476	0.00752326
Fanca	8.87828e-11	3.15712	0.095	0.008	1.35119e-06
Rplp1	4.96416e-07	0.241261	1	0.998	0.00755495
Srsf1	5.01687e-07	0.524659	0.876	0.737	0.00763518
Llph	5.02182e-07	0.428737	0.971	0.895	0.00764271
Gpr155	5.03675e-07	-2.39653	0.124	0.342	0.00766543
Fuca2	5.04336e-07	-1.21075	0.429	0.582	0.00767548
C1qtnf12	5.04555e-07	1.0368	0.457	0.228	0.00767882
Nars	5.07313e-07	0.601977	0.924	0.738	0.00772079
Tsnax	5.08593e-07	0.841162	0.657	0.399	0.00774027
Sorbs3	5.10261e-07	-1.63753	0.248	0.456	0.00776566
Acat1	5.12942e-07	0.777954	0.8	0.555	0.00780647
Pigyl	5.131e-07	-0.82124	0.59	0.691	0.00780887
Cdk4	5.1436e-07	0.636134	0.876	0.695	0.00782805
Pfas	5.19579e-07	1.09787	0.324	0.128	0.00790748
Rap2c	5.20488e-07	0.814767	0.6	0.319	0.00792131
Lnx2	5.22139e-07	0.906544	0.371	0.156	0.00794643
Arhgef39	8.76465e-11	3.15692	0.086	0.006	1.33389e-06
Naa38	5.22924e-07	0.511754	0.924	0.763	0.00795838
Rbmxl1	5.30197e-07	0.833199	0.8	0.543	0.00806907
Ifi35	5.30699e-07	-1.40835	0.276	0.478	0.00807671
Rai14	5.31013e-07	-1.16588	0.362	0.579	0.00808148
Crispld1	0.0591582	3.15495	0.01	0.001	1
Map3k2	5.37195e-07	-0.819364	0.619	0.739	0.00817556
Wipf1	5.47789e-07	-1.68753	0.162	0.397	0.00833679
Cnbp	5.55215e-07	0.349359	0.99	0.932	0.00844981
Spint2	5.56012e-07	-0.322312	0.99	0.995	0.00846194
Atrnl1	5.58551e-07	-0.667769	0.829	0.882	0.00850059
Tcf4	5.60257e-07	-0.640377	0.857	0.924	0.00852654
Bphl	5.63255e-07	-1.04438	0.438	0.609	0.00857218
Siah1b	5.67887e-07	1.37487	0.19	0.056	0.00864268
Skp2	5.71916e-07	1.14365	0.219	0.07	0.00870399
Mab21l3	5.77304e-07	1.98241	0.114	0.023	0.00878599
Lmnb2	5.7919e-07	1.19264	0.314	0.123	0.0088147
Pdgfa	5.89999e-07	-0.818323	0.667	0.756	0.00897919
Cadps2	5.90984e-07	-0.957776	0.476	0.673	0.00899418
Slc16a2	5.92343e-07	-1.10389	0.448	0.621	0.00901487
Mrpl46	5.97694e-07	0.947788	0.552	0.286	0.00909631
Dock9	6.03486e-07	-0.9376	0.571	0.712	0.00918446
Mrpl13	6.07356e-07	0.688471	0.8	0.499	0.00924335
Hnrnpd	6.09894e-07	0.548932	0.962	0.811	0.00928198
Gm9493	6.11145e-07	0.95416	0.495	0.24	0.00930102
Mfhas1	6.17617e-07	0.878983	0.6	0.34	0.00939952
0610040J01Rik	6.33952e-07	-1.06513	0.514	0.682	0.00964812
Mical2	6.37749e-07	-1.34183	0.343	0.541	0.0097059
Evl	6.38408e-07	-1.85552	0.105	0.339	0.00971593
Klrc2	0.0591582	3.15468	0.01	0.001	1
Hes6	6.44345e-07	-1.31647	0.314	0.505	0.00980628
Shank1	6.44358e-07	1.50415	0.124	0.026	0.00980649
Ilf2	6.49775e-07	0.720034	0.762	0.503	0.00988893
Dnaja1	6.5214e-07	-0.534056	0.952	0.952	0.00992493
Epb41l5	6.67776e-07	-1.15383	0.467	0.633	0.0101629
Braf	6.86876e-07	-0.685389	0.762	0.785	0.0104536
Tbc1d8	6.9697e-07	-1.00577	0.648	0.734	0.0106072
Mob1b	7.00689e-07	-0.641867	0.733	0.836	0.0106638
Txnrd1	7.13767e-07	-0.76517	0.476	0.683	0.0108628
Arhgef26	7.18955e-07	-1.46751	0.324	0.522	0.0109418
Gm43672	7.33471e-07	1.99133	0.143	0.035	0.0111627
Slc35a1	7.3702e-07	-0.944238	0.438	0.623	0.0112167
Gspt1	7.42734e-07	0.593963	0.933	0.747	0.0113037
Pls1	7.50237e-07	-1.4259	0.248	0.465	0.0114179
Trib1	7.51118e-07	-1.46005	0.305	0.513	0.0114313
Mtss1	7.553e-07	-1.34513	0.343	0.527	0.0114949
Fam102b	7.55706e-07	1.36549	0.305	0.123	0.0115011
B430010I23Rik	7.5654e-07	-2.02126	0.152	0.37	0.0115138
Sumo3	7.57486e-07	0.799838	0.752	0.547	0.0115282
Mink1	7.67135e-07	0.72619	0.8	0.549	0.011675
Lmtk2	7.68831e-07	-0.90901	0.619	0.737	0.0117008
Psme1	7.81814e-07	-0.597519	0.895	0.893	0.0118984
Tmc4	7.85639e-07	-0.861271	0.619	0.721	0.0119566
Tmeff1	7.94637e-07	0.879599	0.476	0.23	0.0120936
Ppp1r14c	8.0698e-07	-1.07576	0.61	0.691	0.0122814
A930015D03Rik	8.13856e-07	0.991372	0.41	0.185	0.0123861
Six4	8.15387e-07	-1.07512	0.229	0.496	0.0124094
Lgals3bp	8.1846e-07	-2.06657	0.124	0.346	0.0124561
Abtb2	8.25248e-07	1.42126	0.229	0.079	0.0125594
Bend7	8.30429e-07	-1.73783	0.171	0.399	0.0126383
Rcor1	8.35209e-07	0.720947	0.867	0.682	0.0127111
Spryd4	8.35855e-07	1.63604	0.152	0.039	0.0127209
Ppa1	8.42092e-07	0.612405	0.886	0.59	0.0128158
4930523C07Rik	8.42961e-07	-0.67035	0.676	0.781	0.012829
Snx24	8.46648e-07	-0.96166	0.505	0.668	0.0128851
Tmem45a	4.60688e-12	3.15313	0.124	0.014	7.01121e-08
Evpl	8.63495e-07	0.884888	0.619	0.361	0.0131415
Mcph1	8.71879e-07	0.862201	0.533	0.276	0.0132691
Uchl3	8.71885e-07	0.649321	0.81	0.547	0.0132692
Map2	8.74632e-07	-0.866337	0.171	0.429	0.013311
Bzw2	9.02801e-07	0.605419	0.81	0.612	0.0137397
Cab39	9.03665e-07	-0.580425	0.867	0.893	0.0137529
Exosc7	9.11436e-07	0.732076	0.752	0.506	0.0138711
Ndufb10	9.13079e-07	0.424488	0.99	0.913	0.0138961
Ech1	9.23532e-07	0.558938	0.943	0.744	0.0140552
Col4a3bp	9.2559e-07	-0.677063	0.752	0.826	0.0140866
Pcca	9.33817e-07	-1.07731	0.543	0.667	0.0142118
Eya1	9.36163e-07	-0.890177	0.333	0.593	0.0142475
Unc13b	9.38714e-07	-1.17917	0.4	0.589	0.0142863
Fam171a1	9.39582e-07	-1.30995	0.21	0.456	0.0142995
Hoxa1	3.43736e-13	3.15183	0.105	0.007	5.23132e-09
Lpin1	9.46776e-07	-1.63276	0.181	0.413	0.014409
Atp11c	9.59214e-07	-1.33433	0.429	0.605	0.0145983
A530013C23Rik	9.61154e-07	-3.43475	0.019	0.22	0.0146278
Slc16a13	9.68089e-07	1.52503	0.238	0.086	0.0147334
Orc6	9.69261e-07	0.847623	0.648	0.361	0.0147512
Uqcr10	9.7045e-07	0.341968	1	0.963	0.0147693
Ppp1r10	9.8364e-07	-0.748908	0.657	0.758	0.01497
Pde8a	9.84699e-07	-2.43915	0.124	0.333	0.0149861
Ilk	9.87896e-07	-0.989834	0.552	0.644	0.0150348
Ebna1bp2	9.90213e-07	0.647297	0.819	0.565	0.0150701
Tpk1	1.00217e-06	-1.37528	0.448	0.595	0.0152521
Cldnd1	1.0026e-06	0.53994	0.857	0.671	0.0152586
Tcea1	1.00424e-06	0.440778	0.971	0.835	0.0152835
Irx3	1.02568e-06	-1.23102	0.21	0.447	0.0156098
Sipa1l2	1.02883e-06	1.01545	0.162	0.043	0.0156578
Ssr4	1.0295e-06	0.38387	0.981	0.896	0.0156679
Kpnb1	1.03246e-06	0.673018	0.819	0.557	0.015713
Sumo2	1.04149e-06	0.305461	0.981	0.975	0.0158505
Supt16	1.05253e-06	0.624688	0.905	0.743	0.0160184
Abce1	1.05563e-06	0.575691	0.848	0.587	0.0160656
mt-Cytb	1.06424e-06	-0.276789	1	0.998	0.0161966
Nip7	1.08591e-06	0.701813	0.686	0.425	0.0165264
Pold2	1.08596e-06	1.06563	0.343	0.145	0.0165272
Pcolce	1.08799e-06	-0.383409	0.343	0.634	0.0165581
Nkiras2	1.08965e-06	0.907682	0.438	0.205	0.0165833
Slc4a4	1.09073e-06	-2.24915	0.143	0.356	0.0165998
Mrpl20	1.0909e-06	0.426614	0.943	0.787	0.0166024
Nr6a1	1.09407e-06	-0.766826	0.79	0.885	0.0166506
Rab27b	1.10105e-06	-0.861153	0.61	0.725	0.0167569
Rgs2	1.10197e-06	-1.89334	0.162	0.379	0.0167708
Klhl20	1.11239e-06	1.14606	0.267	0.099	0.0169294
Myc	1.11325e-06	0.792897	0.552	0.287	0.0169425
Chst9	1.17187e-06	-1.72789	0.133	0.371	0.0178347
Phyh	1.17213e-06	-1.38991	0.362	0.521	0.0178386
Paics	1.17394e-06	0.497214	0.952	0.832	0.0178662
Nudc	1.17912e-06	0.5602	0.914	0.778	0.017945
Hpgd	1.18473e-06	-0.354757	0.6	0.856	0.0180304
Gk5	1.2034e-06	0.871549	0.4	0.177	0.0183146
Cct8	1.22271e-06	0.534373	0.943	0.812	0.0186084
Nudt4	1.22385e-06	-0.663183	0.61	0.783	0.0186258
Fdps	1.23084e-06	1.06393	0.381	0.175	0.0187322
Ripk4	1.23368e-06	-0.878487	0.629	0.772	0.0187754
Gm15545	1.23376e-06	1.75398	0.143	0.036	0.0187766
Suox	1.2699e-06	1.20842	0.257	0.094	0.0193267
Uqcrh	1.27746e-06	0.310602	1	0.984	0.0194417
Igf1r	1.29827e-06	-0.596373	0.924	0.95	0.0197584
Atp10a	1.29879e-06	-1.22932	0.371	0.564	0.0197662
Tmem50a	1.30266e-06	-0.52362	0.905	0.877	0.0198252
Arhgef17	1.30307e-06	-1.29506	0.229	0.455	0.0198313
Cdc34	1.3152e-06	0.842731	0.59	0.325	0.0200161
Wif1	0.0591582	3.15154	0.01	0.001	1
Pik3ip1	1.35911e-06	-1.87455	0.152	0.369	0.0206843
Plxdc1	1.3838e-06	1.77301	0.114	0.024	0.02106
Oxsr1	1.38604e-06	0.880492	0.61	0.345	0.0210941
Trmt13	1.39071e-06	0.743578	0.495	0.242	0.0211652
Pmpca	1.3947e-06	0.862622	0.495	0.252	0.021226
H2afy	1.39488e-06	0.389371	0.971	0.918	0.0212287
Ormdl2	1.40857e-06	0.715072	0.79	0.561	0.021437
Enpp5	1.41363e-06	-2.08071	0.095	0.313	0.0215141
Tceal9	1.41548e-06	-0.337783	0.848	0.921	0.0215422
Nap1l4	1.43299e-06	0.537438	0.914	0.658	0.0218087
Rasa4	1.43645e-06	1.81891	0.133	0.033	0.0218613
1810058I24Rik	1.47065e-06	0.647559	0.867	0.621	0.0223818
Rars	1.48097e-06	0.644033	0.762	0.55	0.022539
Gsr	1.49517e-06	-0.528378	0.705	0.822	0.022755
Tmx4	1.53292e-06	-1.29067	0.314	0.508	0.0233295
Nfe2l2	1.53382e-06	-0.478951	0.962	0.975	0.0233433
Ndufb2	1.54319e-06	0.45478	0.962	0.851	0.0234858
[truncated: 10,426 more rows]

## Sheet: Pairwise.larynx.myo.de
Pairwise Analysis of Basal DE : Larynx vs Myoepithelial
	p_val	avg_log2FC	pct.1	pct.2	p_val_adj
Ntng1	2.26954e-30	-10.1196	0	0.972	3.45401e-26
Sox9	2.30054e-22	-5.86912	0.114	0.917	3.50119e-18
Gpc6	5.7199e-21	-4.64639	0.124	0.917	8.70512e-17
Adgrl3	1.51019e-20	-4.9923	0.162	0.917	2.29836e-16
Itgb8	1.70902e-20	-5.70894	0.038	0.778	2.60096e-16
Nkain3	3.27761e-20	-6.03454	0.076	0.833	4.98819e-16
9530026P05Rik	4.36289e-20	-6.25678	0.048	0.778	6.63988e-16
Cp	6.53732e-20	-6.6538	0.095	0.833	9.94915e-16
Gpm6b	9.67775e-20	-5.74134	0.076	0.806	1.47286e-15
Fhod3	1.6669e-19	-6.0231	0.057	0.778	2.53686e-15
Prelp	3.64237e-19	-5.68912	0.029	0.722	5.54333e-15
Csf1	8.26869e-19	-5.32383	0.067	0.778	1.25841e-14
Wnt5b	2.23289e-18	-4.76629	0.171	0.889	3.39824e-14
Kitl	7.93447e-18	-3.11299	0.429	1	1.20755e-13
Txn1	9.93515e-18	2.14105	1	0.944	1.51203e-13
Fermt2	2.0191e-17	-5.06836	0.057	0.722	3.07287e-13
Sdk1	4.01073e-17	-3.95982	0.181	0.889	6.10392e-13
Apoe	4.26873e-17	-3.83404	0.819	1	6.49657e-13
App	4.84941e-17	-1.69023	0.981	1	7.38031e-13
Nfib	5.25178e-17	-1.68421	0.962	1	7.99268e-13
Krt15	7.98306e-17	3.13212	0.99	0.861	1.21494e-12
Krt4	8.26089e-17	6.60337	0.933	0.083	1.25722e-12
Ctgf	1.37437e-16	-5.34638	0.133	0.806	2.09166e-12
Gsto1	1.7356e-16	2.28385	1	0.889	2.64141e-12
Mia	2.52312e-16	-6.28006	0.01	0.583	3.83993e-12
Rbms3	2.59158e-16	-2.29743	0.867	1	3.94412e-12
Angpt1	2.68506e-16	-6.48722	0.01	0.583	4.08639e-12
Zbtb20	2.84538e-16	-2.48495	0.81	1	4.33038e-12
Cxcl12	2.84584e-16	-6.95883	0	0.556	4.33108e-12
Tmprss11a	6.82966e-16	7.43677	0.886	0	1.03941e-11
S100a14	8.07053e-16	2.86702	0.981	0.417	1.22825e-11
Aox3	8.09446e-16	-3.63516	0.2	0.861	1.2319e-11
Crip1	1.00457e-15	3.15134	0.99	0.694	1.52885e-11
Adh7	1.02556e-15	3.05804	0.99	0.556	1.5608e-11
Gprc5b	1.2001e-15	-4.68702	0.057	0.667	1.82643e-11
Malat1	1.47614e-15	-1.32335	1	1	2.24654e-11
Runx2	1.97254e-15	-4.81499	0.086	0.694	3.00201e-11
Ppp1r14b	1.98145e-15	2.06102	1	0.722	3.01557e-11
Runx1	3.14535e-15	-2.48091	0.619	1	4.7869e-11
Mme	3.36022e-15	-5.48188	0.048	0.639	5.11392e-11
Aldh3a1	3.50823e-15	3.61528	0.952	0.25	5.33918e-11
Sdk2	4.00287e-15	-4.50671	0.086	0.694	6.09197e-11
Auts2	4.01941e-15	-2.47142	0.876	1	6.11715e-11
Rora	4.24043e-15	-2.48146	0.724	1	6.45351e-11
Timp2	5.70484e-15	-3.07642	0.352	0.944	8.6822e-11
Rhoj	5.90845e-15	-5.24103	0.057	0.639	8.99207e-11
Gapdh	5.99694e-15	1.64774	0.99	0.944	9.12674e-11
Fgfr1	6.233e-15	-4.53332	0.114	0.722	9.48601e-11
Krt13	6.37272e-15	7.37258	0.895	0.167	9.69864e-11
Ppia	1.01165e-14	0.971188	1	1	1.53963e-10
Lgals3	1.29302e-14	3.73239	0.962	0.333	1.96785e-10
Chrm3	1.66964e-14	-3.75346	0.181	0.806	2.54102e-10
Gsta4	1.85274e-14	2.02169	0.99	0.806	2.81969e-10
Selenom	2.02457e-14	-4.45441	0.105	0.694	3.08119e-10
Marcks	2.92786e-14	-2.07024	0.848	1	4.45591e-10
Aqp3	3.59772e-14	3.12414	0.99	0.306	5.47537e-10
Pik3r1	3.67289e-14	-1.89194	0.819	1	5.58977e-10
Ntrk3	6.24202e-14	-4.84431	0.086	0.667	9.49973e-10
Rps2	6.31539e-14	1.05022	1	1	9.61139e-10
Slit2	9.44292e-14	-4.1228	0.181	0.778	1.43712e-09
Fibin	1.03019e-13	-5.42644	0.01	0.5	1.56785e-09
Sox6	1.04194e-13	3.67937	0.924	0.25	1.58573e-09
Cald1	1.07601e-13	-5.56642	0.076	0.639	1.63758e-09
Tkt	1.22022e-13	1.89932	0.99	0.583	1.85705e-09
Glis3	1.22698e-13	-3.03426	0.39	0.917	1.86734e-09
Atxn1	1.47124e-13	-2.32815	0.79	0.972	2.23908e-09
Irx2	1.5268e-13	-3.32498	0.267	0.833	2.32363e-09
Rpl41	1.54571e-13	1.03925	1	1	2.35242e-09
Serpinb5	1.62244e-13	2.03389	0.971	0.639	2.46919e-09
Tmem176b	1.74147e-13	-2.18316	0.933	0.972	2.65035e-09
Pdlim1	2.35475e-13	1.99922	0.99	0.528	3.58369e-09
Elmo1	2.46994e-13	-5.04469	0.067	0.611	3.75901e-09
Cnn3	2.47147e-13	-3.24224	0.219	0.806	3.76133e-09
Ndufa4	2.81808e-13	1.64725	1	0.917	4.28883e-09
Ctsl	2.92539e-13	-2.13636	0.724	0.972	4.45216e-09
Gltp	3.66393e-13	2.41915	0.952	0.361	5.57614e-09
Timp3	3.97784e-13	-3.74895	0.333	0.861	6.05387e-09
Mgst3	4.60158e-13	2.69294	0.943	0.389	7.00315e-09
Frmd4a	5.92631e-13	-3.52462	0.2	0.778	9.01925e-09
Kcnma1	6.17119e-13	-6.44931	0.01	0.472	9.39193e-09
Pdlim3	6.55114e-13	-5.87725	0.01	0.472	9.97018e-09
Rcn3	8.62151e-13	-4.85619	0.019	0.5	1.31211e-08
Nedd9	9.10407e-13	-2.81367	0.238	0.806	1.38555e-08
S100a6	1.1301e-12	1.52338	1	1	1.7199e-08
Fndc3b	1.33316e-12	-2.42452	0.514	0.889	2.02893e-08
Rplp0	1.38759e-12	1.08741	1	1	2.11177e-08
Npm1	1.43577e-12	1.05764	1	1	2.1851e-08
Rbp1	1.52055e-12	-2.49445	0.333	0.889	2.31413e-08
Lpp	2.07352e-12	-1.3862	0.914	1	3.15568e-08
Cox7c	2.08697e-12	1.11383	1	0.972	3.17617e-08
Lad1	2.31473e-12	3.20253	0.838	0.083	3.52279e-08
Msrb3	2.37577e-12	-3.90301	0.105	0.639	3.61569e-08
Pfdn5	2.47155e-12	-0.968356	0.99	1	3.76145e-08
Dcn	2.56021e-12	-3.34621	0.41	0.889	3.89638e-08
Pkm	3.10609e-12	1.66306	0.99	0.639	4.72715e-08
Rab25	3.20387e-12	2.14393	0.99	0.417	4.87597e-08
Nedd4	3.23591e-12	-1.06462	1	1	4.92473e-08
Lama4	3.52604e-12	-5.42259	0.019	0.472	5.36627e-08
Cebpb	3.7069e-12	-1.87716	0.895	0.972	5.64152e-08
Setbp1	4.35757e-12	-2.47963	0.505	0.917	6.63178e-08
Islr	4.41442e-12	-3.46463	0.038	0.528	6.7183e-08
Zfp36l1	4.50313e-12	-1.7926	0.924	1	6.85331e-08
Ptma	5.16804e-12	0.923181	1	1	7.86523e-08
Ran	5.88598e-12	1.47757	0.99	0.833	8.95787e-08
Upk3bl	5.91153e-12	4.19825	0.8	0.083	8.99675e-08
Kank1	7.1421e-12	2.57272	0.886	0.278	1.08696e-07
Mif	8.61963e-12	1.6651	0.99	0.861	1.31182e-07
Ltbp4	8.81743e-12	-1.70455	0.867	0.972	1.34193e-07
Atp5b	9.37099e-12	1.24634	1	0.889	1.42617e-07
Pltp	9.51468e-12	-2.45227	0.562	0.917	1.44804e-07
Cebpd	9.5324e-12	-2.99229	0.543	0.917	1.45074e-07
Pbx1	1.14169e-11	-1.54373	0.99	1	1.73753e-07
Pde4b	1.1554e-11	-4.22457	0.343	0.806	1.75841e-07
Ccdc3	1.43727e-11	2.81088	0.905	0.25	2.18738e-07
Igfbp2	1.44601e-11	4.18186	0.8	0.139	2.20069e-07
Anxa8	1.67788e-11	2.03925	0.971	0.472	2.55357e-07
Icam1	1.68054e-11	-2.2249	0.524	0.944	2.55761e-07
Cd109	1.69333e-11	2.33071	0.914	0.278	2.57708e-07
Slc25a5	1.74293e-11	1.27027	1	0.861	2.65257e-07
Tcf4	2.01664e-11	-1.78238	0.857	0.972	3.06912e-07
Ptprg	2.15114e-11	-1.95955	0.724	0.944	3.27381e-07
Cacna2d1	2.28572e-11	-2.98666	0.229	0.778	3.47863e-07
Clstn1	2.49648e-11	-1.57588	0.762	0.972	3.79939e-07
Ifitm3	3.66079e-11	-1.75693	0.981	1	5.57136e-07
Gfra1	3.73017e-11	-3.12135	0.152	0.694	5.67695e-07
Tppp3	3.84801e-11	2.22655	0.943	0.306	5.85628e-07
Jun	4.10305e-11	-1.95667	0.705	1	6.24443e-07
Eif5a	4.29422e-11	1.22228	1	0.944	6.53537e-07
Nfix	5.03449e-11	-1.10561	0.981	1	7.662e-07
Tshz2	5.13895e-11	-2.10055	0.771	0.944	7.82097e-07
Fam213a	5.2511e-11	3.5688	0.781	0.083	7.99164e-07
Bcl11b	5.59003e-11	3.10344	0.8	0.139	8.50746e-07
Atp5j2	6.28459e-11	0.902786	1	1	9.56451e-07
Ckmt1	6.94714e-11	1.87491	0.952	0.417	1.05729e-06
Lmnb1	7.47766e-11	2.30487	0.895	0.278	1.13802e-06
Boc	7.98841e-11	-2.82919	0.41	0.833	1.21576e-06
Ntn4	8.42622e-11	-3.67579	0.276	0.75	1.28239e-06
Pnrc1	8.79559e-11	-1.40657	0.905	0.972	1.3386e-06
Atp6v1c2	1.06158e-10	-3.18467	0.105	0.611	1.61561e-06
Sh3rf2	1.11459e-10	3.08156	0.81	0.167	1.69629e-06
Ehf	1.2054e-10	-1.93505	0.924	0.944	1.8345e-06
Rpl15	1.29245e-10	0.872529	1	1	1.96698e-06
Mfge8	1.3006e-10	-2.11299	0.6	0.889	1.97939e-06
Abat	1.31742e-10	-5.49266	0	0.361	2.00498e-06
Arpc2	1.3747e-10	1.15974	0.981	0.944	2.09216e-06
Mark1	1.38779e-10	-4.50804	0.029	0.444	2.11208e-06
Dapk1	1.41194e-10	-2.54986	0.438	0.833	2.14883e-06
Zfp462	1.4378e-10	-1.93387	0.543	0.944	2.18819e-06
Rbpms	1.56941e-10	-2.63225	0.314	0.806	2.38848e-06
Tmem176a	1.57347e-10	-2.16318	0.886	0.944	2.39466e-06
Kirrel3	1.62315e-10	-5.61012	0.029	0.444	2.47027e-06
Tcp1	1.71357e-10	1.43737	0.952	0.639	2.60788e-06
Crip2	1.74902e-10	1.58552	0.981	0.778	2.66183e-06
Egr1	1.81209e-10	-2.34594	0.581	0.972	2.75783e-06
Atp5o.1	1.97869e-10	1.39516	0.981	0.778	3.01137e-06
Csrp1	2.02264e-10	-1.81905	0.895	0.944	3.07826e-06
Serpinb2	2.02332e-10	3.24129	0.781	0.111	3.07929e-06
Pycard	2.20517e-10	1.90885	0.924	0.472	3.35605e-06
Sorbs2	2.25111e-10	-2.62944	0.39	0.861	3.42596e-06
Itga1	2.30208e-10	-4.26465	0.105	0.583	3.50353e-06
Col4a1	2.33433e-10	-4.93655	0.029	0.444	3.55262e-06
Dmkn	2.36907e-10	4.61032	0.733	0.083	3.60548e-06
Gsn	2.38555e-10	-1.33285	0.876	0.972	3.63056e-06
Tns3	2.43073e-10	-1.90298	0.81	0.944	3.69933e-06
Rps26	2.62737e-10	0.896985	1	1	3.9986e-06
Ociad2	2.62956e-10	2.48701	0.829	0.194	4.00192e-06
Fgf1	2.69189e-10	-3.54925	0.095	0.583	4.09678e-06
Ndrg1	2.69533e-10	-2.80038	0.39	0.806	4.10203e-06
Mgst2	2.76614e-10	2.42725	0.867	0.278	4.2098e-06
Arrb1	2.83518e-10	-4.64931	0.048	0.472	4.31486e-06
Eya2	2.83671e-10	-1.83696	0.629	0.944	4.31719e-06
Stmn1	2.87701e-10	2.54222	0.933	0.583	4.37853e-06
Dusp1	3.00913e-10	-2.08399	0.705	0.944	4.5796e-06
Thsd7a	3.06739e-10	-4.67026	0.019	0.417	4.66827e-06
Rnf150	3.06739e-10	-4.74356	0.019	0.417	4.66827e-06
Lgals7	3.59693e-10	4.18138	0.905	0.583	5.47417e-06
Pard3b	3.90937e-10	-2.15919	0.39	0.861	5.94967e-06
Scgb3a1	4.12783e-10	-5.12478	0.848	0.972	6.28214e-06
Anp32b	4.46621e-10	1.12205	0.99	0.861	6.79712e-06
Paqr5	5.37297e-10	3.78498	0.686	0.056	8.17712e-06
Mylk	6.14411e-10	-5.8294	0.086	0.528	9.35073e-06
Rbms1	6.32083e-10	-1.29206	0.981	0.972	9.61968e-06
Lypd6b	6.41684e-10	2.37358	0.838	0.25	9.7658e-06
Krt17	6.55621e-10	-1.34969	0.39	0.944	9.9779e-06
Ybx3	6.71087e-10	1.05297	0.99	0.944	1.02133e-05
Esd	7.01818e-10	1.51455	0.971	0.722	1.0681e-05
Fam162a	7.21315e-10	2.18382	0.962	0.583	1.09777e-05
Krt5	7.3403e-10	1.62288	0.971	1	1.11712e-05
Cntn5	7.73797e-10	-8.36207	0	0.333	1.17764e-05
Hspe1	8.26433e-10	1.15176	0.99	0.889	1.25775e-05
Vdac1	8.87869e-10	1.13867	0.99	0.806	1.35125e-05
Itm2c	9.94569e-10	-1.99987	0.695	0.889	1.51364e-05
Nrtn	1.03231e-09	-3.66501	0.152	0.611	1.57107e-05
Clmn	1.0524e-09	-2.80831	0.248	0.694	1.60164e-05
Cct5	1.06948e-09	1.48443	0.981	0.556	1.62764e-05
Rpsa	1.08023e-09	0.78816	1	1	1.64401e-05
Tnc	1.15453e-09	-2.53645	0.286	0.778	1.75708e-05
Btf3	1.25195e-09	0.815011	1	0.944	1.90534e-05
Rpl29	1.28941e-09	0.854632	1	1	1.96236e-05
Acp5	1.32978e-09	2.44547	0.838	0.194	2.02379e-05
Cox6c	1.36754e-09	0.772932	1	1	2.08126e-05
Cox5b	1.49286e-09	1.05777	1	0.889	2.27198e-05
Cxadr	1.56166e-09	-2.40339	0.705	0.917	2.37669e-05
Rflnb	1.57742e-09	-2.60944	0.438	0.833	2.40067e-05
Klk10	1.732e-09	4.32013	0.619	0	2.63593e-05
Rpl22l1	1.88704e-09	1.05553	1	0.972	2.87189e-05
Hsp90ab1	2.00025e-09	0.510338	1	1	3.04418e-05
Eps8	2.13013e-09	-2.55049	0.305	0.75	3.24185e-05
Nrxn1	2.3597e-09	-5.26	0.162	0.611	3.59122e-05
Wnt4	2.37581e-09	1.33303	0.971	0.889	3.61574e-05
Enc1	2.54358e-09	-4.41184	0.048	0.444	3.87107e-05
Nme1	2.56041e-09	1.47195	0.971	0.722	3.89669e-05
Nrip1	2.5849e-09	-1.73035	0.924	0.972	3.93396e-05
Calm2	2.59601e-09	-1.03649	0.962	1	3.95087e-05
Rabac1	2.63473e-09	-1.09385	0.99	0.972	4.00979e-05
Rbm3	2.66072e-09	1.1535	0.99	0.778	4.04935e-05
Arl4c	2.92508e-09	-2.33318	0.562	0.833	4.45167e-05
Rai2	2.9342e-09	-4.63373	0.038	0.417	4.46556e-05
Camk2n1	3.2557e-09	-2.60368	0.295	0.722	4.95486e-05
Avpi1	3.39393e-09	1.52022	0.962	0.472	5.16522e-05
Slc3a2	3.42014e-09	-2.13062	0.762	0.889	5.20511e-05
Rps20	3.46391e-09	0.687737	1	1	5.27173e-05
Dynll1	3.56416e-09	1.36998	0.99	0.944	5.42429e-05
Aplp2	3.59052e-09	-1.30954	0.876	0.944	5.46441e-05
Eif6	3.71344e-09	1.62949	0.952	0.472	5.65149e-05
Fmnl2	3.82115e-09	-3.25447	0.133	0.583	5.81541e-05
Cstb	3.87934e-09	1.40719	1	0.833	5.90397e-05
1810037I17Rik	3.97899e-09	1.23941	0.962	0.861	6.05562e-05
Slc6a6	3.9966e-09	-1.33525	0.971	1	6.08243e-05
Arpc3	4.06857e-09	1.25414	1	0.667	6.19196e-05
Aknad1	4.09781e-09	4.34684	0.6	0	6.23645e-05
Dsc3	4.35376e-09	2.55417	0.838	0.306	6.62598e-05
Arhgef25	4.44964e-09	-5.07475	0	0.306	6.77191e-05
Pfn1	4.48063e-09	0.859866	1	0.972	6.81907e-05
Ddx5	4.48063e-09	-0.730337	1	1	6.81907e-05
Lhfp	4.49739e-09	-5.61454	0.029	0.389	6.84457e-05
Selenoh	4.65226e-09	2.15401	0.876	0.306	7.08027e-05
Ptprt	4.98706e-09	-5.09819	0.038	0.417	7.5898e-05
Car13	5.31043e-09	2.99638	0.714	0.139	8.08195e-05
Arid5b	5.44242e-09	-1.64225	0.933	0.944	8.28282e-05
Kirrel	5.45189e-09	-3.67931	0.114	0.528	8.29724e-05
Copz2	5.64007e-09	-3.25015	0.124	0.556	8.58362e-05
Nqo1	5.96508e-09	2.65805	0.743	0.111	9.07825e-05
Sox15	6.07074e-09	3.79807	0.619	0.028	9.23905e-05
Anln	6.25005e-09	5.25156	0.59	0	9.51194e-05
Gm94	6.25005e-09	6.30434	0.59	0	9.51194e-05
Nkx2-1	6.48867e-09	-2.25379	0.219	0.694	9.87511e-05
Fos	7.18522e-09	-2.24808	0.81	0.944	0.000109352
Timm13	7.53953e-09	0.997817	0.99	0.806	0.000114744
Ank3	7.56038e-09	-1.70147	0.667	0.917	0.000115061
Mrpl33	7.97848e-09	1.23646	0.981	0.667	0.000121424
Cox5a	8.81725e-09	0.945228	0.99	0.889	0.00013419
Cox7a2	8.82367e-09	0.714189	1	0.972	0.000134288
Bdh1	9.48006e-09	3.6301	0.581	0	0.000144277
Ndufa4l2	1.07122e-08	4.53324	0.629	0.056	0.000163029
Tgfbi	1.08175e-08	3.27595	0.676	0.083	0.000164632
Eif4a1	1.16576e-08	0.90175	0.99	0.944	0.000177417
Sema3c	1.16983e-08	-2.27772	0.571	0.833	0.000178036
Heg1	1.22834e-08	-4.32319	0.114	0.528	0.000186941
Selenop	1.29711e-08	-2.74362	0.19	0.611	0.000197407
Nav2	1.3087e-08	-2.18466	0.333	0.75	0.000199171
Gpc3	1.33595e-08	2.58109	0.79	0.222	0.000203319
Ank	1.38842e-08	-2.52287	0.533	0.806	0.000211303
Il6st	1.40019e-08	-1.88971	0.743	0.889	0.000213096
Gm26883	1.44663e-08	-2.36465	0.305	0.722	0.000220162
Hmgb1	1.45481e-08	0.939104	1	1	0.000221408
Pld1	1.52197e-08	-2.55447	0.257	0.694	0.000231628
Il6ra	1.57752e-08	2.53391	0.695	0.083	0.000240083
Dclk1	1.63583e-08	-4.80095	0.048	0.417	0.000248957
Foxe1	1.66369e-08	2.48817	0.629	0.028	0.000253196
Cox8a	1.66949e-08	0.621168	1	1	0.00025408
Clic4	1.79858e-08	-2.57566	0.476	0.861	0.000273726
Hmgcs1	1.84461e-08	1.51334	0.905	0.333	0.000280732
Hdgf	1.84886e-08	1.03267	0.981	0.75	0.000281378
Ptpre	1.9075e-08	-2.24418	0.476	0.806	0.000290302
Rpl7a	1.91481e-08	0.791889	1	0.972	0.000291415
Hnrnpab	1.94051e-08	0.871947	0.99	0.917	0.000295327
Mki67	2.14576e-08	5.84592	0.562	0	0.000326563
Tagln2	2.18863e-08	1.15679	0.981	0.833	0.000333087
Irx3	2.20183e-08	-2.91773	0.21	0.639	0.000335097
Jund	2.38145e-08	-1.16826	0.971	1	0.000362433
Etv6	2.50526e-08	-2.03241	0.781	0.889	0.000381276
H3f3a	2.58396e-08	0.550068	1	1	0.000393254
Socs3	2.63099e-08	-2.7135	0.41	0.778	0.000400411
Gxylt2	2.70699e-08	-4.5263	0.029	0.361	0.000411976
Plp2	2.71092e-08	1.43911	0.943	0.556	0.000412575
Fst	2.81528e-08	-4.43021	0.067	0.444	0.000428457
Susd6	2.85176e-08	-1.40088	0.905	0.944	0.00043401
Uqcrfs1	2.93716e-08	1.5311	0.933	0.5	0.000447007
Tspo	3.03374e-08	1.09988	1	0.806	0.000461705
Clic1	3.03847e-08	1.03157	1	0.889	0.000462424
Gucy1a2	3.13643e-08	-4.72189	0.029	0.361	0.000477333
Cks2	3.15044e-08	3.27681	0.724	0.167	0.000479466
Il1r2	3.20248e-08	5.3914	0.552	0	0.000487386
Fam83g	3.20248e-08	3.8848	0.552	0	0.000487386
Maged1	3.26003e-08	-1.65584	0.505	0.833	0.000496144
Shtn1	3.30383e-08	1.65121	0.857	0.306	0.00050281
Vwa1	3.37474e-08	-3.41665	0.143	0.556	0.000513601
Snrpg	3.38504e-08	0.825249	0.99	0.944	0.000515169
Krt6a	3.39666e-08	4.96206	0.59	0.028	0.000516938
Uqcrq	3.47546e-08	0.88319	0.99	0.889	0.00052893
Gas6	3.52215e-08	-1.71612	0.8	0.944	0.000536036
Evl	3.65049e-08	-2.74908	0.105	0.528	0.000555568
Nbea	3.74161e-08	-2.17369	0.333	0.75	0.000569436
Hspg2	3.94075e-08	-2.47821	0.19	0.611	0.000599743
Ppfibp2	4.00946e-08	1.84592	0.819	0.222	0.000610199
Hmcn1	4.03946e-08	-4.47654	0.057	0.417	0.000614765
Cd63	4.05526e-08	-1.2857	0.914	0.944	0.000617171
Fat1	4.18055e-08	-1.4798	0.781	0.917	0.000636237
Pitx1	4.26461e-08	1.96294	0.848	0.389	0.000649031
Psat1	4.32187e-08	2.27154	0.752	0.194	0.000657745
Rhoc	4.41077e-08	-2.62133	0.305	0.694	0.000671275
Tmem47	4.41124e-08	-4.05012	0.029	0.361	0.000671347
H2afz	4.42544e-08	1.61157	1	0.917	0.000673508
Eif4g1	4.58226e-08	1.32295	0.971	0.583	0.000697374
Cenpf	4.75461e-08	5.72567	0.543	0	0.000723604
Aldh3b2	4.75461e-08	3.78618	0.543	0	0.000723604
S100a16	4.77565e-08	1.08518	0.981	0.806	0.000726806
Ror2	4.85497e-08	-4.39162	0.01	0.306	0.000738878
Barx2	4.91563e-08	1.72922	0.914	0.417	0.00074811
Cpq	5.00822e-08	-2.2334	0.267	0.694	0.000762201
Uqcr10	5.19274e-08	0.833453	1	0.972	0.000790283
Cdca8	5.20122e-08	4.3632	0.571	0.028	0.000791573
Dctpp1	5.3896e-08	2.25368	0.752	0.167	0.000820243
Atp5g1	5.3975e-08	1.053	0.99	0.861	0.000821445
Gabarapl1	5.67789e-08	-2.22616	0.362	0.722	0.000864118
C1s1	5.76413e-08	-3.80143	0.019	0.333	0.000877244
2010107E04Rik	5.77306e-08	0.929742	1	0.917	0.000878601
Cd200	6.06561e-08	-3.73686	0.019	0.333	0.000923125
Oxr1	6.07903e-08	-1.91734	0.733	0.833	0.000925167
Apobec3	6.11046e-08	-2.36928	0.467	0.778	0.000929951
Usmg5	6.29984e-08	1.08687	0.99	0.75	0.000958772
Cavin1	6.3861e-08	1.26167	0.99	0.611	0.0009719
Chst11	6.5335e-08	-3.85131	0.143	0.528	0.000994334
Tenm3	6.74807e-08	-1.77307	0.457	0.861	0.00102699
Kcnq5	6.7516e-08	2.67214	0.857	0.556	0.00102753
Duox1	7.02258e-08	3.76168	0.533	0	0.00106877
Ppp2r2c	7.02258e-08	3.97544	0.533	0	0.00106877
Cisd1	7.23095e-08	1.32342	0.962	0.472	0.00110048
Jup	7.60421e-08	1.27071	0.962	0.722	0.00115728
Nf1	7.71745e-08	-1.50197	0.686	0.917	0.00117452
Dmd	7.76501e-08	-4.11984	0.238	0.639	0.00118176
Zfp704	7.85758e-08	-2.07316	0.39	0.778	0.00119584
Ptprd	7.86189e-08	-2.0064	0.352	0.833	0.0011965
Pdgfa	8.33553e-08	-1.86119	0.667	0.889	0.00126858
Tox	8.35295e-08	-3.36736	0.057	0.417	0.00127124
H2afj	8.55617e-08	1.24629	0.99	0.639	0.00130216
Bcl2l13	8.69518e-08	2.41583	0.667	0.111	0.00132332
Capg	8.99321e-08	1.49883	0.962	0.5	0.00136868
Slc26a2	9.16883e-08	2.26514	0.752	0.25	0.0013954
Tsc22d1	9.26016e-08	-1.0629	0.962	0.972	0.0014093
Rpl39	9.266e-08	0.728439	1	1	0.00141019
Nhp2	9.76147e-08	1.47646	0.933	0.333	0.0014856
Irx5	1.019e-07	-2.73253	0.276	0.667	0.00155082
Vsig8	1.03196e-07	4.11463	0.524	0	0.00157054
Evpl	1.04254e-07	2.69998	0.619	0.056	0.00158664
Bpgm	1.07046e-07	2.13604	0.714	0.139	0.00162913
Lsm5	1.10793e-07	1.37742	0.933	0.5	0.00168616
Gclm	1.10877e-07	1.3728	0.952	0.583	0.00168743
Plxdc2	1.12808e-07	-1.60567	0.81	0.917	0.00171683
Rps11	1.14081e-07	0.609325	1	1	0.0017362
Junb	1.16639e-07	-1.85708	0.933	0.944	0.00177513
Farp1	1.17824e-07	-2.48803	0.333	0.694	0.00179317
Tgfbr3	1.18162e-07	-2.08889	0.648	0.806	0.00179831
Kif26b	1.22756e-07	-4.06709	0.067	0.417	0.00186822
Map2	1.23389e-07	-2.10167	0.171	0.611	0.00187785
Rpl10a	1.29825e-07	0.836321	1	1	0.00197581
Ggta1	1.31409e-07	2.11289	0.733	0.167	0.00199992
Scel	1.31924e-07	2.87756	0.61	0.056	0.00200775
Fth1	1.33217e-07	-0.679388	1	1	0.00202743
Phldb2	1.35995e-07	-2.51164	0.333	0.694	0.0020697
Atp1b3	1.38109e-07	1.03462	0.971	0.861	0.00210189
Gprasp2	1.38601e-07	-5.154	0	0.25	0.00210937
Vsir	1.38601e-07	-4.68082	0	0.25	0.00210937
Slc25a3	1.42032e-07	0.87519	0.99	0.917	0.00216159
Thsd4	1.42816e-07	3.75083	0.676	0.167	0.00217351
Cdh3	1.44717e-07	-1.84024	0.61	0.833	0.00220245
Serbp1	1.47662e-07	0.667723	1	0.972	0.00224727
Cks1b	1.51917e-07	2.64646	0.705	0.167	0.00231203
C1qbp	1.52809e-07	1.06009	0.962	0.694	0.00232561
Fosb	1.54425e-07	-1.7108	0.629	0.917	0.00235019
Fbln2	1.62309e-07	-3.90101	0.086	0.444	0.00247018
Gm10076	1.63567e-07	1.09022	1	0.889	0.00248932
Fam129a	1.66934e-07	-3.95274	0.21	0.583	0.00254057
Dkk3	1.79525e-07	-2.49785	0.305	0.667	0.0027322
Naaladl2	1.85209e-07	-1.88218	0.4	0.806	0.0028187
Tmtc1	1.8734e-07	-2.90992	0.152	0.556	0.00285113
Ammecr1	1.88065e-07	2.01106	0.714	0.139	0.00286216
H2afy	1.90393e-07	0.904936	0.971	0.889	0.00289759
Sema6a	1.9866e-07	-4.883	0.01	0.278	0.0030234
Pdzrn3	1.98847e-07	-5.17189	0.019	0.306	0.00302625
Prkg1	1.98847e-07	-6.58644	0.019	0.306	0.00302625
mt-Co1	2.00674e-07	0.45139	1	1	0.00305406
Arhgef4	2.02857e-07	1.94179	0.771	0.194	0.00308728
Procr	2.03347e-07	3.13263	0.552	0.028	0.00309473
Trim8	2.04296e-07	-1.80489	0.59	0.833	0.00310919
Fgfbp1	2.06707e-07	2.50436	0.676	0.111	0.00314587
Uqcrc1	2.07635e-07	1.08853	0.943	0.75	0.00316
Lcn2	2.09177e-07	-6.29069	0.019	0.306	0.00318347
Epha7	2.17036e-07	-2.5649	0.143	0.556	0.00330307
Cd5	2.19519e-07	3.86836	0.505	0	0.00334086
Fmo2	2.21922e-07	-1.99734	0.448	0.806	0.00337744
Ldha	2.45711e-07	0.879422	1	0.889	0.00373947
Bhlhe41	2.52742e-07	-3.69832	0.057	0.389	0.00384649
Pa2g4	2.54425e-07	1.17922	0.952	0.639	0.0038721
Lgals9	2.59151e-07	-3.35289	0.124	0.5	0.00394402
Sptssb	2.70017e-07	4.06062	0.571	0.056	0.0041094
Txndc17	2.70913e-07	1.16956	0.962	0.861	0.00412303
Eif2s1	2.86079e-07	1.36097	0.886	0.417	0.00435383
Mbnl1	2.92867e-07	-0.928986	0.962	0.944	0.00445714
Id4	2.94581e-07	-2.77317	0.448	0.75	0.00448322
Emp1	2.96446e-07	1.41587	0.933	0.583	0.00451161
Serpinb9	2.97709e-07	-3.16911	0.152	0.528	0.00453083
Tpx2	3.17817e-07	4.55362	0.495	0	0.00483686
Skap2	3.21305e-07	1.40892	0.933	0.556	0.00488994
Anxa2	3.3228e-07	0.827204	1	0.944	0.00505697
Eif5	3.38542e-07	0.848309	0.981	0.75	0.00515228
Srm	3.4533e-07	2.69238	0.581	0.056	0.00525558
Cadps2	3.84536e-07	-1.56421	0.476	0.806	0.00585225
Top2a	3.89075e-07	4.64139	0.533	0.028	0.00592133
H2-K1	4.04452e-07	-1.36835	0.848	0.944	0.00615535
Sf3b6	4.04931e-07	0.799323	1	0.806	0.00616264
Meis1	4.06221e-07	-1.72381	0.867	0.917	0.00618228
Gm15987	4.36988e-07	3.10016	0.629	0.139	0.00665053
Col4a2	4.37384e-07	-4.26129	0.048	0.361	0.00665655
Hras	4.41287e-07	0.914456	0.971	0.861	0.00671594
Irx1	4.43869e-07	-3.42678	0.076	0.417	0.00675525
Dock11	4.52683e-07	2.69444	0.619	0.111	0.00688939
Ces2f	4.57921e-07	3.52374	0.486	0	0.00696911
Lockd	4.68029e-07	3.40405	0.562	0.056	0.00712293
Lmo4	4.7054e-07	-0.850452	0.99	1	0.00716115
Gpi1	4.76165e-07	1.1204	0.981	0.667	0.00724675
Ctnnd2	4.76321e-07	-4.50388	0.048	0.361	0.00724914
Rpl32	4.823e-07	0.657816	1	1	0.00734013
Oaz1	4.823e-07	0.612765	1	1	0.00734013
Rps6	4.94344e-07	0.585521	1	1	0.00752342
Rhou	5.09026e-07	-3.26204	0.171	0.528	0.00774686
Pdpn	5.14289e-07	-1.57245	0.61	0.889	0.00782697
Dnajc6	5.31645e-07	2.54605	0.6	0.083	0.00809111
Cyp2f2	5.32225e-07	-1.26386	0.981	1	0.00809993
Cox6b1	5.3224e-07	0.681092	1	1	0.00810016
Sfn	5.44633e-07	1.05984	1	0.806	0.00828877
Cmpk1	5.57848e-07	1.68143	0.829	0.361	0.00848989
Lrrc8b	5.60622e-07	2.2891	0.59	0.083	0.0085321
Cdca7	5.79244e-07	1.88767	0.781	0.306	0.00881551
Dnph1	5.94151e-07	2.34457	0.581	0.056	0.00904238
Cluh	5.94855e-07	1.95601	0.733	0.194	0.0090531
Cisd3	6.07495e-07	1.93983	0.705	0.167	0.00924546
Ddx39	6.5205e-07	1.56727	0.695	0.167	0.00992355
2610528A11Rik	6.56663e-07	4.6358	0.476	0	0.00999375
Samd4	6.82906e-07	-4.20783	0.067	0.389	0.0103931
Mettl7a1	6.93684e-07	-1.47681	0.495	0.833	0.0105572
Medag	7.1081e-07	-3.9325	0.038	0.333	0.0108178
Rhbdl3	7.1081e-07	-3.88614	0.038	0.333	0.0108178
Uqcr11	7.13778e-07	0.718047	1	0.944	0.010863
Prdx6	7.30254e-07	1.2699	0.99	0.833	0.0111137
Bok	7.368e-07	1.95094	0.629	0.083	0.0112134
Tomm20	7.38619e-07	0.907379	0.971	0.861	0.011241
Fbn1	7.40247e-07	-3.58062	0.086	0.417	0.0112658
BC003965	7.40567e-07	1.90873	0.695	0.167	0.0112707
Mdk	7.52292e-07	-2.89251	0.133	0.5	0.0114491
Prrx1	7.52588e-07	-4.46942	0	0.222	0.0114536
Col9a3	7.52588e-07	-4.78511	0	0.222	0.0114536
Vcam1	7.52588e-07	-6.31588	0	0.222	0.0114536
Sox10	7.52588e-07	-5.08801	0	0.222	0.0114536
Pgm5	7.52588e-07	-5.3419	0	0.222	0.0114536
Eif3a	7.6704e-07	0.829415	1	0.833	0.0116736
Smarca4	7.96816e-07	1.41979	0.876	0.333	0.0121267
Atp5f1	8.05476e-07	0.747958	0.99	0.889	0.0122585
Mrpl51	8.34029e-07	1.25414	0.895	0.528	0.0126931
Ugdh	8.51433e-07	1.6654	0.8	0.306	0.012958
Zbtb16	8.5694e-07	-2.08547	0.324	0.694	0.0130418
H2-D1	8.89717e-07	-1.28295	0.867	0.917	0.0135406
Msi2	8.9586e-07	-1.29502	0.895	0.889	0.0136341
Hk1	8.97864e-07	1.37709	0.905	0.417	0.0136646
Tcf7l2	9.05409e-07	-1.16845	0.924	0.944	0.0137794
Stat3	9.079e-07	-1.52973	0.79	0.833	0.0138173
Cox6a1	9.19589e-07	0.815368	0.99	0.861	0.0139952
Pgls	9.63054e-07	1.09122	0.981	0.639	0.0146567
Cd81	9.77449e-07	-1.22222	0.895	0.917	0.0148758
Crebbp	9.86511e-07	-1.01474	0.876	0.944	0.0150137
Sem1	1.02567e-06	0.507987	0.99	1	0.0156097
Cavin2	1.03629e-06	-2.23111	0.39	0.722	0.0157713
Prdx1	1.05058e-06	0.700571	1	1	0.0159888
Lncpint	1.05369e-06	-1.25419	0.79	0.917	0.0160361
Knstrn	1.05684e-06	2.62	0.59	0.083	0.0160841
Lsm4	1.103e-06	1.16697	0.971	0.528	0.0167866
Esrrg	1.10745e-06	-5.18903	0.01	0.25	0.0168542
Plekhb1	1.10745e-06	-4.56453	0.01	0.25	0.0168542
Nkd2	1.10745e-06	-5.34041	0.01	0.25	0.0168542
Fblim1	1.11508e-06	-4.3049	0.029	0.306	0.0169705
Sh3rf3	1.12909e-06	-4.24156	0.057	0.361	0.0171837
Atp5g3	1.14212e-06	0.67744	0.99	0.917	0.017382
Chit1	1.16042e-06	3.98413	0.505	0.028	0.0176605
Arpc5l	1.16507e-06	1.47202	0.829	0.306	0.0177313
Gjc1	1.17047e-06	-4.155	0.019	0.278	0.0178134
4932411K12Rik	1.17047e-06	-4.67454	0.019	0.278	0.0178134
Sim2	1.22551e-06	3.11032	0.505	0.028	0.0186511
Cxcl14	1.22963e-06	-5.69671	0.019	0.278	0.0187138
Pax9	1.23662e-06	-1.21339	0.943	0.889	0.0188201
Snrpe	1.27005e-06	0.799964	0.981	0.861	0.0193289
Set	1.30254e-06	0.650095	1	0.972	0.0198234
Capns2	1.32978e-06	3.02529	0.505	0.028	0.0202379
Ube2c	1.33162e-06	5.01874	0.457	0	0.020266
Tfdp1	1.36575e-06	1.50383	0.743	0.194	0.0207854
Ndufa8	1.36945e-06	0.987662	0.962	0.639	0.0208417
Banf1	1.39062e-06	1.1436	0.952	0.611	0.0211638
Gpr87	1.40627e-06	1.78733	0.59	0.083	0.021402
Pak1ip1	1.45052e-06	1.24813	0.876	0.472	0.0220755
Bmpr2	1.46838e-06	-1.24049	0.819	0.972	0.0223473
Glo1	1.47784e-06	1.2996	0.933	0.611	0.0224913
Ptgr1	1.48158e-06	2.72896	0.581	0.083	0.0225482
Socs2	1.48438e-06	-1.75018	0.305	0.694	0.0225908
Prkd1	1.48506e-06	-3.07559	0.124	0.472	0.0226011
Cpd	1.53242e-06	-1.50641	0.733	0.833	0.023322
Cfh	1.53689e-06	-3.4001	0.029	0.306	0.02339
Gulp1	1.55586e-06	-3.03194	0.238	0.583	0.0236786
Rtl4	1.57126e-06	-4.03807	0.019	0.278	0.023913
Ybx1	1.59316e-06	0.69	0.99	0.972	0.0242464
Fabp5	1.61352e-06	3.0186	0.657	0.194	0.0245561
Hadh	1.62887e-06	1.16487	0.933	0.444	0.0247898
Rps15a	1.65059e-06	0.534487	1	1	0.0251203
Snrpd1	1.66593e-06	1.022	0.952	0.722	0.0253538
Mrpl42	1.71719e-06	1.11795	0.933	0.5	0.026134
Rpl13a	1.76885e-06	0.998209	0.99	0.833	0.0269202
Eef1g	1.77137e-06	0.690767	1	0.972	0.0269585
Ccdc34	1.80597e-06	1.76724	0.8	0.306	0.0274851
Foxo3	1.84233e-06	-1.91085	0.495	0.75	0.0280384
4833423E24Rik	1.84986e-06	-1.70108	0.248	0.667	0.028153
Osr1	1.85946e-06	-2.99256	0.114	0.444	0.0282991
Chchd10	1.87385e-06	2.42203	0.648	0.167	0.0285182
Egln3	1.87692e-06	3.40827	0.495	0.028	0.0285648
Racgap1	1.88334e-06	4.33792	0.448	0	0.0286626
Cpn1	1.88334e-06	3.89883	0.448	0	0.0286626
Spats2l	1.91136e-06	-2.06776	0.505	0.722	0.0290889
Cox7b	1.94294e-06	0.798832	0.971	0.889	0.0295696
Nxn	1.94471e-06	-1.04693	0.971	0.944	0.0295965
Zdhhc6	1.96312e-06	1.57744	0.59	0.083	0.0298767
Eno1	1.97536e-06	1.23079	0.914	0.389	0.0300629
Cyp2s1	2.01369e-06	1.87841	0.648	0.139	0.0306463
Rps8	2.03892e-06	0.534666	1	1	0.0310303
Il20rb	2.09003e-06	2.37173	0.638	0.167	0.0318081
Tshz3	2.13562e-06	1.65815	0.676	0.167	0.032502
Eef1a1	2.13642e-06	0.480182	1	1	0.0325142
Apbb2	2.14759e-06	-1.92052	0.467	0.722	0.0326841
Klk11	2.15562e-06	2.53345	0.552	0.083	0.0328064
Sparc	2.17419e-06	-2.42597	0.457	0.75	0.033089
Hspa8	2.18684e-06	0.605532	1	1	0.0332815
Ces2g	2.22748e-06	1.8767	0.638	0.111	0.0339
Dock9	2.24258e-06	-1.68406	0.571	0.778	0.0341299
Ralgps2	2.26911e-06	1.44819	0.781	0.306	0.0345335
Ormdl2	2.30878e-06	1.55607	0.79	0.306	0.0351373
Zfp521	2.30921e-06	-3.41747	0.057	0.361	0.0351438
Mecom	2.32611e-06	-1.08209	0.629	0.944	0.0354011
Sostdc1	2.35433e-06	-3.32242	0.076	0.389	0.0358305
Lbh	2.3653e-06	-3.64978	0.048	0.333	0.0359974
Polr3g	2.37018e-06	1.66651	0.629	0.139	0.0360717
Trnp1	2.4136e-06	-3.24778	0.143	0.472	0.0367326
Impdh2	2.50167e-06	1.16782	0.962	0.583	0.0380729
Oxct1	2.5947e-06	1.16966	0.943	0.583	0.0394888
Gadd45g	2.60018e-06	-2.85989	0.305	0.611	0.0395722
Pdap1	2.62566e-06	0.937306	0.981	0.806	0.0399599
AC124097.1	2.65178e-06	4.35873	0.438	0	0.0403574
Plpp3	2.66676e-06	-2.67642	0.429	0.667	0.0405855
Atp6v0e	2.75238e-06	0.871461	1	0.778	0.0418885
Atp5d	2.85515e-06	0.681323	0.99	0.972	0.0434526
Hspd1	2.88242e-06	0.914361	0.981	0.833	0.0438675
Cxcl16	2.92668e-06	-1.95863	0.21	0.583	0.0445412
Ckap2l	2.93441e-06	3.34149	0.486	0.028	0.0446588
Paics	2.94161e-06	1.03802	0.952	0.611	0.0447683
Atp5k	2.98983e-06	0.653135	0.99	0.972	0.0455022
Rpl35	3.02451e-06	0.645209	1	1	0.04603
Plcb1	3.1174e-06	-1.93978	0.305	0.667	0.0474437
Rps3	3.16683e-06	0.57739	1	1	0.048196
Pak3	3.17481e-06	-3.35085	0.095	0.417	0.0483175
Rapgefl1	3.21051e-06	1.36137	0.8	0.278	0.0488607
Pkp1	3.22248e-06	1.50901	0.876	0.5	0.0490429
Car12	3.223e-06	2.70537	0.543	0.083	0.0490509
Gm26802	3.24244e-06	-2.93601	0.295	0.611	0.0493467
Cpe	3.25823e-06	2.01942	0.676	0.222	0.0495869
Psmc5	3.25958e-06	1.02342	0.933	0.5	0.0496075
Nrm	3.28367e-06	2.54154	0.514	0.056	0.0499742
Nr3c2	3.29589e-06	-2.06293	0.286	0.667	0.0501601
Cox4i1	3.47099e-06	0.51432	1	1	0.052825
Rpl14	3.47099e-06	0.533738	1	1	0.052825
Wfdc18	3.54824e-06	-6.71934	0.657	0.833	0.0540007
Rpl24	3.55129e-06	0.486979	1	1	0.0540471
Hnrnpa1	3.63164e-06	0.728638	0.981	0.917	0.0552699
Cenpe	3.71735e-06	4.67131	0.429	0	0.0565743
Acer2	3.71735e-06	3.04893	0.429	0	0.0565743
H60c	3.71735e-06	3.44005	0.429	0	0.0565743
Spc24	3.71735e-06	3.92098	0.429	0	0.0565743
Dsg3	3.75588e-06	1.77545	0.781	0.25	0.0571608
Ahnak2	3.76253e-06	2.03475	0.638	0.167	0.0572619
Mrpl45	3.77638e-06	1.90271	0.59	0.083	0.0574728
Rpl4	3.80304e-06	0.576867	1	1	0.0578785
Ywhaz	3.8907e-06	0.631706	1	0.972	0.0592125
Isl1	3.89722e-06	-1.92208	0.276	0.667	0.0593117
Fbxl7	3.98509e-06	-3.2204	0.143	0.472	0.0606491
G0s2	4.02093e-06	-5.53184	0	0.194	0.0611946
Slpi	4.02093e-06	-5.20723	0	0.194	0.0611946
Tril	4.02093e-06	-4.65158	0	0.194	0.0611946
Ntrk2	4.02093e-06	-4.60785	0	0.194	0.0611946
Arhgap28	4.02093e-06	-4.82254	0	0.194	0.0611946
Cbx6	4.04518e-06	-1.52387	0.495	0.778	0.0615636
Cct7	4.04926e-06	1.20439	0.924	0.417	0.0616256
Fbxo32	4.05866e-06	-2.37163	0.41	0.694	0.0617687
Laptm4a	4.07185e-06	-0.871511	1	0.972	0.0619695
Ola1	4.16047e-06	1.1284	0.943	0.444	0.0633182
Lypd6	4.2016e-06	3.43274	0.457	0.028	0.0639441
Cib1	4.29098e-06	1.44345	0.752	0.222	0.0653045
Maml2	4.35306e-06	-1.02844	0.933	1	0.0662492
G3bp1	4.42066e-06	0.920715	0.971	0.722	0.067278
Amotl1	4.44192e-06	-1.12214	0.743	0.889	0.0676016
Coro1c	4.45888e-06	1.04652	0.848	0.306	0.0678597
Cdk2ap2	4.49094e-06	1.22289	0.867	0.5	0.0683476
Elovl1	4.49763e-06	1.50029	0.705	0.194	0.0684494
Gja1	4.54263e-06	1.32121	0.876	0.528	0.0691343
Lmna	4.55703e-06	0.945051	0.981	0.889	0.0693535
Rplp2	4.56078e-06	0.440616	1	1	0.0694105
Ptprk	4.61968e-06	-1.19865	0.695	0.917	0.0703069
Sbsn	4.62336e-06	3.35036	0.495	0.056	0.0703629
Exoc4	4.77479e-06	-0.970539	0.876	0.972	0.0726675
Nucks1	4.82192e-06	0.969486	0.99	0.861	0.0733848
Pgk1	4.85758e-06	1.18188	0.905	0.472	0.0739275
Eed	4.87485e-06	1.45373	0.638	0.111	0.0741904
Il11ra1	4.90566e-06	-2.51261	0.21	0.528	0.0746593
Fgfr3	4.91828e-06	0.959073	0.886	0.5	0.0748514
Snrpa1	5.01759e-06	1.36903	0.81	0.333	0.0763627
Maz	5.22601e-06	1.63101	0.676	0.194	0.0795346
Gna15	5.2973e-06	2.35234	0.533	0.083	0.0806197
Kif13a	5.36159e-06	-1.35271	0.829	0.889	0.081598
Cenpw	5.39636e-06	2.77555	0.495	0.056	0.0821272
Cycs	5.40478e-06	1.01704	0.962	0.722	0.0822554
Gabbr1	5.42359e-06	-2.73862	0.143	0.472	0.0825416
Tmeff1	5.47506e-06	2.26068	0.476	0.028	0.083325
Lypla1	5.47801e-06	1.55838	0.676	0.194	0.0833699
Psmb3	5.81253e-06	0.862739	0.981	0.75	0.0884609
Emb	5.82709e-06	-1.32312	0.743	0.861	0.0886824
Elovl6	5.86875e-06	1.42155	0.743	0.25	0.0893165
Rpl31	5.9076e-06	0.60715	1	1	0.0899078
Eef1b2	5.97419e-06	0.635997	1	1	0.0909212
Srsf2	6.00191e-06	0.864523	0.952	0.806	0.091343
Egln1	6.00757e-06	1.18925	0.905	0.5	0.0914292
Uqcc2	6.09251e-06	0.903658	1	0.75	0.0927219
Idh3a	6.10226e-06	1.44853	0.79	0.278	0.0928703
Ackr3	6.24169e-06	-1.73546	0.571	0.861	0.0949923
Cryab	6.29377e-06	-3.29602	0.086	0.389	0.0957849
Myl9	6.35284e-06	-6.49003	0.019	0.25	0.0966839
Prickle2	6.35284e-06	-4.1547	0.019	0.25	0.0966839
Epha5	6.366e-06	-4.89367	0.01	0.222	0.0968842
Dgka	6.44125e-06	1.50891	0.79	0.361	0.0980294
Etfa	6.46129e-06	1.033	0.933	0.694	0.0983343
Rps17	6.53222e-06	0.466908	1	1	0.0994138
Tenm4	6.59519e-06	2.15488	0.638	0.194	0.100372
Pbdc1	6.63183e-06	1.34973	0.733	0.222	0.10093
Igfbp7	6.6689e-06	1.2968	0.876	0.5	0.101494
Uqcrb	6.67781e-06	0.715015	1	0.889	0.10163
Ttc28	6.79783e-06	-1.71865	0.533	0.75	0.103456
Arhgap42	6.894e-06	-1.91025	0.676	0.75	0.10492
Ptbp2	6.89752e-06	-1.37895	0.657	0.778	0.104973
Epb41l4b	7.12005e-06	1.45092	0.8	0.306	0.10836
Sec61b	7.13427e-06	0.62705	0.981	0.889	0.108576
Gstm1	7.13974e-06	0.80349	1	0.944	0.10866
Plcl1	7.16537e-06	-2.68214	0.095	0.417	0.10905
Tgm3	7.21129e-06	5.71638	0.41	0	0.109749
Cenpa	7.21129e-06	5.48153	0.41	0	0.109749
Mt4	7.21129e-06	6.33891	0.41	0	0.109749
Wtip	7.32941e-06	-2.10095	0.305	0.611	0.111546
Rps18	7.63077e-06	0.601633	1	1	0.116133
Ssr4	7.73812e-06	0.860831	0.981	0.694	0.117766
Phb2	7.75083e-06	1.04878	0.933	0.583	0.11796
Cdc42ep3	7.79252e-06	-1.50123	0.695	0.806	0.118594
Cebpzos	7.86014e-06	1.32589	0.8	0.278	0.119623
Hsdl2	7.95569e-06	1.6466	0.695	0.222	0.121078
Tomm5	7.96726e-06	0.989476	0.914	0.611	0.121254
Pam	8.12986e-06	-1.22389	0.705	0.917	0.123728
Dag1	8.16109e-06	-1.02925	0.876	0.972	0.124204
Sorbs2os	8.27053e-06	-3.84963	0.01	0.222	0.125869
Hgf	8.45649e-06	-3.80023	0.019	0.25	0.128699
Hint1	8.71101e-06	0.569881	1	1	0.132573
Jmjd1c	8.79504e-06	-0.961586	0.886	0.917	0.133852
Plce1	8.94189e-06	-1.51173	0.429	0.806	0.136087
Socs6	8.95579e-06	1.6283	0.638	0.139	0.136298
Fam241a	9.00603e-06	0.93604	0.829	0.333	0.137063
Mpzl1	9.10901e-06	-2.0874	0.419	0.639	0.13863
Arf5	9.19871e-06	0.638506	0.99	0.889	0.139995
Bcl2	9.28372e-06	-1.65417	0.476	0.722	0.141289
Mycl	9.44823e-06	2.72962	0.476	0.056	0.143793
Gpx1	9.85762e-06	0.855554	0.981	0.694	0.150023
Usp25	9.92134e-06	-1.0856	0.762	0.889	0.150993
Rdh12	9.98059e-06	3.34939	0.4	0	0.151895
Kif20b	9.98059e-06	3.89546	0.4	0	0.151895
Cacna1c	1.00616e-05	-3.50095	0.057	0.333	0.153127
Cbr3	1.00828e-05	1.35175	0.81	0.361	0.15345
Adrb2	1.02874e-05	3.02215	0.467	0.056	0.156565
Camk4	1.04508e-05	-2.89252	0.105	0.417	0.15905
Hspa4	1.04534e-05	0.91565	0.981	0.611	0.159091
Rpl23	1.06094e-05	0.458948	1	1	0.161464
Ppil1	1.10431e-05	1.72732	0.629	0.167	0.168065
Klf6	1.11245e-05	-1.35605	0.838	0.917	0.169303
Acaa2	1.15646e-05	1.12568	0.905	0.472	0.176002
Acot7	1.17004e-05	2.2341	0.486	0.056	0.178068
Pkp3	1.1711e-05	1.32697	0.829	0.361	0.17823
Rpl36al	1.18285e-05	0.616289	1	1	0.180018
Gss	1.19179e-05	1.90524	0.6	0.139	0.181379
Rnase4	1.19241e-05	-1.39205	0.79	0.833	0.181473
Sh3kbp1	1.21712e-05	-3.20609	0.076	0.361	0.185233
Sh3pxd2a	1.2199e-05	0.907191	0.924	0.528	0.185657
Ppa1	1.24629e-05	1.22617	0.886	0.361	0.189673
Mrpl57	1.25999e-05	1.11219	0.848	0.472	0.191757
Rpl11	1.2899e-05	0.510318	1	1	0.19631
Clec2d	1.3155e-05	-1.80751	0.514	0.722	0.200206
Tmem64	1.31706e-05	-1.61124	0.486	0.778	0.200443
Zc3h15	1.32429e-05	0.826278	0.971	0.75	0.201543
Irf1	1.32811e-05	-2.15398	0.324	0.639	0.202124
Knl1	1.37565e-05	3.97493	0.39	0	0.20936
Cenps	1.37565e-05	3.47515	0.39	0	0.20936
Pclaf	1.37565e-05	5.12277	0.39	0	0.20936
Mrpl54	1.37894e-05	1.19253	0.867	0.472	0.209861
Gart	1.37963e-05	1.55164	0.61	0.139	0.209965
Eif4e3	1.40266e-05	1.81247	0.571	0.111	0.213471
Ptprm	1.40895e-05	-2.34033	0.19	0.528	0.214428
Gsta3	1.41913e-05	-1.02112	0.59	0.917	0.215978
Itgb3bp	1.41972e-05	1.70898	0.552	0.083	0.216067
Rac1	1.42572e-05	0.866058	0.981	0.694	0.216981
Rasl11a	1.42965e-05	-2.93081	0.152	0.472	0.217578
Ankrd6	1.45395e-05	1.14503	0.648	0.139	0.221277
Samd5	1.46227e-05	-2.05453	0.057	0.333	0.222542
Cyc1	1.48096e-05	1.06692	0.905	0.5	0.225387
Irf2bp2	1.49447e-05	-0.877713	0.876	0.917	0.227443
Nono	1.49604e-05	0.876947	0.962	0.583	0.227682
Mmp28	1.49968e-05	2.595	0.438	0.028	0.228236
Rangap1	1.50226e-05	1.41907	0.705	0.25	0.228629
U2af1	1.54861e-05	0.925253	0.933	0.611	0.235683
Hnrnpa3	1.56555e-05	0.587886	1	0.972	0.238261
Arl15	1.56619e-05	-1.29723	0.838	0.833	0.238358
Glrx3	1.58091e-05	1.06227	0.914	0.556	0.240598
Dennd5a	1.5925e-05	-2.05793	0.333	0.611	0.242363
Slc1a4	1.62567e-05	2.15562	0.552	0.139	0.24741
Ddah2	1.63644e-05	-2.71985	0.2	0.5	0.249049
Stxbp6	1.64625e-05	-3.07551	0.171	0.472	0.250543
Hist1h2bc	1.65847e-05	2.22482	0.724	0.389	0.252403
Mapk13	1.66098e-05	1.2503	0.648	0.167	0.252784
Mdh2	1.66168e-05	0.882092	0.952	0.833	0.252891
Sytl1	1.68305e-05	1.57661	0.686	0.222	0.256144
Minos1	1.70462e-05	0.570041	0.99	0.889	0.259426
H2-T23	1.70753e-05	-1.93795	0.457	0.667	0.259869
Csnk2a1	1.7432e-05	0.992121	0.943	0.528	0.265297
Snx5	1.74324e-05	1.07071	0.876	0.389	0.265304
Scap	1.74932e-05	1.89083	0.495	0.056	0.266229
Dock4	1.7586e-05	-2.82581	0.057	0.333	0.267642
Ywhae	1.76071e-05	0.613722	0.99	0.972	0.267963
Atp5g2	1.76071e-05	0.569672	0.99	0.972	0.267963
Birc5	1.7614e-05	3.5432	0.429	0.028	0.268067
Atp5a1	1.77945e-05	0.593314	0.99	0.944	0.270815
Qars	1.78437e-05	1.3303	0.714	0.278	0.271563
Mink1	1.80329e-05	1.29694	0.8	0.361	0.274442
Fah	1.8184e-05	-2.59395	0.095	0.389	0.276742
Pdlim2	1.82048e-05	2.39323	0.495	0.083	0.27706
Nek7	1.83635e-05	-1.02165	0.79	0.917	0.279475
Ap2m1	1.85504e-05	1.01103	0.914	0.472	0.282319
Naa38	1.88758e-05	0.935093	0.924	0.556	0.287271
Gm26776	1.88842e-05	3.52841	0.381	0	0.287398
Plbd1	1.88842e-05	3.144	0.381	0	0.287398
Coro2a	1.89138e-05	1.15626	0.648	0.194	0.287849
Gphn	1.89642e-05	-0.813037	0.962	1	0.288617
Acta2	1.91852e-05	-7.55459	0.067	0.333	0.29198
Plcb4	1.92478e-05	-2.01283	0.41	0.722	0.292932
Gprin3	1.94239e-05	-1.80416	0.21	0.556	0.295612
Wls	1.95478e-05	-0.73979	0.933	0.972	0.297497
Vasp	1.97746e-05	0.915767	0.876	0.361	0.300949
Rpl28	2.02136e-05	0.512081	1	1	0.30763
Smarca2	2.02397e-05	-0.861331	0.895	0.917	0.308027
Kif23	2.06311e-05	3.44001	0.419	0.028	0.313985
Nsa2	2.06441e-05	0.654281	0.981	0.972	0.314182
Cpxm2	2.07686e-05	1.767	0.562	0.111	0.316078
Negr1	2.1187e-05	-5.11547	0	0.167	0.322445
Pcdh17	2.1187e-05	-4.58416	0	0.167	0.322445
Sbspon	2.1187e-05	-4.32394	0	0.167	0.322445
Cnn1	2.1187e-05	-7.6402	0	0.167	0.322445
Cacna1g	2.1187e-05	-4.22698	0	0.167	0.322445
Plscr1	2.12143e-05	-1.8184	0.39	0.75	0.322861
Atp2a3	2.13228e-05	-3.7014	0.038	0.278	0.324512
Cdca3	2.17511e-05	3.92479	0.41	0.028	0.33103
Ephx1	2.19262e-05	-1.46025	0.543	0.75	0.333695
Kmt2e	2.19423e-05	-1.03577	0.943	0.917	0.33394
Vrk2	2.195e-05	1.49114	0.686	0.222	0.334057
Ldhb	2.19783e-05	-2.09218	0.181	0.5	0.334488
Gm42418	2.22282e-05	-0.198448	1	1	0.338292
Ndufab1	2.22583e-05	0.787234	0.962	0.722	0.338749
Crim1	2.22993e-05	-0.856792	0.895	0.944	0.339373
Chl1	2.23997e-05	1.17406	0.629	0.139	0.340901
Ckap4	2.25091e-05	1.28637	0.676	0.194	0.342566
Luc7l	2.25608e-05	0.877937	0.819	0.333	0.343353
Ypel3	2.27415e-05	-1.82939	0.476	0.667	0.346103
Patj	2.27879e-05	-1.25266	0.752	0.889	0.346809
Gnaq	2.29727e-05	-0.967665	0.895	0.917	0.349622
Fam49a	2.29856e-05	-3.4572	0.086	0.361	0.349818
Cdc20	2.34899e-05	4.61175	0.41	0.028	0.357493
Tfap2c	2.36593e-05	-2.52377	0.295	0.583	0.360071
Foxc1	2.42419e-05	-1.97999	0.4	0.639	0.368938
Rpf2	2.46938e-05	1.7071	0.6	0.167	0.375815
Il7	2.48947e-05	-3.81742	0.029	0.25	0.378872
Ptbp3	2.52543e-05	0.834318	0.952	0.639	0.384346
Tgm2	2.5374e-05	-1.25281	0.362	0.75	0.386167
Rbm39	2.54797e-05	-0.604134	1	1	0.387776
Srsf5	2.56013e-05	-0.708268	0.914	0.917	0.389626
Mgst1	2.56091e-05	-1.44456	0.743	0.806	0.389744
Cers3	2.582e-05	3.02829	0.371	0	0.392955
Ces1h	2.582e-05	4.91539	0.371	0	0.392955
Uhrf1	2.582e-05	4.08642	0.371	0	0.392955
Sav1	2.61349e-05	-1.26358	0.552	0.778	0.397748
Diaph3	2.62993e-05	3.35222	0.448	0.056	0.400249
Cfl1	2.65383e-05	0.734441	1	0.806	0.403886
Psmd6	2.66882e-05	1.00356	0.895	0.472	0.406167
St5	2.68342e-05	-1.37976	0.486	0.75	0.408389
Mtmr2	2.68906e-05	1.7152	0.486	0.056	0.409248
Mpdz	2.70883e-05	-1.82437	0.257	0.583	0.412257
mt-Atp6	2.71283e-05	0.355752	1	1	0.412866
Slc16a1	2.72469e-05	1.65226	0.552	0.111	0.414671
Pir	2.7429e-05	1.37551	0.924	0.528	0.417442
Fzd7	2.77656e-05	-2.15097	0.267	0.556	0.422565
Nudt21	2.77811e-05	0.869039	0.914	0.444	0.4228
Pard3	2.79846e-05	-0.781985	0.971	0.972	0.425898
Ptpn13	2.82363e-05	0.775877	0.981	0.833	0.429729
Oat	2.8272e-05	-0.737604	0.952	1	0.430272
Pno1	2.86495e-05	1.25816	0.676	0.167	0.436016
Slc39a6	2.86738e-05	1.72074	0.695	0.278	0.436386
Zdhhc13	2.8684e-05	1.99162	0.495	0.083	0.436543
Perp	2.88757e-05	0.691418	0.981	0.972	0.43946
Mapkbp1	2.89875e-05	1.89556	0.543	0.111	0.441161
Tbx3	2.95804e-05	-3.48479	0.029	0.25	0.450185
Mcu	2.99556e-05	1.21011	0.8	0.417	0.455895
Daglb	3.04346e-05	1.95893	0.524	0.111	0.463184
Ism1	3.08766e-05	-4.46931	0.029	0.25	0.469911
Esrp1	3.10368e-05	0.98946	0.952	0.722	0.472349
Prc1	3.11401e-05	2.70686	0.486	0.083	0.473921
Mob3b	3.1475e-05	-1.29479	0.705	0.861	0.479018
Mrps18c	3.15716e-05	0.948098	0.829	0.333	0.480489
Pak6	3.15967e-05	1.4111	0.476	0.056	0.48087
Utp14a	3.22749e-05	1.3207	0.781	0.278	0.491191
Itpr1	3.22749e-05	-1.55446	0.533	0.75	0.491192
Bambi	3.25163e-05	-3.78772	0.057	0.306	0.494866
Eif3i	3.26282e-05	0.739465	0.971	0.833	0.496568
Ube2i	3.27532e-05	0.822254	0.971	0.694	0.498471
Bcas3	3.35744e-05	-1.27026	0.724	0.833	0.510968
Cyp1b1	3.39318e-05	-4.04679	0.01	0.194	0.516408
Rras	3.39696e-05	-2.13128	0.486	0.667	0.516984
Pebp1	3.40604e-05	0.699567	0.981	0.889	0.518366
Hook1	3.49526e-05	1.85785	0.524	0.111	0.531944
Aldoc	3.49738e-05	-4.3698	0.019	0.222	0.532267
Arid5a	3.50969e-05	-3.20373	0.029	0.25	0.534139
Tnni2	3.51652e-05	3.2315	0.362	0	0.535179
Fabp6	3.51652e-05	2.82165	0.362	0	0.535179
Sobp	3.51652e-05	-2.61388	0.19	0.5	0.535179
Rassf7	3.5929e-05	2.1834	0.419	0.028	0.546804
Plagl1	3.72463e-05	1.46455	0.629	0.167	0.566851
Ostc	3.76573e-05	1.02428	0.924	0.611	0.573107
Alyref	3.78357e-05	0.851828	0.952	0.75	0.575821
Dpy30	3.80597e-05	1.00626	0.886	0.472	0.579231
Ndufa10	3.82162e-05	0.642743	0.933	0.611	0.581613
Entpd5	3.82887e-05	0.64795	0.79	0.278	0.582716
Cnksr3	3.8343e-05	-1.9922	0.248	0.556	0.583542
Naa10	3.90017e-05	1.11244	0.781	0.278	0.593567
P3h2	3.90302e-05	1.57875	0.886	0.556	0.594001
Dgcr6	3.95633e-05	1.15257	0.819	0.389	0.602113
Cpox	4.08219e-05	1.02219	0.743	0.25	0.621268
Plpp1	4.11324e-05	-3.42293	0.095	0.361	0.625994
Carnmt1	4.12695e-05	1.3038	0.781	0.361	0.628081
Psmd14	4.13428e-05	1.0286	0.857	0.472	0.629197
Ezr	4.18406e-05	0.93043	1	0.889	0.636772
Ubl5	4.18477e-05	0.507021	1	0.944	0.63688
Ly6e	4.34104e-05	-1.02462	0.905	0.972	0.660663
Enpp1	4.34503e-05	-2.47335	0.219	0.5	0.661269
mt-Co2	4.35909e-05	0.297054	1	1	0.66341
Dock7	4.35957e-05	-1.50947	0.667	0.806	0.663482
Trf	4.38258e-05	-4.09514	0.095	0.361	0.666984
Rps5	4.44877e-05	0.475852	1	1	0.677058
F3	4.51094e-05	-0.966963	0.619	0.917	0.686521
Anapc5	4.5249e-05	0.965887	0.838	0.333	0.688644
Man2a1	4.70078e-05	-1.36199	0.667	0.778	0.715412
Asap2	4.70171e-05	1.01201	0.676	0.194	0.715554
Rps12	4.72842e-05	0.469463	1	1	0.719619
Gpnmb	4.77088e-05	3.90526	0.352	0	0.72608
Ncapd2	4.77088e-05	3.30007	0.352	0	0.72608
Smc4	4.78955e-05	1.50512	0.819	0.417	0.728922
Ust	4.79982e-05	2.25845	0.476	0.083	0.730485
Akr1b8	4.80831e-05	1.25532	0.467	0.056	0.731776
Gal3st1	4.88725e-05	2.32767	0.4	0.028	0.74379
Alcam	4.90706e-05	-0.717719	0.657	1	0.746806
Mrpl34	4.96077e-05	1.12851	0.819	0.306	0.754979
Rnf24	5.01228e-05	-2.26064	0.238	0.556	0.762819
Pgam1	5.13885e-05	0.880929	0.962	0.611	0.782082
Hoxb3	5.22808e-05	-2.45467	0.19	0.472	0.795661
Cs	5.23138e-05	0.998671	0.876	0.611	0.796164
Saraf	5.23344e-05	-1.40816	0.638	0.75	0.796477
Pink1	5.36155e-05	-1.87556	0.286	0.556	0.815975
Ddx3x	5.43065e-05	-0.959383	0.924	0.944	0.82649
Defb1	5.54314e-05	-0.8974	0.524	0.833	0.843611
Zc2hc1a	5.56033e-05	-1.35158	0.619	0.778	0.846226
Cotl1	5.60104e-05	1.34336	0.838	0.472	0.852423
Eif4a3	5.79865e-05	1.03003	0.8	0.278	0.882497
L1cam	5.82601e-05	1.2279	0.448	0.056	0.88666
Exph5	5.85685e-05	1.20122	0.695	0.222	0.891355
Akt3	5.85998e-05	-1.66553	0.39	0.667	0.89183
Uba52	5.90314e-05	0.641608	1	1	0.898399
Me3	5.93181e-05	-3.69398	0.048	0.278	0.902763
Lsm2	6.02445e-05	1.25877	0.79	0.389	0.916861
Odc1	6.08528e-05	1.27063	0.819	0.389	0.926119
Mrpl23	6.10397e-05	0.672131	0.962	0.75	0.928963
Rps7	6.2686e-05	0.481781	1	1	0.954018
Gm15867	6.31903e-05	-2.85763	0.143	0.417	0.961694
Psma5	6.3818e-05	0.84552	0.895	0.694	0.971247
Hmgb2	6.39395e-05	1.90051	0.981	0.944	0.973096
Cdk1	6.44825e-05	4.01891	0.343	0	0.981359
Hsd17b2	6.44825e-05	3.80045	0.343	0	0.981359
Cdkn3	6.44825e-05	3.59836	0.343	0	0.981359
Duoxa1	6.49346e-05	1.44477	0.505	0.083	0.98824
2610528J11Rik	6.54098e-05	2.29844	0.419	0.056	0.995472
Fbln1	6.59742e-05	-1.50035	0.467	0.722	1
Sash1	6.65985e-05	-1.39332	0.705	0.778	1
Rrn3	6.69816e-05	1.98242	0.467	0.083	1
Rab1b	6.72654e-05	1.29072	0.667	0.222	1
Trappc6a	6.73547e-05	0.788792	0.8	0.361	1
Ckap2	6.74355e-05	3.64123	0.381	0.028	1
Plin2	6.75093e-05	-2.48839	0.229	0.5	1
Pmf1	6.77977e-05	1.98738	0.438	0.056	1
Lrrc8c	6.78679e-05	-3.54646	0.067	0.306	1
Cyba	6.78758e-05	-1.89494	0.248	0.528	1
Fam98b	6.84003e-05	1.70414	0.619	0.222	1
Hist1h4i	6.86135e-05	2.93782	0.419	0.056	1
Col23a1	6.90341e-05	-2.38172	0.2	0.5	1
2810474O19Rik	6.92383e-05	-1.47916	0.657	0.806	1
Rpl12	6.92571e-05	0.453622	1	1	1
Rack1	6.92571e-05	0.559865	1	1	1
Kcnip3	7.14719e-05	-2.85133	0.048	0.278	1
Mmd	7.15438e-05	-2.39808	0.181	0.472	1
Bhlhe40	7.24681e-05	-2.43688	0.362	0.611	1
Sspn	7.26825e-05	-3.23085	0.067	0.306	1
Ppp1r14c	7.29662e-05	1.27739	0.61	0.167	1
Comt	7.322e-05	-0.713701	0.914	0.944	1
Sh3bgrl3	7.33504e-05	0.727058	0.971	0.833	1
Sumo2	7.34928e-05	0.524439	0.981	0.944	1
Atp5e	7.35072e-05	0.456735	1	1	1
Smc2	7.52615e-05	2.23297	0.533	0.139	1
Dapk2	7.60897e-05	1.76499	0.543	0.111	1
Fam3c	7.62907e-05	-1.3068	0.552	0.75	1
Fxyd3	7.64763e-05	-0.503838	1	1	1
Pacs1	7.68866e-05	-1.36911	0.61	0.778	1
Ppih	7.7756e-05	1.21877	0.6	0.194	1
Zfp706	7.78363e-05	0.641376	0.952	0.694	1
Rbx1	7.79976e-05	0.529371	1	0.917	1
Grn	7.84546e-05	-1.19069	0.619	0.75	1
Atp5j	7.87759e-05	0.566488	0.99	0.972	1
Ifnar2	7.89729e-05	-1.87382	0.419	0.611	1
Htatip2	7.99033e-05	1.96485	0.438	0.056	1
Pabpc1	8.11435e-05	0.47205	1	0.972	1
Pfdn2	8.13587e-05	0.692637	0.971	0.583	1
Gda	8.1791e-05	-2.30764	0.267	0.556	1
Fam198b	8.21658e-05	-4.48302	0.038	0.25	1
Tet1	8.21658e-05	-3.67145	0.038	0.25	1
Eva1a	8.30161e-05	-3.06075	0.086	0.333	1
Plod2	8.31275e-05	-2.17013	0.19	0.472	1
Ror1	8.42361e-05	-2.88123	0.076	0.333	1
Add3	8.46196e-05	-1.22781	0.743	0.861	1
Ranbp1	8.57487e-05	0.940841	0.981	0.75	1
Mdh1	8.57487e-05	0.807434	0.962	0.806	1
Atp5c1	8.59948e-05	0.63091	0.99	0.833	1
Arhgap11a	8.68309e-05	2.88786	0.333	0	1
Rad51	8.68309e-05	3.35736	0.333	0	1
Krt32	8.68309e-05	4.27597	0.333	0	1
1810010H24Rik	8.70101e-05	-2.32521	0.076	0.333	1
Pdgfb	8.80782e-05	-3.23833	0.143	0.417	1
Gpt	8.8485e-05	1.81808	0.495	0.083	1
Sympk	8.88171e-05	1.63334	0.552	0.139	1
Fndc3a	8.89058e-05	-1.50745	0.762	0.806	1
Atxn7l3b	8.89602e-05	-0.833829	0.914	0.889	1
Sorbs1	8.95231e-05	-2.72264	0.219	0.5	1
mt-Cytb	8.95254e-05	0.369217	1	1	1
Spry1	8.97068e-05	-2.57495	0.19	0.472	1
Cstf2	8.97633e-05	1.53522	0.571	0.167	1
Them5	9.11587e-05	2.21875	0.476	0.083	1
Eef2	9.12971e-05	0.501042	1	1	1
Prim1	9.18788e-05	2.06977	0.438	0.056	1
Alad	9.27238e-05	2.07771	0.39	0.028	1
Llph	9.3553e-05	0.728093	0.971	0.75	1
Atp2b4	9.36596e-05	1.64327	0.571	0.167	1
Tpi1	9.49259e-05	0.864172	0.933	0.667	1
Klhl24	9.53944e-05	-1.27785	0.6	0.75	1
Ubc	9.68131e-05	-0.564776	1	1	1
Rab38	9.79737e-05	1.0852	0.648	0.222	1
Polr2f	9.82363e-05	0.630071	0.962	0.778	1
Bcat2	9.86178e-05	1.39782	0.629	0.194	1
Polr1d	9.86257e-05	0.663544	0.981	0.861	1
Rps27l	9.8719e-05	0.463615	0.981	1	1
Tomm7	0.000100662	0.454939	1	0.944	1
Nbl1	0.000100924	-1.45274	0.629	0.778	1
Smad1	0.000101178	-1.5321	0.676	0.75	1
Ccnb2	0.000101648	4.24094	0.362	0.028	1
Psmb5	0.00010194	0.801071	0.952	0.639	1
Sac3d1	0.000102665	1.67135	0.505	0.111	1
Timm17a	0.00010281	1.10339	0.771	0.306	1
Mad2l1	0.000102924	2.55954	0.41	0.056	1
Nkiras2	0.000103134	1.83545	0.438	0.056	1
Micu1	0.000103479	1.24494	0.705	0.25	1
Nupr1	0.000103702	-1.59756	0.333	0.583	1
Vps13a	0.000105242	0.927909	0.914	0.472	1
Klf4	0.000106273	-1.51518	0.79	0.833	1
Tiam1	0.000107302	0.775552	0.952	0.667	1
Ccdc71	0.000107438	2.18037	0.381	0.028	1
Prelid1	0.000110249	0.744616	0.971	0.722	1
Cdk4	0.000110387	0.951156	0.876	0.444	1
Fap	0.000110463	-4.66314	0	0.139	1
Palm2	0.000110463	-3.97843	0	0.139	1
Aass	0.000110463	-4.10279	0	0.139	1
Adamts9	0.000110463	-4.70126	0	0.139	1
Lmcd1	0.000110463	-3.77542	0	0.139	1
Ano4	0.000110463	-4.85995	0	0.139	1
Tnfrsf11b	0.000110463	-3.99408	0	0.139	1
Iigp1	0.000110463	-6.16409	0	0.139	1
Sall2	0.000110463	-4.17502	0	0.139	1
Pgr	0.000110463	-4.6627	0	0.139	1
Scube3	0.000110463	-3.76411	0	0.139	1
Mt2	0.000110827	0.71507	0.971	0.889	1
Pitpna	0.00011121	0.834591	0.914	0.5	1
Cd59a	0.000112545	-3.19081	0.143	0.417	1
Eif3l	0.000114207	0.905181	0.971	0.556	1
Impa2	0.000114813	1.16023	0.667	0.222	1
Gm28285	0.000115283	1.57708	0.61	0.194	1
Ppp1cc	0.000115912	0.905792	0.848	0.5	1
Psma4	0.000115953	0.832526	0.933	0.722	1
Cit	0.0001165	3.09444	0.324	0	1
Kcnj15	0.0001165	2.91157	0.324	0	1
Gem	0.000116582	-3.19503	0.038	0.25	1
Sncaip	0.000116582	-3.60666	0.038	0.25	1
Ccnd3	0.000119497	-1.60857	0.457	0.667	1
Tpm1	0.000123293	-1.7538	0.952	0.972	1
Prdm5	0.00012851	-2.07191	0.248	0.528	1
Cdkn1a	0.000128737	2.40399	0.505	0.139	1
Smim15	0.000130218	1.05107	0.886	0.389	1
Abhd11	0.000133283	1.14755	0.505	0.111	1
Zbtb4	0.0001346	-1.93275	0.314	0.556	1
Sdhb	0.000137145	0.914702	0.952	0.611	1
B2m	0.000138124	-1.61568	0.648	0.75	1
Reep5	0.000139095	0.742183	0.943	0.833	1
Kif2a	0.000141115	0.882612	0.79	0.417	1
Zfp36	0.000144608	-1.2752	0.705	0.861	1
Smarcd2	0.000146604	0.929271	0.781	0.306	1
Pfkp	0.000147379	1.05578	0.752	0.306	1
Dgki	0.000148066	1.48697	0.543	0.139	1
Ephb2	0.000148389	1.38681	0.657	0.278	1
Tfrc	0.000148838	1.88042	0.514	0.139	1
Ndufb8	0.000149002	0.701643	0.971	0.806	1
Chic1	0.000150225	-3.15609	0.057	0.278	1
Gipc2	0.000150249	3.12301	0.362	0.028	1
Apoo	0.000150636	1.53257	0.467	0.083	1
Akr1b3	0.000151095	1.3507	0.686	0.278	1
Nexn	0.00015232	-3.54204	0.038	0.25	1
Ndufc2	0.000152594	0.664507	0.962	0.722	1
Acads	0.000152805	1.42296	0.514	0.111	1
Selenok	0.00015372	-0.722753	0.971	1	1
Cct3	0.000154052	0.796311	0.952	0.75	1
H19	0.00015575	3.67564	0.314	0	1
Acsbg1	0.00015575	2.81781	0.314	0	1
Hmmr	0.00015575	4.36798	0.314	0	1
Cenpm	0.00015575	2.96132	0.314	0	1
Vdac3	0.000156001	0.88356	0.895	0.611	1
Gmds	0.000158822	-1.61774	0.581	0.778	1
Ptgfrn	0.000160145	0.976946	0.829	0.444	1
Fat4	0.000162091	-4.16339	0.019	0.194	1
Ednra	0.000162091	-3.66638	0.019	0.194	1
Rgs11	0.000162091	-4.12757	0.019	0.194	1
Tgfb2	0.000162996	-2.92088	0.133	0.389	1
Sntb2	0.000163047	-1.39304	0.638	0.75	1
Fas	0.000164743	-2.84283	0.162	0.417	1
Cdc34	0.000164763	1.27956	0.59	0.167	1
Pxdn	0.000165225	-3.03546	0.029	0.222	1
Lifr	0.000166207	-2.38909	0.276	0.528	1
Tmem14c	0.000166807	0.73613	0.933	0.722	1
Sucla2	0.000167899	1.03844	0.781	0.306	1
Apobec1	0.000168157	-1.769	0.429	0.639	1
Lmod1	0.000168321	-5.82415	0.01	0.167	1
Kif5c	0.000168321	-3.89798	0.01	0.167	1
Cacnb4	0.000168321	-4.4907	0.01	0.167	1
Arsj	0.000168321	-4.52177	0.01	0.167	1
Gbp7	0.000168321	-4.14245	0.01	0.167	1
Wif1	0.000168321	-5.21395	0.01	0.167	1
Npas3	0.000168321	-5.06701	0.01	0.167	1
Ppp3ca	0.000168864	0.760676	0.99	0.833	1
Sbf2	0.000169543	-1.01643	0.733	0.944	1
Lta4h	0.000169878	1.10825	0.61	0.194	1
Oxsr1	0.000170702	1.35014	0.61	0.167	1
Mapkapk3	0.000172472	1.18227	0.714	0.306	1
Agr2	0.000173013	2.83375	0.438	0.083	1
Parp8	0.000173339	-2.21554	0.457	0.639	1
Gmfb	0.000173807	1.55027	0.552	0.167	1
Taf10	0.000173953	0.67329	0.943	0.75	1
Mapk6	0.000174423	0.894658	0.819	0.333	1
Ssbp3	0.000174904	-0.83754	0.924	0.917	1
Kalrn	0.000174945	-2.49738	0.276	0.556	1
Cdc123	0.000177876	0.762711	0.848	0.389	1
Atp6v1b1	0.000179205	-3.16491	0.029	0.222	1
Reep4	0.000179312	1.03758	0.714	0.306	1
Tomm40	0.000181296	0.978006	0.857	0.361	1
Foxn3	0.000182656	-0.876732	0.914	0.861	1
Aco2	0.000183641	0.883903	0.895	0.528	1
Lyz2	0.000184161	-1.05292	0.8	0.917	1
Rpl27a	0.000185724	0.401554	1	1	1
Paox	0.000186008	1.57435	0.495	0.111	1
Ly6d	0.000186137	2.99387	0.571	0.222	1
Hs6st2	0.000189079	-2.2191	0.238	0.5	1
Acp1	0.000189376	0.837244	0.952	0.611	1
Zfp385a	0.000189572	0.965915	0.486	0.083	1
Tprn	0.000190463	1.62947	0.419	0.056	1
Gpx4	0.00019282	-0.648771	0.981	0.972	1
Shisa4	0.000193667	-3.60906	0.019	0.194	1
Apoc1	0.000194996	2.05829	0.657	0.361	1
Mindy2	0.000195762	0.84438	0.733	0.306	1
Pbxip1	0.000196119	-2.02938	0.295	0.556	1
Cct4	0.000196212	0.805645	0.952	0.694	1
Plcd1	0.000196431	1.54586	0.41	0.056	1
Map3k20	0.000197157	1.29014	0.905	0.778	1
Stox2	0.000197348	-1.06822	0.8	0.833	1
Psmg3	0.000197383	0.339449	0.571	0.139	1
Supt16	0.000197563	0.855422	0.905	0.639	1
Gpx2	0.000199817	0.42479	1	0.75	1
Cmc1	0.000202233	1.04704	0.743	0.306	1
Nrbp2	0.000203027	-1.91599	0.19	0.472	1
B3galt2	0.000203754	-2.16202	0.257	0.528	1
Slco2a1	0.000205704	-2.41098	0.19	0.444	1
Popdc3	0.000207497	3.04898	0.305	0	1
Cenpt	0.000207497	2.27622	0.305	0	1
Tk1	0.000207497	3.37909	0.305	0	1
Psma7	0.000207757	0.612638	0.981	0.917	1
Ubb	0.000207822	-0.438779	1	1	1
Apopt1	0.000209283	1.04411	0.762	0.333	1
Traf5	0.000210098	1.39484	0.581	0.194	1
Sh3bgrl2	0.000211056	1.8004	0.438	0.083	1
Sec61g	0.000211724	0.471046	0.99	0.944	1
Ncl	0.000211737	0.502729	1	1	1
Grip1	0.000212067	1.17318	0.8	0.417	1
Ift22	0.000213094	1.65458	0.419	0.056	1
Sf3a1	0.000213711	0.994109	0.657	0.222	1
Sp100	0.000216657	-3.54909	0.143	0.389	1
Deptor	0.000218771	-3.28011	0.229	0.472	1
Lurap1l	0.000218853	-1.50482	0.39	0.611	1
Rrm1	0.000220075	1.60511	0.648	0.25	1
Ahcyl2	0.000223181	1.05036	0.819	0.472	1
Hmgn2	0.0002233	1.383	0.771	0.472	1
Actn1	0.000223678	-1.91105	0.486	0.639	1
Ces1d	0.000223827	-0.727885	0.686	0.917	1
Ndufc1	0.000223867	0.621443	1	0.889	1
Mrpl12	0.000226077	0.703981	0.905	0.667	1
Rps27	0.0002281	-0.362069	1	1	1
Ass1	0.00023143	1.60264	0.552	0.167	1
Rrp36	0.00023157	1.24231	0.533	0.139	1
Coq8a	0.000236273	1.7524	0.362	0.028	1
Slc24a3	0.000236378	2.39127	0.467	0.111	1
Rhoq	0.000236865	-1.79773	0.467	0.639	1
Plxna2	0.000236933	1.55355	0.581	0.194	1
Pclo	0.000236989	-1.77248	0.267	0.556	1
Krt8	0.000237212	-0.573811	0.41	0.833	1
Ipo4	0.000237615	1.43618	0.467	0.083	1
Btbd3	0.000239041	0.947881	0.762	0.333	1
Atp8b1	0.000240047	0.810392	0.676	0.222	1
Nfkb1	0.000242561	-1.16506	0.838	0.833	1
Vars	0.000244042	0.735379	0.648	0.194	1
Dhx9	0.000244912	0.641285	0.933	0.5	1
Palmd	0.000245843	-1.89003	0.505	0.639	1
Naaa	0.000247715	1.86834	0.4	0.056	1
Ruvbl1	0.000249511	1.18888	0.667	0.25	1
Mrpl35	0.000249957	0.910586	0.81	0.361	1
Actr3	0.000250476	0.712718	0.952	0.611	1
Rnaseh2b	0.00025093	1.33235	0.552	0.167	1
Ddx24	0.00025315	0.920294	0.886	0.528	1
Hpn	0.00025388	-3.26915	0.048	0.25	1
Klf13	0.000254587	-1.17651	0.876	0.917	1
Kdm6b	0.000255033	-1.19171	0.514	0.722	1
Zfp36l2	0.00025915	-0.940523	0.933	0.944	1
Ier3	0.000259218	-1.93035	0.571	0.694	1
Scrn3	0.00025928	1.97044	0.352	0.028	1
2900097C17Rik	0.000261186	-0.888901	0.838	0.833	1
Zfp740	0.000263821	1.38879	0.543	0.139	1
Srpr	0.000266733	-0.871706	0.676	0.806	1
Mpst	0.000269219	1.53391	0.533	0.167	1
Neo1	0.000270819	-1.11895	0.79	0.861	1
Ifi202b	0.000271591	1.57871	0.495	0.111	1
Ccdc141	0.000271887	-2.23623	0.21	0.472	1
Sulf1	0.000274223	-3.02785	0.143	0.389	1
Fam96b	0.000274454	0.820035	0.838	0.444	1
H1fx	0.000274916	1.78296	0.486	0.111	1
Bub1b	0.000275492	2.98514	0.295	0	1
Mms22l	0.000275492	3.45796	0.295	0	1
Pola2	0.000275492	2.90124	0.295	0	1
Gcat	0.000276788	1.29084	0.59	0.194	1
Shmt2	0.000280711	1.60005	0.486	0.111	1
Creb3l4	0.000282348	-3.14507	0.048	0.25	1
Crebrf	0.000287306	-1.21977	0.686	0.778	1
Mboat1	0.00028788	1.97421	0.495	0.139	1
Snrpf	0.000289835	0.527501	0.99	0.944	1
Nckap1	0.000291263	0.712934	0.971	0.75	1
Nsun2	0.000293534	0.900972	0.79	0.306	1
Akap1	0.000293823	1.31766	0.41	0.056	1
Mrpl38	0.000293927	1.16398	0.629	0.222	1
Gpsm2	0.00029464	1.38109	0.552	0.167	1
Arpp19	0.000295045	0.686874	1	0.833	1
Tns4	0.000296549	0.921909	0.743	0.361	1
Ssx2ip	0.000296574	1.01732	0.667	0.25	1
Il1rn	0.0002985	1.99751	0.352	0.028	1
Eif4b	0.000299009	0.770026	0.962	0.75	1
Ly6a	0.000302527	0.717111	0.924	0.583	1
Slc16a2	0.000304827	-1.4687	0.448	0.667	1
Coro1b	0.000305442	0.671349	0.619	0.194	1
Mgme1	0.000305554	1.9015	0.352	0.028	1
Atp11b	0.000306598	0.939599	0.838	0.444	1
Cwc15	0.000308105	0.802112	0.914	0.611	1
Cep170	0.000308544	-2.77659	0.114	0.361	1
Sf3b4	0.000308767	0.999157	0.676	0.25	1
Dnpep	0.00030936	0.944839	0.505	0.111	1
Dcaf4	0.000309714	1.3456	0.4	0.056	1
Nrg1	0.000311442	-1.61762	0.314	0.611	1
Renbp	0.000313786	-2.80517	0.048	0.25	1
Cgnl1	0.000313786	-3.01354	0.048	0.25	1
Sh2d4a	0.000317013	1.7726	0.505	0.139	1
Prpf38a	0.000317512	0.909279	0.638	0.194	1
Nap1l4	0.000321518	0.609373	0.914	0.444	1
Ano6	0.000326966	-1.57506	0.448	0.611	1
Aimp1	0.000327512	0.70676	0.952	0.778	1
Sec62	0.000329179	-0.609659	0.952	1	1
Usp14	0.000332517	0.851847	0.829	0.444	1
Rcor1	0.000336077	0.982115	0.867	0.472	1
Srsf6	0.000339889	0.787638	0.943	0.583	1
Gm20219	0.000340564	2.23232	0.333	0.028	1
Ahnak	0.000341431	0.590734	1	0.972	1
Nbeal1	0.000342206	-1.25737	0.819	0.806	1
Cstf3	0.000344045	0.97611	0.762	0.361	1
Gars	0.000346207	1.12142	0.686	0.25	1
Rnf126	0.000346207	1.0668	0.686	0.25	1
Dynlt1f	0.000346454	1.16598	0.629	0.194	1
Zfp185	0.000347947	1.41598	0.514	0.139	1
Moxd1	0.000348099	-1.55301	0.438	0.667	1
Sema4d	0.000348171	1.64436	0.39	0.056	1
Hspb11	0.00034905	0.880297	0.714	0.306	1
Cuta	0.000351808	0.839091	0.819	0.389	1
Tcea1	0.000352125	0.610485	0.971	0.722	1
Aff4	0.000354501	-0.82928	0.848	0.917	1
Vps13b	0.000356185	-1.15269	0.895	0.833	1
Cenpk	0.00035702	2.90456	0.333	0.028	1
Anxa5	0.000357203	0.594145	1	0.944	1
Steap4	0.000358692	-3.15993	0.124	0.361	1
Coq7	0.000359474	1.00485	0.686	0.25	1
Glod4	0.000362741	0.792047	0.886	0.583	1
Erbb2	0.000364465	1.7053	0.448	0.111	1
Nusap1	0.000364545	3.73003	0.286	0	1
Zbtb48	0.000364545	2.74093	0.286	0	1
Ccnb1	0.000364545	3.47008	0.286	0	1
Dlgap5	0.000364545	3.11458	0.286	0	1
Cep55	0.000364545	3.48935	0.286	0	1
Emc4	0.000366285	0.82388	0.686	0.25	1
Mdp1	0.000368687	1.12563	0.533	0.139	1
Mplkip	0.000373215	0.607996	0.686	0.25	1
Borcs8	0.000375074	1.0565	0.648	0.222	1
Bola2	0.00037882	0.80081	0.933	0.611	1
Mreg	0.000385967	1.31284	0.533	0.167	1
2410015M20Rik	0.000386685	0.557976	0.981	0.806	1
Tpm3	0.000386685	0.643084	0.971	0.833	1
Cyb5a	0.000387243	-0.706543	0.971	0.944	1
Rsrp1	0.000387332	-0.656859	0.99	0.944	1
Atpif1	0.000387349	0.375917	1	1	1
Rabgap1l	0.000388712	-0.956107	0.695	0.861	1
Kif15	0.000392185	2.88278	0.333	0.028	1
Xrcc1	0.000393673	1.11257	0.543	0.139	1
Abr	0.000396867	0.877207	0.6	0.167	1
Rwdd1	0.000397596	0.69425	0.962	0.667	1
Wdr12	0.000398865	1.12149	0.648	0.25	1
Pdha1	0.000399005	0.742455	0.905	0.556	1
Pid1	0.000399214	-3.89883	0.067	0.278	1
Miga1	0.000399214	-2.95965	0.067	0.278	1
Adtrp	0.000400022	2.24954	0.371	0.056	1
Sptbn1	0.000401177	-0.861893	0.952	0.944	1
P4hb	0.000403998	0.703596	0.962	0.639	1
Calm1	0.000405105	0.573699	0.99	0.972	1
Mlycd	0.000406341	1.5733	0.39	0.056	1
Fam83f	0.000407693	2.45069	0.324	0.028	1
Mecp2	0.000409747	-1.42409	0.533	0.694	1
Eppk1	0.000409874	-1.38441	0.619	0.722	1
Mrpl36	0.000409887	1.01326	0.752	0.361	1
Ube2j2	0.000414405	0.946861	0.8	0.333	1
Fnbp1	0.000418127	1.06477	0.857	0.417	1
Rpl18	0.000423625	0.41875	1	1	1
Timm10	0.000425964	1.05789	0.657	0.222	1
2024-09-08	0.000426748	1.64246	0.381	0.056	1
Dolpp1	0.000427362	2.28818	0.324	0.028	1
Hist1h4h	0.000427362	2.53577	0.324	0.028	1
Soat1	0.000427932	-1.88475	0.314	0.528	1
Atp5h	0.000431249	0.459536	1	0.972	1
Ube2h	0.000432523	-1.06425	0.81	0.889	1
Tmod3	0.000432928	0.881031	0.857	0.5	1
0610010F05Rik	0.000437296	1.92633	0.371	0.056	1
Nfkbia	0.000443357	-1.40818	0.876	0.944	1
Tacc3	0.000443535	1.83234	0.39	0.056	1
Tmem238	0.000445442	0.892025	0.81	0.417	1
Snai2	0.000452692	-1.66659	0.61	0.806	1
N4bp2	0.000459131	-1.6206	0.41	0.611	1
Tsc22d3	0.000472853	-1.08894	0.819	0.806	1
Naa30	0.000473491	1.32327	0.39	0.056	1
Nmd3	0.000475214	0.746898	0.686	0.25	1
Hdac4	0.000477548	-1.06909	0.59	0.75	1
Blnk	0.000477646	1.2587	0.41	0.083	1
Rpl7l1	0.000478325	0.911718	0.848	0.444	1
Tmem54	0.000480809	2.61987	0.276	0	1
Mst1r	0.000480809	2.92979	0.276	0	1
Fam83c	0.000480809	2.56067	0.276	0	1
Eprs	0.000484867	0.621083	0.933	0.583	1
Prelid3b	0.000485391	1.20257	0.543	0.167	1
Rps16	0.000488316	0.331667	1	1	1
Aasdhppt	0.000491257	1.19192	0.629	0.222	1
Ogn	0.000495823	-3.32842	0.038	0.222	1
Sdhc	0.000499881	0.780005	0.838	0.528	1
Tma7	0.000505729	0.594267	0.981	0.917	1
Ptprz1	0.000507548	-0.926392	0.79	0.944	1
Ddx58	0.000515362	-2.44835	0.105	0.333	1
Bloc1s2	0.000520977	0.953741	0.667	0.278	1
Dbf4	0.000527535	1.60797	0.419	0.083	1
Dusp6	0.000527536	-2.25357	0.257	0.5	1
Wsb1	0.000528998	-1.43909	0.552	0.694	1
Sftpd	0.000529655	-4.00195	0.105	0.333	1
Dach1	0.000529655	-2.72149	0.105	0.333	1
Tfb2m	0.000530814	1.18998	0.61	0.222	1
Itga9	0.000531448	-2.51384	0.086	0.306	1
Mrpl2	0.000532693	0.838521	0.714	0.306	1
Crcp	0.000538704	1.39345	0.419	0.083	1
Gdi2	0.000540292	0.748241	0.933	0.694	1
AA986860	0.000542034	1.6491	0.486	0.139	1
Pole2	0.000542402	1.62401	0.333	0.028	1
Kcnh1	0.000546962	-1.43602	0.619	0.778	1
Luzp1	0.000550699	-0.704595	0.914	0.944	1
Fxn	0.000553847	1.51672	0.41	0.083	1
Zfp296	0.000554962	1.17998	0.333	0.028	1
5430416N02Rik	0.000557616	0.889744	0.476	0.111	1
Tcaf1	0.000557616	-1.9799	0.333	0.528	1
Ppp5c	0.000559469	0.989867	0.533	0.167	1
Hopx	0.000561763	1.40591	0.543	0.194	1
St3gal3	0.000561812	-2.28612	0.2	0.444	1
Commd1	0.000563287	0.798473	0.886	0.472	1
Sco2	0.000569415	1.99734	0.352	0.056	1
Sh3bp4	0.000571429	1.13129	0.514	0.139	1
Rps28	0.000572051	0.398363	1	1	1
Colgalt2	0.000572797	-4.15126	0	0.111	1
Gbp5	0.000572797	-3.47613	0	0.111	1
Kank4	0.000572797	-3.40509	0	0.111	1
Dpp6	0.000572797	-4.72931	0	0.111	1
Trpv6	0.000572797	-3.32598	0	0.111	1
Lrp3	0.000572797	-3.61997	0	0.111	1
Synm	0.000572797	-5.95603	0	0.111	1
Shisa2	0.000572797	-3.40751	0	0.111	1
Hs6st3	0.000572797	-5.21997	0	0.111	1
Ppm1e	0.000572797	-3.60774	0	0.111	1
Cys1	0.000572797	-4.10214	0	0.111	1
G930009F23Rik	0.000572797	-3.35002	0	0.111	1
B4galt6	0.000572797	-3.82862	0	0.111	1
Sag	0.000572797	-3.46322	0	0.111	1
Carmn	0.000572797	-4.96735	0	0.111	1
Fam83h	0.000575023	1.17312	0.59	0.194	1
Rbfa	0.000575695	1.14661	0.524	0.139	1
Trim28	0.000580357	0.951426	0.8	0.417	1
Vma21	0.000583009	1.00919	0.743	0.333	1
Tbc1d15	0.000583051	0.966232	0.724	0.278	1
Klhl5	0.000585619	1.61801	0.419	0.083	1
Eif2b1	0.000586976	0.685979	0.524	0.139	1
Zmat1	0.000587859	-3.49855	0.029	0.194	1
Eif3b	0.000590719	1.08116	0.8	0.417	1
Ppp2r2b	0.000592528	-1.78284	0.2	0.472	1
Clk1	0.000595267	-0.773417	0.914	0.917	1
Gar1	0.000596476	0.858148	0.705	0.306	1
Nme2	0.000597312	1.12572	0.676	0.278	1
Zfp503	0.000599015	-1.49706	0.619	0.722	1
Sdcbp2	0.000600973	2.21165	0.314	0.028	1
Rplp1	0.000602811	0.283051	1	1	1
Slc5a8	0.000608091	-3.51402	0.057	0.25	1
Scfd2	0.000612308	1.30211	0.505	0.139	1
Errfi1	0.00061484	-1.46699	0.657	0.75	1
Ube2a	0.000614916	1.08093	0.752	0.361	1
Trim59	0.000617163	1.03815	0.429	0.083	1
Tubb5	0.00062232	1.12543	0.962	0.806	1
Rps4x	0.000624166	0.414856	1	1	1
Ipo5	0.000625585	1.04716	0.724	0.361	1
Ptcd3	0.000628382	0.887686	0.695	0.278	1
Dab2ip	0.000630734	-0.996772	0.638	0.722	1
Igsf9	0.000632127	2.12564	0.267	0	1
Dtl	0.000632127	3.44356	0.267	0	1
Crybg2	0.000632127	2.22991	0.267	0	1
Ccdc18	0.000632127	2.65579	0.267	0	1
Rbfox1	0.000632127	3.01393	0.267	0	1
Sgo1	0.000632127	2.99544	0.267	0	1
Gm24474	0.000632127	2.34866	0.267	0	1
Rarb	0.000646537	-1.50274	0.362	0.611	1
Klk13	0.000648772	1.8167	0.324	0.028	1
Snu13	0.000649351	0.513717	0.962	0.778	1
Cept1	0.000649972	0.812757	0.838	0.389	1
Cst3	0.000657486	0.535687	1	0.917	1
Enho	0.000660961	-3.30038	0.029	0.194	1
Nfkbiz	0.000665839	-1.18485	0.819	0.861	1
Pycr2	0.000667716	1.04718	0.59	0.194	1
Mall	0.0006685	1.79506	0.429	0.111	1
Mrpl28	0.000668871	0.727318	0.79	0.389	1
Adcy2	0.000671379	-2.00031	0.181	0.444	1
Zmiz1	0.000671843	-1.03815	0.819	0.806	1
Pdcd6	0.000672634	0.664493	0.905	0.694	1
Mxd4	0.000674517	-0.860977	0.8	0.833	1
H2afv	0.000680165	0.85385	0.962	0.917	1
Plekhg3	0.000680428	1.21936	0.514	0.139	1
Dap3	0.000682938	1.02395	0.686	0.278	1
Pabpc4	0.000684986	0.770713	0.819	0.444	1
Rangrf	0.000688444	1.08256	0.6	0.222	1
Ece1	0.000689541	-1.16305	0.81	0.833	1
Ipo7	0.000693008	0.716499	0.876	0.528	1
Anapc11	0.000694098	1.02683	0.8	0.444	1
Cenpx	0.000694706	0.833283	0.867	0.528	1
Nip7	0.000703752	1.03895	0.686	0.333	1
Mcm2	0.000706448	2.26879	0.314	0.028	1
Zc3h12a	0.000712399	1.18992	0.429	0.083	1
Cenpv	0.00071646	0.960194	0.562	0.194	1
Rpl27	0.00071682	0.364809	1	1	1
Pus7	0.000720859	1.19504	0.514	0.139	1
Polr3k	0.0007262	0.782218	0.705	0.306	1
Cx3cl1	0.000726209	-2.07808	0.267	0.5	1
Rnf138	0.000727631	0.977333	0.629	0.25	1
B9d1	0.000729068	1.01722	0.505	0.139	1
Palld	0.00073138	-1.70749	0.686	0.778	1
Snrpd3	0.000733963	0.602701	0.971	0.806	1
Cnih4	0.000736277	0.922942	0.867	0.556	1
Ppp2r5a	0.000741702	0.933541	0.867	0.444	1
Polr2j	0.000742052	0.679332	0.886	0.639	1
Tor2a	0.000745758	1.44972	0.448	0.111	1
Cyp2b10	0.000745758	0.811314	0.448	0.111	1
Tgm1	0.000754118	1.4786	0.371	0.056	1
Ssna1	0.000754701	0.826382	0.829	0.444	1
Abcc4	0.000754823	0.927473	0.676	0.278	1
Prodh	0.000757686	1.9004	0.352	0.056	1
Pde4dip	0.000761695	-2.09767	0.267	0.472	1
Cadm1	0.000763853	-1.40663	0.648	0.722	1
Tbc1d2	0.000764815	1.82597	0.39	0.083	1
Hnrnpl	0.000765594	0.567471	0.943	0.861	1
Med8	0.000787812	1.17439	0.61	0.25	1
Cecr2	0.000792102	1.39642	0.476	0.139	1
Marcksl1	0.000792691	-1.30324	0.562	0.667	1
Necab1	0.000793118	-4.2111	0.019	0.167	1
Astn2	0.000793118	-4.69498	0.019	0.167	1
Egr3	0.000793118	-4.27051	0.019	0.167	1
Nrep	0.000793118	-4.40835	0.019	0.167	1
Mrfap1	0.000794167	0.510705	0.981	0.889	1
Rpl19	0.000794527	0.339856	1	1	1
Ndufv1	0.000801773	0.84195	0.838	0.417	1
Lnx2	0.000803974	1.40137	0.371	0.056	1
Fryl	0.000804413	-0.978308	0.905	0.917	1
Apex1	0.000807298	1.04481	0.724	0.333	1
Hnrnpf	0.00080811	0.479075	0.981	0.944	1
Myb	0.00080866	2.05849	0.352	0.056	1
Slc4a4	0.000809378	-2.88617	0.143	0.361	1
Plk2	0.000811829	-2.68939	0.171	0.389	1
Plscr2	0.000812607	-3.18174	0.057	0.25	1
Mvb12b	0.000814111	-1.80875	0.257	0.472	1
Ebpl	0.000814605	-1.87589	0.324	0.528	1
Mrps24	0.000814648	0.690526	0.895	0.667	1
Serf2	0.00081513	0.376648	1	1	1
Tbc1d8	0.000816455	0.970645	0.648	0.25	1
Tsnax	0.000817949	1.04338	0.657	0.25	1
Iffo2	0.000818582	-1.91134	0.352	0.556	1
Cdc25a	0.000821262	0.960956	0.371	0.056	1
Mtch2	0.000822768	0.809001	0.829	0.444	1
Nr1d2	0.000826501	-1.70777	0.286	0.528	1
Cysrt1	0.000828482	2.75687	0.257	0	1
Ccna2	0.000828482	3.26442	0.257	0	1
Suox	0.000828482	2.12943	0.257	0	1
Lacc1	0.000828482	2.28051	0.257	0	1
Bcl11a	0.00083242	-1.1389	0.8	0.806	1
Dnajc9	0.000836714	1.37172	0.61	0.278	1
1110008F13Rik	0.000841719	0.688674	0.943	0.694	1
Arl4a	0.000841832	1.18024	0.59	0.222	1
Fkbp8	0.000841929	0.764888	0.819	0.417	1
2200002D01Rik	0.000845038	0.915909	0.81	0.389	1
Rpl8	0.000850601	0.343182	1	1	1
Ndufb6	0.000851095	0.702192	0.905	0.583	1
Slc25a17	0.000852023	0.494378	0.876	0.528	1
Agmo	0.000853248	-1.99483	0.257	0.5	1
Gm9493	0.000858771	1.01856	0.495	0.139	1
Fkbp2	0.000858991	0.645201	0.943	0.75	1
Klhl13	0.000860236	-3.46898	0.01	0.139	1
Pcdh18	0.000860236	-3.34601	0.01	0.139	1
Tagln	0.000860236	-8.12118	0.01	0.139	1
Ccrl2	0.000860236	-3.45442	0.01	0.139	1
Mef2c	0.000860236	-4.32794	0.01	0.139	1
Mboat2	0.000860236	-4.38193	0.01	0.139	1
Meg3	0.000860236	-4.79094	0.01	0.139	1
Runx2os1	0.000860236	-3.30364	0.01	0.139	1
Bgn	0.000863486	-4.09405	0.019	0.167	1
Sybu	0.000863486	-3.42156	0.019	0.167	1
Asxl3	0.000863486	-3.89569	0.019	0.167	1
Psmg2	0.000869925	0.837978	0.581	0.194	1
Meaf6	0.000878582	0.866584	0.562	0.194	1
Epb41l2	0.000884432	-2.14964	0.257	0.472	1
Ldlrad3	0.000893441	0.593168	0.686	0.25	1
Atf3	0.000894887	-0.990934	0.562	0.778	1
Rpl6	0.00089504	0.364791	1	1	1
Fbxo11	0.000895686	-0.890754	0.8	0.889	1
Gale	0.000898729	1.40927	0.438	0.111	1
Nudt19	0.000900099	0.877912	0.457	0.111	1
Reck	0.000900801	-3.50998	0.019	0.167	1
Gng11	0.000900801	-3.96781	0.019	0.167	1
Plxna4	0.000902989	-4.12568	0.01	0.139	1
Acss3	0.000902989	-4.18318	0.01	0.139	1
Mrpl22	0.000903217	0.739272	0.629	0.25	1
Tead1	0.000904425	-1.02266	0.733	0.806	1
Itgb1	0.000910094	-0.434525	0.962	0.972	1
Ptges3	0.000925617	0.483407	0.981	0.917	1
Eml4	0.000929557	-1.43484	0.619	0.694	1
Nup188	0.000935637	1.51934	0.4	0.083	1
Gtf2h4	0.000940824	1.62995	0.39	0.083	1
Slc35b3	0.00094297	2.00995	0.305	0.028	1
H1f0	0.000943622	1.01595	0.81	0.5	1
Nudt1	0.000945638	1.31037	0.448	0.111	1
Nav3	0.000947704	-3.36249	0.01	0.139	1
Nkd1	0.000947704	-3.89334	0.01	0.139	1
Nckap5l	0.000947704	-3.37644	0.01	0.139	1
Map4k3	0.000949746	-1.22551	0.781	0.722	1
Pdgfc	0.000950765	-2.26488	0.39	0.583	1
Mbp	0.000950883	0.93833	0.762	0.361	1
S100a4	0.000951357	2.01392	0.533	0.194	1
Bad	0.000959098	0.676089	0.771	0.333	1
Erp29	0.000965526	0.709791	0.895	0.667	1
Rfc4	0.000966576	1.5837	0.467	0.139	1
Aatf	0.000970428	1.03862	0.686	0.306	1
Ddx6	0.000973488	-0.539638	0.981	0.889	1
Eif4e2	0.000975541	0.898221	0.686	0.25	1
Synpo	0.000976673	-2.84673	0.171	0.389	1
Mertk	0.000978211	-2.60706	0.114	0.333	1
Lin54	0.00097826	1.48826	0.362	0.056	1
Gria3	0.000979955	-3.12736	0.019	0.167	1
Samd1	0.000980249	1.65344	0.39	0.083	1
Taco1	0.000981304	1.74437	0.352	0.056	1
Hist1h1c	0.00098311	1.55411	0.61	0.278	1
Nsd2	0.00098631	1.48747	0.543	0.194	1
Smo	0.000990801	0.993854	0.705	0.333	1
Exoc5	0.000995647	0.677064	0.781	0.361	1
Noc2l	0.00100076	0.713364	0.629	0.222	1
Coq9	0.00100448	1.26901	0.467	0.139	1
Acsl5	0.00100463	1.06216	0.733	0.361	1
P3h4	0.00100626	1.18478	0.571	0.222	1
Aqr	0.0010073	0.68696	0.771	0.361	1
Prkab1	0.00100831	1.04721	0.638	0.25	1
Hist1h1e	0.00100952	1.59336	0.486	0.139	1
Hs6st1	0.00101332	0.940753	0.733	0.361	1
Ctsb	0.00101466	-0.658543	0.952	0.917	1
Glmn	0.00101619	0.684244	0.419	0.083	1
Ppp2r3a	0.00101715	0.836481	0.943	0.75	1
Atp1b1	0.00101729	-1.15927	0.419	0.694	1
Cobl	0.00101863	0.648328	0.819	0.472	1
Lgals1	0.00102191	-1.75462	0.2	0.444	1
Coa3	0.00103399	0.797504	0.895	0.556	1
Wdr35	0.00104273	1.18421	0.448	0.111	1
Vcan	0.00104335	-3.22989	0.01	0.139	1
Tmem107	0.0010436	0.918263	0.714	0.306	1
Naa50	0.0010485	0.672315	0.971	0.611	1
Rps24	0.00105919	0.39699	1	1	1
Usp18	0.00105955	0.521279	0.429	0.111	1
Mkl2	0.00106205	-0.905778	0.781	0.806	1
Mrpl11	0.00106206	0.927496	0.686	0.278	1
Ptk2b	0.0010685	1.88277	0.352	0.056	1
Bzw1	0.00106961	0.673976	0.943	0.75	1
Fam111a	0.0010806	1.82322	0.429	0.111	1
Kif4	0.00108254	2.94591	0.248	0	1
Tmem69	0.00108254	2.24244	0.248	0	1
Clspn	0.00108254	3.54887	0.248	0	1
Asf1b	0.00108254	2.81648	0.248	0	1
Ftl1-ps1	0.00108254	2.29328	0.248	0	1
Klrg2	0.00108254	2.24597	0.248	0	1
Txnl1	0.00108603	0.521292	0.924	0.778	1
Scaper	0.00109951	-1.20054	0.733	0.778	1
Ints9	0.00110344	0.884093	0.648	0.25	1
Ccdc51	0.0011047	1.77494	0.305	0.028	1
Sp1	0.00111527	-0.974505	0.695	0.778	1
Ccdc58	0.00111582	0.775433	0.762	0.389	1
Tmem60	0.00111971	0.75231	0.495	0.139	1
Ext1	0.00112933	-0.910739	0.79	0.889	1
Tfcp2l1	0.00114023	-2.56306	0.21	0.444	1
Commd3	0.00114521	0.838003	0.81	0.361	1
Apool	0.00114911	1.28837	0.495	0.167	1
Ftl1	0.00115132	0.546737	1	1	1
Zfp26	0.00115821	1.34957	0.448	0.139	1
Erh	0.00116093	0.58515	0.943	0.722	1
Mcmbp	0.00116578	0.822526	0.781	0.389	1
Frrs1	0.00116961	1.05516	0.571	0.194	1
Jdp2	0.00117139	-1.96278	0.314	0.5	1
Nup62	0.00117396	1.14346	0.524	0.167	1
Capn1	0.00117957	1.0122	0.714	0.333	1
G6pdx	0.00118056	1.0039	0.552	0.194	1
Celsr1	0.00118547	0.697691	0.838	0.417	1
Dync1i2	0.00118607	0.466684	0.962	0.778	1
Dennd1a	0.00119199	-0.872379	0.81	0.861	1
Mphosph6	0.00119269	0.705172	0.505	0.139	1
Tmem109	0.00119407	0.67711	0.876	0.528	1
Il17rc	0.00120795	1.01142	0.533	0.167	1
Sema3a	0.00120803	-2.64288	0.095	0.306	1
Arhgef40	0.00120803	-2.31839	0.095	0.306	1
Uqcrh	0.0012101	0.403828	1	1	1
Ppp1ca	0.00121594	0.635866	0.971	0.75	1
Lpcat2	0.00122407	0.668264	0.857	0.472	1
Ankrd49	0.00122902	1.24632	0.514	0.194	1
Mbnl2	0.0012303	-0.515359	1	0.972	1
Zbtb7c	0.00123611	0.597471	0.848	0.389	1
Abcb1b	0.00124108	1.20987	0.448	0.111	1
Fbxl6	0.00124108	1.42125	0.448	0.111	1
Anxa4	0.00124592	0.826032	0.848	0.472	1
Sema6d	0.00125187	-2.40475	0.152	0.361	1
Shmt1	0.00125337	1.17207	0.438	0.111	1
Uqcrc2	0.00126309	0.590257	0.952	0.722	1
Dohh	0.00126786	0.705081	0.619	0.194	1
Eif3e	0.00127111	0.447358	0.981	0.889	1
Tbca	0.00127149	0.431936	0.981	0.944	1
Mpp1	0.00127275	1.20297	0.543	0.194	1
Acyp2	0.0012766	-2.23706	0.276	0.5	1
Mcm7	0.00129162	1.27045	0.648	0.278	1
Stap2	0.00129765	2.02099	0.286	0.028	1
Sntb1	0.00130939	-1.47184	0.705	0.778	1
Vdac2	0.00130977	0.499545	0.943	0.833	1
Sirpa	0.00130982	-2.0443	0.143	0.361	1
Zbtb1	0.00131785	-1.28899	0.448	0.611	1
Ddrgk1	0.00131871	-0.835005	0.695	0.778	1
Lman2	0.00132263	0.74156	0.876	0.5	1
Tmem219	0.00132431	0.825801	0.495	0.139	1
Wnt7b	0.0013284	1.45993	0.39	0.083	1
Anxa11	0.00133508	0.796742	0.657	0.306	1
Rnpepl1	0.00133634	0.786609	0.6	0.25	1
Dr1	0.00133846	1.38111	0.476	0.167	1
Diexf	0.00134657	1.49428	0.352	0.056	1
Braf	0.00134774	-1.13463	0.762	0.806	1
Tanc2	0.00135232	-0.761576	0.905	0.917	1
Lsm7	0.00135377	0.79993	0.829	0.528	1
N6amt1	0.00135866	0.814002	0.524	0.167	1
Far1	0.00136071	0.577091	0.914	0.556	1
Chst9	0.00136506	-2.39899	0.133	0.361	1
Mitf	0.0013807	-3.06101	0.086	0.278	1
Pygo1	0.0013807	-2.81725	0.086	0.278	1
Zfp593	0.00138354	0.974794	0.524	0.167	1
Snf8	0.00138855	0.822797	0.8	0.389	1
Znrf2	0.0013887	0.693627	0.829	0.444	1
Als2cl	0.00139189	1.31499	0.429	0.111	1
Rnmt	0.00139366	0.586081	0.524	0.139	1
Pcbp1	0.00140074	0.566598	0.981	0.778	1
Dis3	0.00140128	1.39364	0.419	0.111	1
Tmcc3	0.00140304	1.9698	0.295	0.028	1
C330027C09Rik	0.0014038	1.45083	0.352	0.056	1
Nuf2	0.00141033	2.64098	0.238	0	1
Plk1	0.00141033	2.70704	0.238	0	1
Nt5dc2	0.00141033	2.35439	0.238	0	1
Mb21d1	0.00141033	2.4176	0.238	0	1
Slc16a13	0.00141033	2.30021	0.238	0	1
Sqor	0.00141511	0.881108	0.486	0.139	1
Ppp1r13l	0.00142075	1.02665	0.533	0.194	1
Trnt1	0.00142661	0.687102	0.59	0.194	1
Zbtb8os	0.00142796	0.835554	0.619	0.222	1
Psmb4	0.00143077	0.667286	0.943	0.639	1
Lrrk2	0.00143987	0.793065	0.41	0.083	1
Sf3a3	0.00144373	0.83927	0.657	0.278	1
Snrnp25	0.0014478	1.40384	0.381	0.083	1
Prdx2	0.00144811	0.506543	0.981	0.806	1
Itm2b	0.00145016	-0.313452	1	1	1
2024-03-03	0.00146096	-1.77098	0.352	0.583	1
Smarce1	0.00149285	0.570174	0.876	0.417	1
Phip	0.00149325	-0.690841	0.924	0.889	1
Vdr	0.00149449	-2.02628	0.333	0.528	1
Triqk	0.00151128	-2.74327	0.067	0.25	1
Osgin1	0.00151835	0.998457	0.438	0.111	1
Gfm2	0.0015236	0.850816	0.486	0.139	1
Ier2	0.00152613	-1.4556	0.819	0.833	1
Trap1	0.00152793	0.992031	0.629	0.25	1
Ankrd22	0.0015332	1.63242	0.333	0.056	1
Tnfaip2	0.0015341	-2.81701	0.076	0.278	1
Nt5c3	0.00154289	1.08042	0.571	0.222	1
Cnih1	0.00154599	0.57958	0.838	0.444	1
Wwtr1	0.00154712	-1.35147	0.619	0.694	1
Jagn1	0.00154974	0.688006	0.629	0.222	1
Rhob	0.0015535	-1.57801	0.457	0.639	1
Ltf	0.00156634	-5.58872	0.695	0.75	1
Tmem65	0.00156988	0.825888	0.848	0.472	1
Asna1	0.00158442	0.815655	0.648	0.222	1
Glud1	0.00158634	0.706836	0.962	0.667	1
Ndufs5	0.00159668	0.576164	0.971	0.833	1
Sh3d19	0.00159853	-0.623075	0.971	0.944	1
Utp20	0.0016039	0.511374	0.629	0.222	1
Krt18	0.00160675	-2.13156	0.362	0.583	1
Elob	0.00161189	0.466001	1	0.972	1
Ndufa11	0.00162344	-0.57164	0.962	0.889	1
Il1rl2	0.00162596	1.06867	0.571	0.222	1
Gins2	0.00162977	1.61909	0.343	0.056	1
Nat10	0.00163274	1.55797	0.333	0.056	1
Fstl1	0.00163659	-2.74057	0.133	0.333	1
Gipc1	0.00164853	0.563921	0.762	0.333	1
Cep83	0.00165358	0.993084	0.61	0.25	1
1110008L16Rik	0.00165377	1.23016	0.429	0.111	1
Usp3	0.00165405	0.840165	0.724	0.333	1
Phgdh	0.0016542	1.04639	0.752	0.472	1
Emg1	0.00166385	0.629285	0.848	0.583	1
Tcerg1	0.00166393	0.749172	0.81	0.5	1
Amotl2	0.00166659	-1.77747	0.286	0.5	1
Ankrd50	0.00166722	1.74455	0.333	0.056	1
Srsf1	0.00166936	0.587763	0.876	0.611	1
Vps37b	0.00166975	0.994236	0.514	0.167	1
Fut9	0.0016729	-2.89149	0.086	0.278	1
Trim12c	0.00167617	-2.84676	0.133	0.333	1
Baiap2	0.00167756	0.811143	0.819	0.472	1
Nwd1	0.00167968	-3.26671	0.038	0.194	1
Serpinb6b	0.0016855	-1.87933	0.295	0.5	1
Srsf3	0.00169183	0.524601	0.99	0.917	1
Ddx39b	0.00170313	0.779483	0.914	0.667	1
Irf2bpl	0.00170324	-1.0369	0.752	0.75	1
Gatad1	0.00170523	0.566421	0.848	0.417	1
Trabd	0.00171123	1.03972	0.61	0.25	1
Ndufb5	0.00173233	0.517274	0.981	0.861	1
Vegfc	0.00173894	-3.20589	0.038	0.194	1
Sertad4	0.00174094	-2.10709	0.248	0.444	1
Prom1	0.00175057	-2.88798	0.067	0.25	1
Pmpcb	0.00175153	0.788946	0.667	0.278	1
Ncoa1	0.00175898	-1.24498	0.705	0.75	1
Klf9	0.00176635	-1.52693	0.619	0.694	1
Clta	0.00177577	0.375054	1	0.972	1
Lrrc59	0.00178116	0.681	0.667	0.278	1
Fry	0.00178464	-1.2537	0.495	0.667	1
Dnajc3	0.00179724	-0.698668	0.838	0.861	1
Pinlyp	0.0017973	2.02677	0.276	0.028	1
Gpr137	0.0017973	1.98718	0.276	0.028	1
Dusp22	0.00179871	0.973721	0.6	0.222	1
Sec61a2	0.00180625	0.743443	0.543	0.167	1
Thap1	0.00181195	1.01694	0.333	0.056	1
Btg2	0.0018132	-1.18616	0.924	0.889	1
Mmp2	0.00181956	-2.93876	0.105	0.306	1
Fpgs	0.00182296	0.553969	0.39	0.083	1
Nans	0.00182591	0.927854	0.514	0.167	1
Ap1ar	0.00182672	0.859154	0.714	0.361	1
Nrarp	0.00183213	2.24628	0.229	0	1
Adh1	0.00183213	1.98644	0.229	0	1
Melk	0.00183213	2.56563	0.229	0	1
Rnf32	0.00183213	2.83991	0.229	0	1
Vcpkmt	0.00183213	2.0639	0.229	0	1
Gm26858	0.00183213	2.31297	0.229	0	1
Kif20a	0.00183213	3.01163	0.229	0	1
Ncapg2	0.00183805	3.13403	0.276	0.028	1
Atad3a	0.00184055	1.11163	0.552	0.194	1
Mcur1	0.00184192	0.71276	0.533	0.167	1
0610012G03Rik	0.00184931	0.595999	0.819	0.472	1
Frem2	0.00185001	1.79608	0.324	0.056	1
Syt8	0.00185001	1.64338	0.324	0.056	1
Piga	0.00185346	1.54001	0.4	0.111	1
Lypd3	0.00185756	1.90733	0.286	0.028	1
Synpo2	0.00186328	-3.89045	0.038	0.194	1
Arrdc3	0.00186793	-1.46386	0.533	0.694	1
Coq4	0.00187385	0.69622	0.381	0.083	1
Krcc1	0.00187578	0.58397	0.924	0.639	1
Atox1	0.0018779	0.456351	0.99	0.889	1
Rpl36a	0.00187833	0.393949	1	1	1
Paqr4	0.00189346	1.80262	0.352	0.083	1
Spats2	0.00189971	-1.71305	0.333	0.528	1
Aes	0.0019039	0.578387	0.981	0.75	1
Nubp1	0.00190584	1.02614	0.552	0.194	1
Dera	0.00191098	1.26066	0.381	0.083	1
Mrps21	0.00191468	0.620257	0.914	0.722	1
Tada1	0.00192151	1.24892	0.343	0.056	1
Esrp2	0.00192211	2.05232	0.276	0.028	1
Lipf	0.00192216	-1.21238	0.8	0.861	1
Erbb3	0.00192651	0.789734	0.638	0.278	1
Qk	0.00193313	-0.78153	0.924	0.889	1
Antxr1	0.00193608	0.820119	0.8	0.444	1
Gstp1	0.00194751	0.844561	0.705	0.333	1
Hs3st1	0.00194879	1.29344	0.381	0.083	1
Fbxo22	0.001962	0.96068	0.562	0.194	1
Taf1d	0.00196292	0.57754	0.924	0.611	1
Lyzl4	0.00196657	-2.56034	0.067	0.25	1
Aldh16a1	0.00196814	0.752062	0.333	0.056	1
Lpcat4	0.00198454	1.59284	0.286	0.028	1
Fam207a	0.00199113	1.2639	0.41	0.111	1
Rcc1	0.00199539	0.879138	0.514	0.167	1
Cited2	0.00199622	-1.39905	0.429	0.583	1
Pradc1	0.00200921	1.65468	0.39	0.083	1
Ppp2r5d	0.00200921	1.20314	0.39	0.083	1
Ube2m	0.00201894	0.533843	0.876	0.5	1
Timm9	0.00202254	0.758134	0.657	0.278	1
Phlda1	0.00203187	-1.90417	0.352	0.556	1
Sgcd	0.00203534	1.34743	0.448	0.139	1
Nudt5	0.00203708	0.872894	0.695	0.306	1
Nr2f2	0.00204008	-0.520526	0.733	0.889	1
Ccl27a	0.00204276	-1.9941	0.219	0.417	1
Kmt2a	0.00204277	-0.769183	0.838	0.861	1
Jade1	0.00204411	-1.97044	0.476	0.583	1
Rcn2	0.00204583	-1.21183	0.59	0.667	1
Pigh	0.0020485	1.26615	0.39	0.083	1
Ak2	0.00205615	0.791603	0.676	0.306	1
Nde1	0.00205972	1.36258	0.457	0.139	1
Etfb	0.00206439	0.751437	0.933	0.611	1
Dtna	0.00206515	-3.30644	0.038	0.194	1
Bag6	0.00206909	0.754384	0.61	0.278	1
Tmem43	0.00207617	0.48683	0.648	0.278	1
Adam17	0.00209034	0.841463	0.676	0.306	1
Ppm1g	0.00209486	0.621837	0.8	0.417	1
Dhrs1	0.00209849	0.668201	0.695	0.278	1
Nup37	0.00210247	0.861543	0.448	0.111	1
Afdn	0.00210326	-1.23238	0.733	0.75	1
Ccdc66	0.00210963	-2.13731	0.238	0.444	1
Acadvl	0.00211196	0.770065	0.648	0.25	1
Cacybp	0.00212294	0.718023	0.895	0.611	1
Pmpca	0.00213315	1.03812	0.495	0.167	1
Anapc16	0.00213404	0.435905	0.857	0.444	1
Cul4b	0.00214155	0.679845	0.448	0.111	1
Stx6	0.00215041	-1.11948	0.543	0.667	1
0610009B22Rik	0.0021506	1.00304	0.59	0.25	1
Ndufa12	0.00215417	0.586545	0.952	0.722	1
Vamp3	0.00216105	0.777042	0.6	0.25	1
Rhobtb1	0.00217061	0.936705	0.39	0.083	1
C3	0.0021717	-3.43168	0.19	0.389	1
Fbl	0.00217411	0.649257	0.914	0.556	1
Chaf1a	0.00219593	1.92368	0.276	0.028	1
Itgav	0.00220315	-0.927839	0.752	0.75	1
Pdk1	0.00221762	1.92415	0.267	0.028	1
Ikzf2	0.00222285	0.885004	0.876	0.722	1
Sh3bgrl	0.00223157	-0.780184	0.762	0.778	1
Eif4a2	0.0022341	-0.576711	0.933	0.944	1
Psmg1	0.00223691	1.36523	0.457	0.167	1
Mical3	0.00224083	-1.24302	0.676	0.722	1
Caprin1	0.00224868	0.551247	0.943	0.667	1
Mpc1	0.00225244	0.564546	0.905	0.806	1
Kif21a	0.00225449	0.605735	0.99	0.917	1
Diaph1	0.00225758	0.690221	0.933	0.639	1
Tmem246	0.00226123	1.27057	0.486	0.167	1
Txnl4a	0.00226476	0.781592	0.79	0.417	1
Trim16	0.00226769	1.87434	0.267	0.028	1
Swi5	0.00227118	0.437011	0.971	0.889	1
mt-Co3	0.00227257	0.257746	1	1	1
Abhd14a	0.00227685	0.90629	0.543	0.194	1
Snx10	0.00227749	-2.6842	0.133	0.333	1
Selenoi	0.00228458	0.748377	0.667	0.278	1
Cdc5l	0.00229637	0.68687	0.848	0.389	1
Gstm5	0.00231116	-1.37195	0.467	0.639	1
Tmem126b	0.00231314	0.645051	0.448	0.139	1
Tmem160	0.00231314	-1.79683	0.324	0.5	1
Ap1s3	0.00231635	0.989668	0.543	0.194	1
Ilf2	0.00231664	0.741211	0.762	0.417	1
Kif11	0.0023188	2.75411	0.267	0.028	1
Usp10	0.00233328	0.447276	0.733	0.306	1
Car8	0.00233516	-1.52851	0.219	0.444	1
Ndufv2	0.00233903	0.46979	0.933	0.694	1
Slc16a9	0.00234382	1.01244	0.39	0.083	1
Mrpl17	0.0023499	0.698654	0.838	0.472	1
Fam57a	0.00235071	1.50243	0.362	0.083	1
Atg4d	0.00235555	1.13226	0.448	0.139	1
Cdkn2c	0.00236201	1.8557	0.305	0.056	1
Dhrs4	0.00236501	0.858913	0.619	0.25	1
Ncs1	0.00237161	1.36703	0.324	0.056	1
Fbxw9	0.00237161	1.45672	0.324	0.056	1
Bach2	0.00237236	-0.836667	0.552	0.694	1
Fzd10	0.00237348	2.14903	0.219	0	1
Kbtbd3	0.00237348	2.09196	0.219	0	1
Lsm11	0.00237348	1.96992	0.219	0	1
Unc5a	0.00237348	1.94741	0.219	0	1
Fbp2	0.00237348	2.302	0.219	0	1
Trip13	0.00237348	2.24441	0.219	0	1
Plekhh1	0.00237348	2.29892	0.219	0	1
Efcab11	0.00237348	2.28586	0.219	0	1
Csta1	0.00237348	3.22161	0.219	0	1
Aspm	0.00237348	3.51142	0.219	0	1
Zbtb7b	0.00237376	1.44158	0.4	0.111	1
Srp72	0.0023817	0.761287	0.838	0.528	1
Tmem167	0.00238992	0.692534	0.886	0.528	1
Rrbp1	0.00239681	-0.571936	0.933	0.917	1
Slit3	0.00240429	-2.19251	0.067	0.25	1
Pwp1	0.00240574	0.773831	0.495	0.139	1
Ccser2	0.00240869	-1.06574	0.6	0.722	1
Tbck	0.00241077	0.627924	0.581	0.222	1
Mblac2	0.00242706	0.950173	0.486	0.167	1
Grk3	0.00244178	-2.23694	0.133	0.333	1
Kctd3	0.00244714	1.34203	0.457	0.167	1
Acsl1	0.00247022	1.10547	0.486	0.167	1
Ccne2	0.00247851	2.68451	0.267	0.028	1
Traf7	0.00247901	0.638176	0.448	0.111	1
Txnip	0.0024969	-0.617571	0.99	1	1
Xkr4	0.00250509	1.78819	0.276	0.028	1
Cwh43	0.00250509	1.47164	0.276	0.028	1
Elac2	0.00250509	1.54491	0.276	0.028	1
Epha4	0.00250985	-1.80778	0.419	0.583	1
Pus10	0.00251229	1.1557	0.429	0.139	1
Nfia	0.00251621	-0.567611	0.971	0.972	1
Akap7	0.00251699	-2.04376	0.238	0.444	1
Srd5a3	0.00253238	1.12421	0.448	0.139	1
Zfp692	0.00253238	1.21021	0.448	0.139	1
Sun1	0.00254364	0.493508	0.705	0.306	1
Tsc22d2	0.0025454	-1.12994	0.638	0.833	1
Bdnf	0.00256033	1.16659	0.276	0.028	1
Eif1ad	0.00257316	0.583515	0.629	0.25	1
Bbx	0.00257612	-0.872937	0.81	0.833	1
Prnp	0.00259034	-1.07077	0.6	0.694	1
Ccdc124	0.00259599	0.631548	0.752	0.361	1
Myc	0.00259658	0.874942	0.552	0.194	1
Eif3d	0.00259712	0.389014	0.848	0.5	1
Myo5a	0.00260348	0.874326	0.667	0.278	1
Cachd1	0.00260348	1.34393	0.648	0.333	1
Dtymk	0.00260598	0.868946	0.81	0.5	1
Hspa2	0.00261668	-2.46603	0.162	0.361	1
Bcl2l1	0.00261868	-1.78475	0.429	0.556	1
Chchd1	0.00262846	0.663205	0.933	0.583	1
Sdad1	0.00263122	0.783928	0.533	0.167	1
Shank2	0.00263513	-4.78749	0.029	0.167	1
Rbm24	0.00263513	-3.61164	0.029	0.167	1
Gm47123	0.00263513	-3.1876	0.029	0.167	1
Tgfb3	0.00263513	-3.56952	0.029	0.167	1
Itpa	0.0026404	0.86462	0.61	0.222	1
Vmac	0.00264754	-2.64943	0.114	0.306	1
Trmt10a	0.00265247	1.44307	0.352	0.083	1
Eif2b5	0.00266582	0.929097	0.571	0.25	1
Elf4	0.00268221	1.32793	0.314	0.056	1
Tnfsf12	0.00268776	-2.96464	0.076	0.25	1
Abhd17c	0.0026943	0.81392	0.705	0.333	1
Hexb	0.00269451	-1.2103	0.676	0.667	1
Ccdc77	0.00270596	1.16371	0.381	0.083	1
Birc3	0.00270686	-2.22096	0.219	0.417	1
Txn2	0.00270912	0.56705	0.867	0.583	1
Capns1	0.00272178	0.652242	0.962	0.667	1
Pigm	0.00272446	0.259721	0.333	0.056	1
Fam204a	0.00272531	0.510404	0.638	0.222	1
Erbin	0.00273309	-0.640468	0.924	0.889	1
Tm4sf1	0.00273352	-3.92667	0.029	0.167	1
Tlr2	0.00273352	-3.05885	0.029	0.167	1
Tns2	0.00273985	-2.63686	0.133	0.333	1
Nop56	0.00274838	1.065	0.743	0.444	1
Ring1	0.00276327	-1.64694	0.286	0.472	1
Dhrs9	0.00276419	0.545843	0.419	0.111	1
Timm8b	0.0027719	0.580105	0.848	0.444	1
Scp2	0.00277579	0.485024	0.962	0.778	1
Arl6ip4	0.00277789	0.623424	0.743	0.333	1
Son	0.00278401	-0.5004	0.981	0.972	1
Nudc	0.00279397	0.681708	0.914	0.722	1
Psmb7	0.00279478	0.580469	0.914	0.444	1
Snx2	0.00279478	-0.722573	0.771	0.861	1
Mrpl9	0.00280771	0.847007	0.657	0.278	1
Pomp	0.0028265	0.454624	0.981	0.889	1
Ypel5	0.00283142	-1.37117	0.438	0.583	1
Cpt2	0.00283561	1.16963	0.371	0.083	1
Cndp2	0.00284079	0.695138	0.41	0.111	1
Snrpd2	0.00284918	0.482801	0.99	0.917	1
Actr2	0.00287338	0.54383	0.933	0.75	1
Ddx17	0.0028818	-0.80398	0.857	0.889	1
Cep85l	0.00289997	-2.26711	0.143	0.333	1
Ptpn14	0.00291449	-0.685095	0.838	0.889	1
Btg3	0.002915	-2.18063	0.305	0.472	1
Dctn5	0.00291502	0.624486	0.4	0.111	1
Me2	0.0029202	1.04437	0.419	0.111	1
Elp2	0.00292276	0.58668	0.467	0.139	1
Rps6ka1	0.00292687	0.884741	0.495	0.194	1
Adgrg1	0.00294713	-2.14137	0.257	0.444	1
Elovl7	0.00294724	0.887651	0.41	0.111	1
Afg1l	0.00295201	1.08904	0.562	0.222	1
Tpr	0.00296089	0.339033	0.971	0.944	1
mt-Nd5	0.0029615	0.275734	0.99	1	1
Chtop	0.00296277	0.711147	0.79	0.417	1
Unc13b	0.00296943	1.07366	0.4	0.111	1
Cep57l1	0.00297548	0.599327	0.448	0.139	1
Blmh	0.00297922	0.676196	0.79	0.389	1
Slc41a1	0.00297927	-2.01901	0.162	0.361	1
Adhfe1	0.00298056	-3.21	0	0.083	1
Map7d3	0.00298056	-3.44531	0	0.083	1
Trpc5	0.00298056	-5.48811	0	0.083	1
Frmpd4	0.00298056	-3.70426	0	0.083	1
Tmem212	0.00298056	-3.29169	0	0.083	1
Casq2	0.00298056	-3.50341	0	0.083	1
Raver2	0.00298056	-3.21481	0	0.083	1
Mfap2	0.00298056	-3.54478	0	0.083	1
Dync1i1	0.00298056	-4.07247	0	0.083	1
Bcat1	0.00298056	-3.30909	0	0.083	1
Ccdc8	0.00298056	-3.80331	0	0.083	1
Clip3	0.00298056	-3.02065	0	0.083	1
Dchs1	0.00298056	-3.47478	0	0.083	1
Mrvi1	0.00298056	-3.08324	0	0.083	1
Fam13c	0.00298056	-3.41982	0	0.083	1
Filip1	0.00298056	-3.33619	0	0.083	1
Aoc3	0.00298056	-3.14234	0	0.083	1
Ltbp2	0.00298056	-3.27757	0	0.083	1
Serpina3n	0.00298056	-4.10732	0	0.083	1
Pdgfrb	0.00298056	-4.41742	0	0.083	1
C130026I21Rik	0.00298056	-2.64316	0	0.083	1
9630028H03Rik	0.00298056	-3.16492	0	0.083	1
Phf24	0.00298056	-3.28798	0	0.083	1
Cxcl2	0.00298056	-4.16019	0	0.083	1
Rflna	0.00298056	-3.9033	0	0.083	1
Ndnf	0.00298056	-3.45247	0	0.083	1
Hs3st5	0.00298056	-4.73383	0	0.083	1
Kif5a	0.00298056	-2.87343	0	0.083	1
Gm11627	0.00298056	-3.89451	0	0.083	1
BC067074	0.00298056	-3.23522	0	0.083	1
Gm266	0.00298056	-3.65215	0	0.083	1
[truncated: 10,816 more rows]

## Sheet: Pairwise.trachea.myo.de
Pairwise Analysis of Basal DE : Trachea vs Myoepithelial
	p_val	avg_log2FC	pct.1	pct.2	p_val_adj
Ntng1	4.85375e-146	-9.35558	0.017	0.972	7.38692e-142
Ntrk3	5.10468e-107	-7.20357	0.008	0.667	7.76881e-103
Prelp	1.49569e-87	-6.54258	0.021	0.722	2.27629e-83
Fibin	1.32833e-76	-6.82647	0.007	0.5	2.02158e-72
Rcn3	1.0197e-70	-6.49208	0.009	0.5	1.55188e-66
Sox9	6.26894e-69	-6.02569	0.071	0.917	9.5407e-65
Lama4	1.22049e-60	-6.10797	0.012	0.472	1.85746e-56
Moxd1	4.75172e-58	-5.77193	0.037	0.667	7.23164e-54
Fst	6.35837e-58	-6.91311	0.011	0.444	9.67681e-54
Kcnma1	1.63762e-56	-6.43428	0.014	0.472	2.49229e-52
Cxcl12	3.31453e-56	-6.40267	0.023	0.556	5.04438e-52
Tnc	1.16904e-54	-5.37545	0.06	0.778	1.77917e-50
Bhlhe41	1.11644e-49	-5.54381	0.009	0.389	1.69911e-45
Selenom	1.28256e-49	-5.03688	0.053	0.694	1.95193e-45
Islr	1.34314e-49	-5.90093	0.025	0.528	2.04412e-45
Krt14	8.95796e-48	-5.20409	0.138	0.972	1.36331e-43
Ror2	1.08289e-44	-6.5017	0.005	0.306	1.64805e-40
Fndc1	2.44821e-43	-5.81336	0.027	0.5	3.72593e-39
Cntn5	1.53094e-42	-8.89008	0.008	0.333	2.32994e-38
Cxcl14	1.8994e-42	-8.61212	0.004	0.278	2.8907e-38
Gjc1	2.83125e-42	-6.11262	0.004	0.278	4.30888e-38
Fhod3	5.97034e-41	-5.18818	0.095	0.778	9.08627e-37
Gas1	8.00645e-41	-5.12193	0.025	0.472	1.2185e-36
Fbln2	1.85619e-40	-5.789	0.022	0.444	2.82493e-36
Pdzrn3	1.95617e-39	-5.95764	0.007	0.306	2.97709e-35
Pdlim4	5.29826e-38	-5.29551	0.028	0.472	8.06343e-34
Ctnnd2	1.23576e-36	-6.16234	0.015	0.361	1.88071e-32
Sh3rf3	4.32422e-35	-5.50964	0.016	0.361	6.58103e-31
Pgm5	1.13204e-34	-6.72643	0.003	0.222	1.72286e-30
Gpc6	1.13686e-34	-4.08445	0.18	0.917	1.73019e-30
Angpt1	1.2832e-34	-4.51856	0.055	0.583	1.9529e-30
Lhfp	2.31626e-34	-5.78758	0.02	0.389	3.52512e-30
Vsir	2.83005e-34	-5.9128	0.005	0.25	4.30705e-30
Itgb8	2.96665e-34	-4.19721	0.119	0.778	4.51495e-30
Abat	9.4578e-34	-5.3042	0.017	0.361	1.43938e-29
Cyp1b1	1.08093e-32	-6.57287	0.002	0.194	1.64507e-28
Mia	2.05518e-32	-4.4103	0.06	0.583	3.12777e-28
Enc1	5.47495e-32	-5.00669	0.032	0.444	8.33232e-28
Wif1	3.43794e-31	-8.36549	0.001	0.167	5.2322e-27
Lcn2	7.60044e-31	-7.29731	0.013	0.306	1.15671e-26
Rhoj	2.27214e-30	-3.85717	0.08	0.639	3.45797e-26
CT025619.1	3.41405e-30	-4.47327	0.024	0.389	5.19585e-26
Kif26b	2.36221e-29	-4.90328	0.031	0.417	3.59504e-25
Ntrk2	2.43599e-29	-6.53771	0.003	0.194	3.70734e-25
Csf1	1.8708e-28	-3.89428	0.135	0.778	2.84716e-24
Kirrel3	3.58431e-28	-5.48632	0.038	0.444	5.45496e-24
Ror1	3.60077e-28	-4.20175	0.018	0.333	5.48002e-24
9530026P05Rik	3.8019e-28	-3.96005	0.141	0.778	5.78611e-24
Tbx3	5.84538e-28	-5.32684	0.008	0.25	8.89609e-24
Acta2	9.64944e-28	-8.56056	0.019	0.333	1.46855e-23
Col9a3	4.09175e-27	-5.92941	0.006	0.222	6.22724e-23
Cnn3	5.48623e-27	-3.58636	0.17	0.806	8.34949e-23
Sult5a1	1.17506e-26	-6.79334	0.004	0.194	1.78833e-22
Pde4b	6.34648e-26	-4.42312	0.181	0.806	9.6587e-22
Nkain3	1.92942e-25	-4.15189	0.203	0.833	2.93638e-21
Pak3	3.58433e-25	-4.16686	0.037	0.417	5.45499e-21
Myl9	3.80153e-25	-8.19739	0.011	0.25	5.78555e-21
Sox10	4.15876e-25	-5.67852	0.007	0.222	6.32921e-21
Sema6a	4.56677e-25	-4.22224	0.014	0.278	6.95017e-21
Carmn	8.5328e-25	-8.14337	0	0.111	1.29861e-20
Hspg2	9.78006e-25	-3.43111	0.093	0.611	1.48843e-20
Epha4	2.73297e-24	-4.57451	0.089	0.583	4.15931e-20
Col4a1	3.34213e-24	-4.95534	0.045	0.444	5.08639e-20
Thsd7a	5.76663e-24	-4.6334	0.04	0.417	8.77624e-20
Nkd2	7.95425e-24	-6.50343	0.012	0.25	1.21056e-19
Pdlim3	9.6416e-24	-4.26212	0.054	0.472	1.46735e-19
Aqp3	1.79668e-23	3.93088	0.997	0.306	2.73437e-19
Tfap2c	2.94284e-23	-4.01499	0.09	0.583	4.47871e-19
Epha7	5.05879e-23	-3.83935	0.078	0.556	7.69898e-19
Cp	5.87433e-23	-4.3955	0.247	0.833	8.94015e-19
Lypd2	1.34979e-22	3.92133	0.992	0.417	2.05424e-18
Krt19	1.43158e-22	3.78179	0.989	0.444	2.17872e-18
Tmem47	1.58471e-22	-4.20223	0.031	0.361	2.41177e-18
Cspg4	2.21003e-22	-5.68136	0.006	0.194	3.36345e-18
Fgfr1	3.02808e-22	-3.59689	0.164	0.722	4.60844e-18
Wnt5b	3.5025e-22	-3.84221	0.308	0.889	5.33046e-18
Gsto1	5.94211e-22	2.42222	0.999	0.889	9.0433e-18
Ar	8.481e-22	-3.84623	0.051	0.444	1.29072e-17
Lmcd1	8.72027e-22	-5.78341	0.002	0.139	1.32714e-17
Ano4	9.44178e-22	-5.22471	0.002	0.139	1.43694e-17
Cnn1	1.08913e-21	-8.99761	0.004	0.167	1.65755e-17
Cacna1g	1.16397e-21	-5.85837	0.004	0.167	1.77145e-17
Rhbdl3	1.52115e-21	-4.6066	0.027	0.333	2.31503e-17
Prdx6	1.86389e-21	2.40956	0.997	0.833	2.83666e-17
Wfdc2	1.9182e-21	2.17075	0.998	0.944	2.91932e-17
Tenm2	2.0622e-21	-3.42902	0.154	0.722	3.13846e-17
App	3.5145e-21	-1.60944	0.975	1	5.34872e-17
Gsta4	1.00021e-20	2.15463	0.986	0.806	1.52221e-16
Epas1	2.06953e-20	1.87747	1	0.917	3.14962e-16
Pdgfb	2.57351e-20	-4.69507	0.05	0.417	3.91662e-16
Sdk1	2.60398e-20	-2.89951	0.278	0.889	3.963e-16
Tnfaip2	3.1278e-20	-4.93236	0.019	0.278	4.7602e-16
Dclk1	3.58145e-20	-4.50363	0.05	0.417	5.45061e-16
Nfib	4.05919e-20	-1.44135	0.989	1	6.17768e-16
Fgf9	7.29329e-20	-6.13881	0.001	0.111	1.10997e-15
Rai2	7.7526e-20	-3.91379	0.051	0.417	1.17987e-15
Col23a1	1.43484e-19	-3.59244	0.076	0.5	2.18368e-15
Scgb3a2	1.46635e-19	4.74236	0.98	0.694	2.23164e-15
Sostdc1	2.37653e-19	-4.04706	0.044	0.389	3.61685e-15
Lgals7	2.50953e-19	-4.22255	0.117	0.583	3.81926e-15
Apoe	2.8066e-19	-2.86947	0.749	1	4.27136e-15
Elmo1	3.01389e-19	-3.64474	0.123	0.611	4.58683e-15
Gpm6b	3.2418e-19	-2.89248	0.241	0.806	4.9337e-15
Adh7	3.58553e-19	2.6524	0.985	0.556	5.45681e-15
Gstm1	3.62854e-19	1.68608	0.993	0.944	5.52228e-15
Aqp5	4.18611e-19	2.90979	0.978	0.444	6.37084e-15
Pgr	5.15065e-19	-5.79655	0.003	0.139	7.83877e-15
Scube3	5.33207e-19	-5.47714	0.003	0.139	8.11488e-15
Dchs1	5.64571e-19	-6.6508	0	0.083	8.59221e-15
Mrvi1	5.64571e-19	-6.25926	0	0.083	8.59221e-15
Gm11627	5.64571e-19	-7.07053	0	0.083	8.59221e-15
Fzd7	1.12652e-18	-3.3633	0.104	0.556	1.71445e-14
Marcks	1.15844e-18	-2.30934	0.731	1	1.76303e-14
Krt15	1.52142e-18	2.28736	0.995	0.861	2.31545e-14
Sult1d1	1.559e-18	4.26409	0.913	0.139	2.37264e-14
F3	3.70491e-18	1.80991	0.997	0.917	5.63851e-14
Selenbp1	4.91603e-18	2.33435	0.995	0.611	7.4817e-14
G0s2	5.12809e-18	-6.29186	0.009	0.194	7.80444e-14
Arhgap28	6.66618e-18	-4.93617	0.009	0.194	1.01453e-13
Fut9	8.37708e-18	-4.61111	0.023	0.278	1.27491e-13
Nrtn	2.47423e-17	-3.40359	0.138	0.611	3.76553e-13
Ntn4	2.92798e-17	-3.36565	0.237	0.75	4.45609e-13
Slit3	4.28193e-17	-5.11567	0.019	0.25	6.51667e-13
Spon2	4.86664e-17	-6.10987	0.011	0.194	7.40654e-13
Mef2c	5.97523e-17	-6.43726	0.004	0.139	9.0937e-13
Cachd1	8.70908e-17	-3.50761	0.037	0.333	1.32543e-12
Cbr2	9.96358e-17	2.41123	0.995	0.972	1.51636e-12
Runx2	1.11664e-16	-2.84293	0.198	0.694	1.69941e-12
Glrb	1.61625e-16	-5.41958	0.007	0.167	2.45978e-12
Aqp4	1.90138e-16	3.30677	0.89	0.167	2.89372e-12
Kcnh1	2.99267e-16	-3.05422	0.266	0.778	4.55454e-12
Arhgef25	4.65874e-16	-3.87551	0.033	0.306	7.09013e-12
Lgals3	5.5154e-16	3.67678	0.911	0.333	8.39389e-12
Fbln1	6.18054e-16	-2.68061	0.212	0.722	9.40616e-12
Pltp	6.40528e-16	-2.3821	0.468	0.917	9.74819e-12
Esrrg	6.50344e-16	-4.81155	0.021	0.25	9.89758e-12
Itga1	1.20143e-15	-3.57358	0.138	0.583	1.82845e-11
Tpm2	1.25556e-15	-5.2263	0.188	0.667	1.91083e-11
Oit1	1.29787e-15	3.69172	0.837	0.111	1.97523e-11
Gprc5b	1.71597e-15	-2.81062	0.2	0.667	2.61154e-11
Calm2	2.34152e-15	-1.32619	0.955	1	3.56357e-11
Gprc5a	2.51082e-15	3.16227	0.876	0.167	3.82122e-11
Prrx1	2.81652e-15	-4.5946	0.017	0.222	4.28645e-11
Abi3bp	3.40121e-15	2.32663	0.992	0.611	5.1763e-11
Upk1b	4.08295e-15	3.07502	0.87	0.25	6.21385e-11
mt-Co1	4.19625e-15	0.788044	1	1	6.38627e-11
Slc15a2	4.43804e-15	2.40682	0.933	0.417	6.75425e-11
Cyp4b1	4.97729e-15	2.17735	0.962	0.5	7.57493e-11
Msrb3	6.93328e-15	-2.86012	0.178	0.639	1.05518e-10
Slco1a5	1.0754e-14	-4.84473	0.018	0.222	1.63665e-10
Aldh1a1	1.09057e-14	2.73858	0.954	0.444	1.65973e-10
Por	1.34157e-14	1.71532	0.997	0.75	2.04173e-10
Fmo3	1.38057e-14	2.98624	0.901	0.306	2.10109e-10
Nfix	1.60343e-14	-1.19723	0.948	1	2.44026e-10
C1s1	2.04798e-14	-4.18145	0.045	0.333	3.11682e-10
Negr1	2.459e-14	-5.69748	0.009	0.167	3.74236e-10
Gucy1a1	2.62317e-14	-5.89138	0.001	0.083	3.99219e-10
Sbspon	2.68299e-14	-4.74064	0.009	0.167	4.08325e-10
Wisp1	2.73552e-14	-5.54456	0.001	0.083	4.16319e-10
Heg1	3.06912e-14	-3.84843	0.125	0.528	4.67089e-10
Colgalt2	3.2716e-14	-6.23841	0.003	0.111	4.97904e-10
Zfp462	3.30847e-14	-1.86256	0.471	0.944	5.03516e-10
Arsj	3.40766e-14	-4.49989	0.009	0.167	5.18612e-10
Dpp6	3.71261e-14	-6.4527	0.003	0.111	5.65022e-10
Sox6	4.2754e-14	2.48738	0.907	0.25	6.50673e-10
Ccser1	4.4062e-14	2.40016	0.924	0.389	6.70579e-10
Mecom	4.60207e-14	1.29738	0.998	0.944	7.00389e-10
Lypd6b	4.71651e-14	2.76585	0.865	0.25	7.17806e-10
Rbp1	7.79838e-14	-2.3955	0.545	0.889	1.18683e-09
Runx2os1	9.32145e-14	-4.81267	0.006	0.139	1.41863e-09
Frmd4a	1.18996e-13	-2.8001	0.275	0.778	1.81101e-09
Ces1d	1.21887e-13	1.33826	0.995	0.917	1.855e-09
Gprasp2	1.22571e-13	-4.52737	0.026	0.25	1.86541e-09
Tril	1.46858e-13	-4.49624	0.015	0.194	2.23503e-09
Vdr	1.51894e-13	-3.24837	0.129	0.528	2.31167e-09
Anxa8	1.74238e-13	1.88914	0.944	0.472	2.65172e-09
Arrb1	2.19236e-13	-3.27647	0.104	0.472	3.33655e-09
Tspan8	3.18975e-13	2.46949	0.87	0.25	4.85447e-09
Boc	3.28047e-13	-2.47116	0.405	0.833	4.99255e-09
Slc16a7	3.63538e-13	2.40073	0.885	0.417	5.53269e-09
Hdx	3.84614e-13	-5.60158	0	0.056	5.85344e-09
Actg2	3.84614e-13	-7.96475	0	0.056	5.85344e-09
Kcnmb1	3.84614e-13	-6.45707	0	0.056	5.85344e-09
2810433D01Rik	3.84614e-13	-6.0933	0	0.056	5.85344e-09
Mylk	7.24899e-13	-4.72084	0.136	0.528	1.10322e-08
Adgrl3	8.41821e-13	-2.07385	0.493	0.917	1.28117e-08
Pir	8.99096e-13	2.06414	0.964	0.528	1.36833e-08
Arap2	9.18425e-13	-2.77536	0.171	0.583	1.39775e-08
Jam2	1.33058e-12	-4.9001	0.007	0.139	2.02501e-08
Palm2	1.39236e-12	-4.83108	0.007	0.139	2.11903e-08
Sfn	1.40891e-12	1.46599	0.992	0.806	2.14422e-08
Nedd4	1.49016e-12	-0.874504	0.993	1	2.26787e-08
Cyp2f2	1.52258e-12	0.922824	1	1	2.31722e-08
Nav3	1.59506e-12	-4.76261	0.007	0.139	2.42753e-08
Krt7	1.60684e-12	1.79996	0.961	0.528	2.44545e-08
Lgr6	1.77154e-12	2.25943	0.877	0.194	2.69611e-08
Ccdc3	1.82855e-12	2.62766	0.87	0.25	2.78288e-08
Ralgapa2	1.88483e-12	1.98651	0.921	0.444	2.86852e-08
Slc34a2	1.93262e-12	-6.77188	0.004	0.111	2.94125e-08
Fermt2	2.0777e-12	-2.56932	0.291	0.722	3.16205e-08
Synpr	2.18655e-12	4.0337	0.729	0.083	3.32771e-08
Ecscr	2.21765e-12	-5.02217	0.004	0.111	3.37504e-08
Slpi	2.51575e-12	-4.91138	0.017	0.194	3.82871e-08
Sdk2	3.29153e-12	-2.45829	0.266	0.694	5.00938e-08
Igfbp7	3.49109e-12	1.78964	0.952	0.5	5.3131e-08
Cryab	4.80475e-12	-3.32814	0.076	0.389	7.31235e-08
Col17a1	5.46437e-12	-1.36844	0.818	1	8.31623e-08
Celf2	5.59665e-12	1.84533	0.972	0.444	8.51755e-08
Medag	6.06402e-12	-3.35208	0.055	0.333	9.22882e-08
Atxn1	7.64688e-12	-1.62213	0.828	0.972	1.16378e-07
Plxdc1	1.05103e-11	-4.03199	0.024	0.222	1.59956e-07
Slco3a1	1.0973e-11	2.01762	0.901	0.417	1.66999e-07
Nkd1	1.23881e-11	-5.30082	0.008	0.139	1.88534e-07
Ifitm1	1.24189e-11	1.3106	0.979	0.806	1.89003e-07
Baiap2l1	1.3543e-11	1.87781	0.913	0.5	2.06111e-07
Dhrs3	1.398e-11	1.67485	0.939	0.556	2.12761e-07
S100a6	1.40608e-11	1.17477	0.999	1	2.13992e-07
Alas1	1.54415e-11	2.1549	0.884	0.333	2.35005e-07
Alcam	1.55199e-11	1.20481	0.999	1	2.36197e-07
Gpr161	1.55793e-11	-4.40649	0.008	0.139	2.37102e-07
Filip1	1.58416e-11	-5.47261	0.002	0.083	2.41094e-07
Rtn1	1.58416e-11	-6.06768	0.002	0.083	2.41094e-07
Pdgfrb	1.58416e-11	-6.71152	0.002	0.083	2.41094e-07
Gm266	1.6379e-11	-5.81465	0.002	0.083	2.49272e-07
Serpina3n	1.69343e-11	-6.24503	0.002	0.083	2.57723e-07
AA986860	1.76633e-11	3.02549	0.754	0.139	2.68817e-07
Bsg	1.95252e-11	0.91383	0.994	1	2.97153e-07
Chdh	2.02382e-11	-3.85487	0.059	0.333	3.08006e-07
Cald1	2.11389e-11	-3.43932	0.223	0.639	3.21713e-07
Mmp2	2.34165e-11	-4.08023	0.048	0.306	3.56376e-07
Slc29a1	2.5798e-11	-3.65849	0.05	0.306	3.9262e-07
S100a14	2.61864e-11	1.73557	0.922	0.417	3.98531e-07
Mid2	3.23908e-11	-3.92819	0.04	0.278	4.92956e-07
mt-Cytb	3.49182e-11	0.646006	0.998	1	5.3142e-07
Cys1	4.63805e-11	-5.5436	0.005	0.111	7.05864e-07
Serpine2	5.06087e-11	-3.40463	0.061	0.333	7.70213e-07
Sh2d4a	5.3732e-11	2.57231	0.754	0.139	8.17748e-07
Mgat4a	5.5214e-11	1.61665	0.94	0.472	8.40302e-07
Slit2	5.65404e-11	-2.63243	0.391	0.778	8.60489e-07
Ptpn22	5.77221e-11	-4.70001	0.005	0.111	8.78472e-07
Krt4	6.02218e-11	4.3658	0.677	0.083	9.16516e-07
Mdk	6.16124e-11	-2.99807	0.144	0.5	9.3768e-07
Col4a2	6.54172e-11	-3.33944	0.068	0.361	9.95585e-07
Prkg1	7.7246e-11	-4.47944	0.052	0.306	1.17561e-06
Mtus1	8.87113e-11	1.73253	0.927	0.583	1.3501e-06
Vegfa	8.97273e-11	1.69507	0.887	0.361	1.36556e-06
Ptprt	9.25936e-11	-3.55277	0.094	0.417	1.40918e-06
Myh14	1.10039e-10	1.87162	0.883	0.389	1.67469e-06
Ephb2	1.41076e-10	2.46095	0.767	0.278	2.14704e-06
Palld	1.45125e-10	-2.7636	0.432	0.778	2.20865e-06
Sgsm3	1.64567e-10	2.31606	0.786	0.194	2.50455e-06
Pvt1	2.10912e-10	-3.33064	0.015	0.167	3.20986e-06
Ftl1	2.40571e-10	0.868544	0.994	1	3.66125e-06
Gdpd2	2.55228e-10	3.3125	0.683	0.111	3.88431e-06
Atp1b1	2.7578e-10	1.31472	0.98	0.694	4.1971e-06
Cd81	2.91537e-10	-1.49627	0.739	0.917	4.4369e-06
Gm26883	3.14037e-10	-1.92993	0.333	0.722	4.77933e-06
Auts2	3.78204e-10	-1.32284	0.869	1	5.75588e-06
Sox5	4.0042e-10	1.67464	0.92	0.5	6.09398e-06
mt-Nd4	4.36446e-10	0.598771	0.999	1	6.64227e-06
Tbc1d24	4.42589e-10	-4.88076	0.011	0.139	6.73576e-06
Meg3	5.01868e-10	-5.45675	0.011	0.139	7.63793e-06
Ugt2b34	5.6756e-10	4.98229	0.582	0	8.63769e-06
Nsg1	5.92084e-10	-5.08762	0.006	0.111	9.01093e-06
Gstm2	6.89179e-10	1.17323	0.976	0.861	1.04886e-05
Tshz2	6.97843e-10	-1.46017	0.86	0.944	1.06205e-05
Prickle2	7.02856e-10	-2.66687	0.036	0.25	1.06968e-05
mt-Nd5	8.65781e-10	0.798242	0.996	1	1.31763e-05
Ckmt1	1.06945e-09	1.50508	0.864	0.417	1.62759e-05
Pde7a	1.14821e-09	1.14755	0.993	0.917	1.74747e-05
H2-T23	1.19087e-09	-2.2167	0.329	0.667	1.81239e-05
Wdr72	1.22346e-09	1.84931	0.829	0.278	1.86199e-05
Mid1	1.24992e-09	1.3653	0.959	0.667	1.90226e-05
Myof	1.30973e-09	1.15205	0.978	0.778	1.99328e-05
Pik3ap1	1.31898e-09	-4.81327	0.003	0.083	2.00736e-05
Cldn7	1.32828e-09	1.6586	0.852	0.278	2.0215e-05
Acsl1	1.4093e-09	2.55091	0.723	0.167	2.14481e-05
Necab1	1.45095e-09	-3.31201	0.017	0.167	2.2082e-05
Cdh3	1.51478e-09	-1.71723	0.527	0.833	2.30535e-05
Cdc14a	1.53366e-09	1.25584	0.96	0.75	2.33408e-05
Kirrel	1.68156e-09	-2.386	0.183	0.528	2.55917e-05
2200002D01Rik	1.69352e-09	1.61171	0.882	0.389	2.57737e-05
Slc23a2	1.71989e-09	2.18012	0.828	0.361	2.61751e-05
Dcxr	1.82375e-09	2.34991	0.789	0.361	2.77556e-05
Mcu	1.86871e-09	1.81505	0.852	0.417	2.84399e-05
Akap13	1.97028e-09	1.24204	0.98	0.75	2.99858e-05
Rgs20	2.06282e-09	-4.99263	0.012	0.139	3.13941e-05
Fth1	2.20461e-09	-0.683274	0.997	1	3.3552e-05
Galnt18	2.21999e-09	1.32344	0.98	0.778	3.37861e-05
Tgfbr3	2.45103e-09	-1.82574	0.534	0.806	3.73022e-05
Clmn	2.46042e-09	-1.82163	0.306	0.694	3.74451e-05
Tnfrsf21	3.01124e-09	1.50991	0.872	0.444	4.58281e-05
Lgals1	3.03131e-09	-3.00439	0.125	0.444	4.61335e-05
Me1	3.08497e-09	2.70514	0.666	0.139	4.69501e-05
Tcf4	3.35854e-09	-1.142	0.924	0.972	5.11136e-05
Rbms1	3.37384e-09	-1.0563	0.962	0.972	5.13465e-05
Tm4sf1	3.55219e-09	-5.59665	0.018	0.167	5.40608e-05
Gabrp	3.84911e-09	3.66721	0.629	0.111	5.85796e-05
Rapgef3	3.85935e-09	-4.17489	0.018	0.167	5.87354e-05
Ptp4a1	3.91286e-09	1.26153	0.948	0.611	5.95498e-05
Il6ra	4.37987e-09	2.78682	0.643	0.083	6.66573e-05
Prdx1	4.65614e-09	0.70768	0.988	1	7.08618e-05
Smim6	4.98294e-09	2.59305	0.654	0.139	7.58353e-05
Emp1	5.09465e-09	1.48001	0.934	0.583	7.75355e-05
Zfp36l2	5.10748e-09	-1.39946	0.786	0.944	7.77307e-05
4932411K12Rik	5.19697e-09	-3.22854	0.051	0.278	7.90926e-05
Ctgf	5.38474e-09	-2.56164	0.484	0.806	8.19503e-05
mt-Nd2	5.5109e-09	0.668285	1	1	8.38704e-05
Ppm1e	5.69862e-09	-4.37068	0.007	0.111	8.67272e-05
Plekhs1	5.70523e-09	-6.13351	0.001	0.056	8.68279e-05
Runx3	5.70523e-09	-5.37268	0.001	0.056	8.68279e-05
Emid1	5.70523e-09	-5.83531	0.001	0.056	8.68279e-05
Trpc3	5.92281e-09	-6.29088	0.001	0.056	9.01392e-05
Lgr5	5.92281e-09	-5.41981	0.001	0.056	9.01392e-05
Daam2	5.92281e-09	-5.57455	0.001	0.056	9.01392e-05
Adamts20	6.14845e-09	-5.01113	0.001	0.056	9.35732e-05
2610035D17Rik	6.75653e-09	1.41585	0.965	0.75	0.000102828
Timp2	6.86052e-09	-1.58259	0.788	0.944	0.00010441
Ezr	6.96515e-09	1.32758	0.962	0.889	0.000106003
Fndc3b	7.1135e-09	-1.18221	0.759	0.889	0.00010826
Gclc	7.40792e-09	1.78218	0.936	0.667	0.000112741
Sec14l3	7.91889e-09	3.18939	0.635	0.111	0.000120518
Shank2	8.74646e-09	-5.31142	0.019	0.167	0.000133112
Arhgap42	8.77288e-09	-2.01247	0.466	0.75	0.000133515
Cldn1	8.92808e-09	-3.80262	0.034	0.222	0.000135877
Acss3	9.09985e-09	-4.59147	0.013	0.139	0.000138491
Ptpn13	9.41735e-09	1.09256	0.977	0.833	0.000143323
mt-Atp6	1.01798e-08	0.528824	1	1	0.000154927
Aldh3a1	1.05415e-08	2.26833	0.725	0.25	0.000160431
Pcdh18	1.13199e-08	-3.79062	0.013	0.139	0.000172277
Gng11	1.15341e-08	-4.56517	0.019	0.167	0.000175538
Ppp1r14c	1.16312e-08	2.35315	0.691	0.167	0.000177015
Gstm5	1.16313e-08	-2.08499	0.277	0.639	0.000177017
Parva	1.18152e-08	1.07627	0.984	0.806	0.000179816
Oxr1	1.19121e-08	-1.60199	0.733	0.833	0.00018129
Mfge8	1.2206e-08	-1.33894	0.709	0.889	0.000185764
Mal2	1.26736e-08	1.4067	0.902	0.472	0.00019288
Tspan15	1.29887e-08	1.78111	0.786	0.333	0.000197675
Sat1	1.30986e-08	0.977225	0.981	0.833	0.000199348
Mgat3	1.33006e-08	1.47164	0.896	0.472	0.000202422
5330417C22Rik	1.36211e-08	1.83798	0.792	0.222	0.000207299
Bmp5	1.41762e-08	2.70882	0.635	0.111	0.000215748
Hmcn1	1.45589e-08	-2.40117	0.115	0.417	0.000221571
Fblim1	1.54726e-08	-3.56666	0.065	0.306	0.000235478
Bmpr1b	1.57445e-08	1.73308	0.765	0.25	0.000239615
Ogn	1.57692e-08	-4.38703	0.035	0.222	0.000239992
Abtb2	1.92395e-08	-3.2782	0.079	0.333	0.000292806
Synpo2	2.11656e-08	-4.4447	0.027	0.194	0.00032212
Gxylt2	2.18401e-08	-2.59516	0.089	0.361	0.000332384
Tmprss2	2.23056e-08	2.46155	0.661	0.194	0.000339469
Cacnb4	2.30403e-08	-4.48938	0.02	0.167	0.00035065
Rab25	2.31991e-08	1.49065	0.864	0.417	0.000353067
Plpp3	2.36799e-08	-2.20763	0.348	0.667	0.000360385
Vegfd	2.39016e-08	2.79151	0.622	0.139	0.000363758
Asxl3	2.48492e-08	-4.43154	0.02	0.167	0.00037818
Rflnb	2.51882e-08	-1.92721	0.518	0.833	0.000383339
Sdc1	2.6452e-08	0.921609	0.967	0.806	0.000402573
Dync1i1	2.65726e-08	-5.30866	0.004	0.083	0.000404409
Hs3st5	2.65726e-08	-5.97318	0.004	0.083	0.000404409
Hgf	2.70564e-08	-3.24841	0.045	0.25	0.000411772
Clip3	2.72047e-08	-4.92327	0.004	0.083	0.000414028
Pof1b	2.73386e-08	1.63426	0.844	0.444	0.000416066
Dgka	2.79658e-08	1.94595	0.767	0.361	0.000425612
Tst	2.86517e-08	2.46369	0.75	0.361	0.00043605
Snai2	2.87579e-08	-2.31618	0.466	0.806	0.000437666
St6gal1	2.89333e-08	-4.25691	0.014	0.139	0.000440335
Mme	2.89762e-08	-2.53402	0.295	0.639	0.000440989
Aoc3	2.91896e-08	-4.5538	0.004	0.083	0.000444236
Ltbp2	3.05902e-08	-4.27243	0.004	0.083	0.000465552
Plcl2	3.14632e-08	-4.92548	0.008	0.111	0.000478838
Plcl1	3.20218e-08	-2.35282	0.119	0.417	0.00048734
Kank4	3.26104e-08	-4.19557	0.008	0.111	0.000496297
Shisa2	3.26104e-08	-4.13393	0.008	0.111	0.000496297
Gadd45g	3.32861e-08	-2.21349	0.276	0.611	0.000506581
Rora	3.48177e-08	-1.11158	0.893	1	0.000529891
Ndrg1	3.51822e-08	-1.71689	0.551	0.806	0.000535438
Ppfibp2	3.56074e-08	1.85146	0.729	0.222	0.000541908
Man1a2	3.57862e-08	0.97764	0.983	0.861	0.000544629
Phldb2	3.66327e-08	-1.80813	0.339	0.694	0.000557513
Cisd1	3.78821e-08	1.28574	0.905	0.472	0.000576528
Azgp1	3.96826e-08	-3.45121	0.008	0.111	0.000603929
Clic4	4.02088e-08	-1.97305	0.555	0.861	0.000611937
Sgms2	4.08469e-08	2.20789	0.67	0.194	0.00062165
Ehf	4.29996e-08	-1.23002	0.963	0.944	0.000654411
Cobl	4.35003e-08	1.1966	0.884	0.472	0.000662031
Tbc1d8	4.46211e-08	1.97642	0.734	0.25	0.000679089
Rnf150	5.00653e-08	-2.843	0.123	0.417	0.000761943
Adgrl2	5.40117e-08	-1.70545	0.564	0.806	0.000822005
Porcn	5.52437e-08	3.65817	0.582	0.111	0.000840754
Tmem2	5.5372e-08	1.95937	0.709	0.25	0.000842706
Gclm	5.76922e-08	1.13622	0.949	0.583	0.000878017
Gal3st1	5.89865e-08	3.47106	0.517	0.028	0.000897715
St3gal5	6.16383e-08	1.99068	0.705	0.25	0.000938073
Rps27	7.28818e-08	-0.504296	0.999	1	0.00110919
Ism1	7.55776e-08	-4.29282	0.048	0.25	0.00115022
Sytl2	8.5315e-08	4.29398	0.484	0	0.00129841
Grid2	8.73957e-08	1.53029	0.813	0.361	0.00133007
Vldlr	8.85878e-08	-3.95715	0.015	0.139	0.00134822
Cdc42ep1	9.0482e-08	-3.60837	0.03	0.194	0.00137705
Man2a1	9.09311e-08	-1.53991	0.525	0.778	0.00138388
Sub1	9.20754e-08	0.858582	0.964	0.861	0.0014013
Il18r1	9.85321e-08	2.28773	0.591	0.083	0.00149956
Vwa1	1.16466e-07	-2.34329	0.23	0.556	0.00177249
Car8	1.18479e-07	1.76711	0.824	0.444	0.00180313
Axin2	1.21278e-07	-4.76316	0.009	0.111	0.00184572
Sh3kbp1	1.21628e-07	-2.63432	0.098	0.361	0.00185106
Atp2b4	1.24274e-07	-3.63867	0.022	0.167	0.00189133
Dpep1	1.31701e-07	-4.56478	0.009	0.111	0.00200436
Pcolce	1.34626e-07	2.37275	0.634	0.167	0.00204887
Crlf1	1.35704e-07	1.3862	0.819	0.444	0.00206528
Sh3tc2	1.38366e-07	-4.44129	0.009	0.111	0.0021058
Sh3bgr	1.4299e-07	-4.96224	0.009	0.111	0.00217616
Krt17	1.44987e-07	-1.4256	0.712	0.944	0.00220656
Mpzl1	1.47673e-07	-1.76609	0.351	0.639	0.00224743
Cotl1	1.48123e-07	1.43586	0.837	0.472	0.00225428
Cab39l	1.51262e-07	1.15527	0.905	0.583	0.00230206
Clint1	1.56848e-07	1.18815	0.922	0.611	0.00238707
Atp13a3	1.5907e-07	1.12208	0.933	0.75	0.00242088
Loxl2	1.60377e-07	-4.00724	0.009	0.111	0.00244078
Fmo6	1.66448e-07	3.4078	0.535	0.056	0.00253317
Ank	1.68451e-07	-1.61602	0.586	0.806	0.00256366
Chst11	1.73128e-07	-2.49214	0.22	0.528	0.00263484
Cd14	1.82911e-07	1.30505	0.882	0.444	0.00278372
Adamts9	1.84103e-07	-4.49442	0.016	0.139	0.00280187
Ifitm3	1.84943e-07	-1.10596	0.972	1	0.00281465
Aass	1.86545e-07	-4.08603	0.016	0.139	0.00283903
Pxdc1	1.86664e-07	-3.37197	0.041	0.222	0.00284083
Gm29683	1.89192e-07	1.29934	0.832	0.333	0.00287931
Prdm16	1.97594e-07	2.62547	0.566	0.083	0.00300718
Thrb	2.14106e-07	1.46159	0.881	0.528	0.00325848
Epha2	2.15072e-07	2.28497	0.633	0.167	0.00327318
Ppm1l	2.31412e-07	1.32066	0.878	0.583	0.00352186
Pax9	2.33981e-07	-1.11738	0.819	0.889	0.00356095
Lmo7	2.37411e-07	1.22061	0.927	0.583	0.00361315
Mall	2.43463e-07	2.76657	0.55	0.111	0.00370527
Pygo1	2.68743e-07	-2.89761	0.062	0.278	0.00409
Pfdn5	2.74133e-07	-0.576912	0.982	1	0.00417202
Runx1t1	2.82153e-07	-4.34438	0.005	0.083	0.00429408
Bcat1	2.8797e-07	-4.52913	0.005	0.083	0.00438261
Fam26e	2.8797e-07	-4.71143	0.005	0.083	0.00438261
Mslnl	2.8797e-07	-5.07851	0.005	0.083	0.00438261
Snai1	2.91445e-07	-6.56136	0	0.028	0.0044355
Dok5	2.91445e-07	-5.23667	0	0.028	0.0044355
Plppr4	2.91445e-07	-5.15743	0	0.028	0.0044355
Syn2	2.91445e-07	-5.33451	0	0.028	0.0044355
Gm15635	2.91445e-07	-5.43059	0	0.028	0.0044355
Gm48728	2.91445e-07	-5.69519	0	0.028	0.0044355
Lin7a	2.91445e-07	-6.87204	0	0.028	0.0044355
Adap2	2.91445e-07	-6.56136	0	0.028	0.0044355
Higd1b	2.91445e-07	-5.61633	0	0.028	0.0044355
Barx1	2.91445e-07	-5.69869	0	0.028	0.0044355
Sirpb1b	2.91445e-07	-5.61449	0	0.028	0.0044355
Apobr	2.91445e-07	-5.09894	0	0.028	0.0044355
Usp44	2.91445e-07	-5.15743	0	0.028	0.0044355
Gm41177	2.91445e-07	-5.47187	0	0.028	0.0044355
Hykk	2.91445e-07	-5.3894	0	0.028	0.0044355
Stac2	2.91445e-07	-5.15743	0	0.028	0.0044355
Gm34809	2.91445e-07	-5.14449	0	0.028	0.0044355
Asb2	2.91445e-07	-5.62392	0	0.028	0.0044355
Egflam	2.91445e-07	-6.56136	0	0.028	0.0044355
Masp1	2.91445e-07	-6.32007	0	0.028	0.0044355
Pcdhb9	2.91445e-07	-6.27637	0	0.028	0.0044355
Ms4a4b	2.91445e-07	-5.69869	0	0.028	0.0044355
Ndnf	2.93902e-07	-4.61471	0.005	0.083	0.0044729
Tfcp2l1	2.95019e-07	-2.70065	0.15	0.444	0.0044899
Nr2f2	3.05218e-07	0.887469	0.97	0.889	0.00464511
Unc13b	3.0921e-07	2.25283	0.589	0.111	0.00470587
Gramd3	3.0998e-07	1.32074	0.894	0.472	0.00471758
Fkbp4	3.18973e-07	1.08736	0.929	0.667	0.00485445
Cited4	3.23043e-07	-3.47058	0.023	0.167	0.00491638
Cxcl16	3.32593e-07	-2.13331	0.278	0.583	0.00506174
Abcc6	3.33847e-07	-3.21843	0.023	0.167	0.00508082
Myo1d	3.38948e-07	1.0765	0.94	0.667	0.00515845
Kif5c	3.41243e-07	-3.61077	0.023	0.167	0.00519338
Nhs	3.43088e-07	1.48025	0.886	0.611	0.00522145
Grip1	3.69839e-07	1.27835	0.872	0.417	0.00562857
Tcaf2	3.72455e-07	-2.76202	0.146	0.417	0.00566839
Snx24	3.75086e-07	1.81555	0.668	0.194	0.00570843
Arpc3	3.96327e-07	1.00059	0.918	0.667	0.00603171
Akr1a1	3.99868e-07	0.904856	0.958	0.861	0.00608559
Bcl11a	4.28056e-07	-1.54358	0.622	0.806	0.00651458
Scgb3a1	4.41891e-07	-3.11637	0.835	0.972	0.00672514
Ripor2	4.43488e-07	-4.55566	0.011	0.111	0.00674944
Spon1	4.47606e-07	-4.65021	0.017	0.139	0.00681212
Tagln	4.47606e-07	-8.25197	0.017	0.139	0.00681212
Zfp365	4.50295e-07	-4.24833	0.011	0.111	0.00685304
Upk3bl	4.63095e-07	3.13982	0.54	0.083	0.00704784
Ackr3	4.73092e-07	-1.50668	0.547	0.861	0.00719999
Foxc1	4.81004e-07	-1.81198	0.347	0.639	0.00732041
Bnc2	4.84242e-07	-2.71612	0.103	0.361	0.00736968
Wnt4	4.85815e-07	0.794962	0.975	0.889	0.00739362
B4galt6	4.85872e-07	-4.46412	0.011	0.111	0.00739449
Tspan1	4.86362e-07	1.91153	0.711	0.306	0.00740195
Synm	5.08504e-07	-6.07885	0.011	0.111	0.00773892
Fmnl2	5.15619e-07	-1.98265	0.259	0.583	0.00784721
Gbp5	5.3215e-07	-3.57264	0.011	0.111	0.00809879
Chchd10	5.32658e-07	2.44238	0.604	0.167	0.00810652
Foxp2	5.41489e-07	0.990314	0.973	0.75	0.00824091
Gsto2	5.46455e-07	2.45283	0.597	0.139	0.0083165
Acsm1	5.5091e-07	2.27521	0.602	0.167	0.0083843
Kcnip3	5.85238e-07	-2.24107	0.063	0.278	0.00890674
Cacnb2	6.04087e-07	2.75864	0.552	0.083	0.0091936
Slc24a3	6.16285e-07	2.87309	0.554	0.111	0.00937925
Ldha	6.16892e-07	0.756535	0.979	0.889	0.00938848
Igfbp5	6.27032e-07	0.533849	0.924	0.611	0.0095428
Cdk14	6.93105e-07	1.06536	0.945	0.611	0.0105484
Limk2	7.20674e-07	1.12716	0.94	0.611	0.0109679
Nid2	7.22556e-07	-5.28823	0.002	0.056	0.0109966
Slco1a6	7.42965e-07	-5.12079	0.002	0.056	0.0113072
Plekhb1	7.44377e-07	-3.07563	0.054	0.25	0.0113287
Mark1	7.47745e-07	-2.15263	0.159	0.444	0.0113799
Adrb2	7.48128e-07	3.47783	0.489	0.056	0.0113858
Fam181b	7.63928e-07	-4.78124	0.002	0.056	0.0116262
Pgf	7.63928e-07	-4.67821	0.002	0.056	0.0116262
Ssh2	7.84981e-07	0.909725	0.969	0.861	0.0119466
Tox3	7.95016e-07	1.7491	0.73	0.361	0.0120993
Sypl	8.07754e-07	0.769809	0.962	0.833	0.0122932
Ndufa11	8.46622e-07	-0.921202	0.872	0.889	0.0128847
Wtip	8.56274e-07	-1.79178	0.305	0.611	0.0130316
Ltbp4	9.13819e-07	-0.912347	0.915	0.972	0.0139074
Gja1	9.26775e-07	-2.38485	0.238	0.528	0.0141046
Rcn1	9.66084e-07	-2.22756	0.185	0.472	0.0147028
mt-Co2	1.00978e-06	0.40118	0.999	1	0.0153678
Nceh1	1.0492e-06	1.80117	0.64	0.167	0.0159678
Smim22	1.0559e-06	1.47429	0.761	0.306	0.0160697
Tmc4	1.06087e-06	1.60648	0.721	0.25	0.0161454
Ifitm2	1.06381e-06	-1.01572	0.942	0.944	0.0161901
Dapl1	1.07595e-06	0.790418	0.98	0.944	0.0163749
mt-Nd4l	1.08261e-06	0.718664	0.994	1	0.0164762
Ifi202b	1.08953e-06	2.00963	0.586	0.111	0.0165816
Etv6	1.09937e-06	-1.33327	0.828	0.889	0.0167313
Batf	1.11678e-06	-3.89247	0.018	0.139	0.0169963
Bcl2	1.20791e-06	-1.34472	0.408	0.722	0.0183832
Mtss1l	1.2446e-06	-2.38162	0.094	0.333	0.0189416
Mettl7a1	1.26987e-06	0.782084	0.978	0.833	0.0193262
Mgst2	1.27443e-06	1.6288	0.727	0.278	0.0193956
1810037I17Rik	1.43139e-06	0.865927	0.937	0.861	0.0217843
mt-Co3	1.50223e-06	0.43133	0.999	1	0.0228625
Vtcn1	1.52788e-06	1.90737	0.641	0.25	0.0232528
Col16a1	1.62218e-06	-2.93202	0.103	0.333	0.0246879
Them5	1.65727e-06	-5.06065	0.006	0.083	0.025222
Scel	1.74718e-06	3.15515	0.483	0.056	0.0265903
Creb3l4	1.74729e-06	-2.88649	0.057	0.25	0.026592
Wfdc18	1.77683e-06	-5.38206	0.638	0.833	0.0270415
Gm32219	1.80936e-06	-3.56539	0.012	0.111	0.0275367
Mbp	1.86683e-06	1.52865	0.751	0.361	0.0284113
Rabac1	1.89635e-06	-0.655568	0.967	0.972	0.0288606
Rpl5	2.03957e-06	-0.456152	0.992	1	0.0310402
Baiap2l2	2.04392e-06	2.87989	0.487	0.056	0.0311064
Arhgap24	2.15789e-06	-1.09408	0.577	0.889	0.032841
Cdkn1a	2.25554e-06	2.41706	0.552	0.139	0.0343271
Fuca2	2.25716e-06	2.01352	0.582	0.167	0.0343518
Vill	2.28871e-06	2.74785	0.483	0.083	0.0348319
Rassf7	2.31745e-06	2.71168	0.455	0.028	0.0352692
Arhgap26	2.32785e-06	1.35886	0.827	0.528	0.0354276
Palmd	2.43914e-06	-1.74815	0.379	0.639	0.0371213
Dkk3	2.46678e-06	-1.48404	0.377	0.667	0.037542
Slc22a23	2.47698e-06	1.2359	0.844	0.5	0.0376972
Npas3	2.48179e-06	-3.49216	0.027	0.167	0.0377703
Bgn	2.55375e-06	-3.99945	0.027	0.167	0.0388656
Tet1	2.55757e-06	-2.81975	0.06	0.25	0.0389237
Pdlim1	2.56119e-06	1.54435	0.827	0.528	0.0389788
Slc25a17	2.56868e-06	0.878194	0.879	0.528	0.0390927
Adgrg2	2.68937e-06	1.49815	0.781	0.472	0.0409296
Adh1	2.70052e-06	3.84993	0.405	0	0.0410992
Slc3a2	2.81065e-06	-1.15097	0.875	0.889	0.0427753
Sdc4	2.88644e-06	0.627979	0.988	0.972	0.0439287
Sh3bgrl3	2.91311e-06	0.848392	0.934	0.833	0.0443346
Plekhh2	2.92645e-06	-3.15797	0.087	0.306	0.0445377
Akr1e1	3.02574e-06	1.40015	0.71	0.306	0.0460488
Avpi1	3.0406e-06	1.1806	0.832	0.472	0.0462749
Susd6	3.15592e-06	-0.939675	0.909	0.944	0.0480299
Rab11fip1	3.26985e-06	2.38123	0.609	0.222	0.0497639
Cavin1	3.29006e-06	1.00042	0.926	0.611	0.0500715
Hbegf	3.29027e-06	2.89395	0.536	0.139	0.0500746
Slc25a5	3.29668e-06	0.656184	0.965	0.861	0.0501721
Rapgefl1	3.32737e-06	1.31358	0.733	0.278	0.0506392
Tcf7l2	3.43049e-06	-0.893645	0.907	0.944	0.0522086
1500009L16Rik	3.4713e-06	-4.1658	0.013	0.111	0.0528298
Elf3	3.50637e-06	1.31431	0.796	0.472	0.0533635
Arl4c	3.69223e-06	-1.24844	0.706	0.833	0.0561921
Rassf9	3.72802e-06	0.949688	0.953	0.75	0.0567367
Lix1l	3.75676e-06	-3.95599	0.013	0.111	0.0571741
Lbp	3.81472e-06	1.7475	0.664	0.25	0.0580562
Clip4	3.87684e-06	0.951888	0.956	0.75	0.0590016
Vcan	3.99893e-06	-4.06579	0.02	0.139	0.0608597
Afap1l2	4.02974e-06	-2.61104	0.06	0.25	0.0613286
Sirpa	4.03413e-06	-2.27051	0.121	0.361	0.0613955
Acadl	4.1636e-06	0.981132	0.911	0.639	0.0633658
Fyn	4.24085e-06	-2.85404	0.038	0.194	0.0645415
Dnajb1	4.30359e-06	1.25457	0.884	0.694	0.0654963
Cd55	4.31198e-06	1.29523	0.776	0.389	0.065624
Epb41l3	4.43059e-06	1.72292	0.626	0.222	0.0674292
Iffo2	4.86098e-06	-1.7362	0.262	0.556	0.0739792
Ces2g	4.93509e-06	1.96277	0.549	0.111	0.0751072
Cept1	4.94324e-06	1.36944	0.783	0.389	0.0752312
Acaa1b	5.1759e-06	3.26037	0.427	0.028	0.0787721
S100a10	5.24094e-06	-0.913669	0.98	1	0.0797618
Dcn	5.24611e-06	-1.66822	0.835	0.889	0.0798406
Lrig1	5.25325e-06	1.46907	0.73	0.361	0.0799492
Mycl	5.27431e-06	2.87752	0.439	0.056	0.0802697
Nrp2	5.28454e-06	-3.55155	0.039	0.194	0.0804254
Rbms3	5.33137e-06	-0.647231	0.998	1	0.0811381
Col12a1	5.37344e-06	-2.69302	0.061	0.25	0.0817784
Cyp3a13	5.39092e-06	2.27079	0.556	0.139	0.0820444
Muc1	5.40289e-06	2.28588	0.498	0.083	0.0822267
Fgfr3	5.49004e-06	0.919561	0.837	0.5	0.083553
Stxbp6	5.52139e-06	-2.12138	0.209	0.472	0.0840301
Ammecr1	5.58322e-06	1.89403	0.571	0.139	0.0849711
Paqr5	5.62543e-06	3.16759	0.437	0.056	0.0856135
Fam241a	5.65113e-06	0.98955	0.752	0.333	0.0860046
Pam	5.86998e-06	0.7259	0.989	0.917	0.0893352
Tgfb2	5.89695e-06	-2.36236	0.142	0.389	0.0897456
Muc16	5.90611e-06	4.50996	0.463	0.083	0.089885
Qsox1	6.06392e-06	1.93605	0.659	0.306	0.0922869
Gna14	6.18774e-06	2.2752	0.654	0.306	0.0941712
Ttc6	6.22683e-06	1.82345	0.695	0.389	0.0947662
Mboat1	6.36459e-06	2.29623	0.533	0.139	0.0968628
Coro2a	6.39739e-06	1.39414	0.591	0.194	0.0973618
Crip1	6.57053e-06	1.32127	0.89	0.694	0.0999969
Sncaip	6.62109e-06	-2.80737	0.062	0.25	0.100766
Ranbp17	6.80775e-06	2.02931	0.593	0.194	0.103607
Lama3	6.88649e-06	-1.33845	0.392	0.694	0.104806
Lims2	6.97549e-06	-4.58142	0.007	0.083	0.10616
Dapk2	7.00036e-06	1.70628	0.563	0.111	0.106538
Cyp2s1	7.04119e-06	2.01036	0.541	0.139	0.10716
Plekha5	7.05303e-06	0.987931	0.913	0.694	0.10734
Slc5a3	7.08953e-06	1.58308	0.644	0.25	0.107896
Micu1	7.20437e-06	1.60639	0.663	0.25	0.109643
Vps13a	7.20759e-06	1.09431	0.871	0.472	0.109692
Hpgd	7.32391e-06	1.1072	0.856	0.583	0.111463
Kcnd3	7.44037e-06	-4.359	0.007	0.083	0.113235
Myh11	7.44037e-06	-7.47138	0.007	0.083	0.113235
Entpd1	7.44037e-06	-5.28433	0.007	0.083	0.113235
Frmpd4	7.56114e-06	-4.221	0.007	0.083	0.115073
Fbn1	7.82446e-06	-2.04372	0.166	0.417	0.11908
Smoc2	8.01495e-06	-3.07651	0.039	0.194	0.12198
Stra6	8.06322e-06	-3.75151	0.007	0.083	0.122714
Zfp608	8.50971e-06	0.948713	0.902	0.667	0.129509
Xdh	8.59373e-06	-2.49943	0.219	0.472	0.130788
Comt	8.60028e-06	-0.719829	0.842	0.944	0.130888
Cryl1	8.84637e-06	1.7025	0.607	0.222	0.134633
Has2	8.87214e-06	-4.11702	0.041	0.194	0.135025
Klhl13	8.87915e-06	-3.32596	0.021	0.139	0.135132
Tmem45a	8.95428e-06	-3.76645	0.014	0.111	0.136275
Plekhg3	9.03384e-06	1.71912	0.571	0.139	0.137486
Fhl2	9.06504e-06	-4.18666	0.014	0.111	0.137961
Cmtm8	9.19744e-06	1.71075	0.607	0.194	0.139976
Ednra	9.88624e-06	-2.91724	0.04	0.194	0.150459
Tlr2	1.02626e-05	-3.12473	0.031	0.167	0.156187
Gas6	1.03568e-05	-1.11937	0.835	0.944	0.157621
Edar	1.0582e-05	-3.00103	0.08	0.278	0.161048
Bmp7	1.06472e-05	-2.31786	0.148	0.389	0.16204
Dock5	1.0665e-05	2.5126	0.479	0.111	0.16231
Rhoq	1.07716e-05	-1.68093	0.404	0.639	0.163932
Kitl	1.08483e-05	-0.841104	0.94	1	0.1651
Rps23	1.08995e-05	-0.403112	0.997	1	0.16588
Cep170	1.09045e-05	-2.3064	0.119	0.361	0.165956
4930452B06Rik	1.1012e-05	2.82857	0.434	0.056	0.167592
Lpin2	1.13456e-05	1.61153	0.615	0.222	0.172669
H2afj	1.21069e-05	0.950949	0.901	0.639	0.184256
Col18a1	1.25513e-05	-2.29977	0.077	0.278	0.191019
S100a16	1.27036e-05	0.736318	0.95	0.806	0.193336
Slc9a9	1.27359e-05	1.09904	0.895	0.611	0.193828
Mgst3	1.3076e-05	1.24922	0.762	0.389	0.199003
Zbtb20	1.32378e-05	-0.605147	0.991	1	0.201465
Luzp2	1.3497e-05	-7.7079	0.003	0.056	0.20541
Pou2f2	1.3497e-05	-4.7998	0.003	0.056	0.20541
Il20ra	1.3497e-05	-5.2756	0.003	0.056	0.20541
Rad51b	1.35109e-05	1.06734	0.956	0.75	0.205622
Cadm1	1.36972e-05	-1.44687	0.516	0.722	0.208457
Sgcd	1.37548e-05	2.13973	0.535	0.139	0.209334
Chst2	1.37987e-05	-4.75763	0.003	0.056	0.210002
Lrrc75b	1.41069e-05	-4.69205	0.003	0.056	0.214692
Rgsl1	1.41069e-05	-4.71422	0.003	0.056	0.214692
Mn1	1.44216e-05	-4.41022	0.003	0.056	0.219482
Wnt10b	1.44216e-05	-4.2931	0.003	0.056	0.219482
Mgat5	1.44449e-05	1.74033	0.636	0.25	0.219837
Glis3	1.46348e-05	-1.37519	0.796	0.917	0.222727
Sema5a	1.48629e-05	-1.77783	0.223	0.5	0.226199
Ikzf2	1.49896e-05	0.960286	0.901	0.722	0.228126
Nos1ap	1.50685e-05	1.20284	0.796	0.389	0.229328
Map3k20	1.5131e-05	-1.22617	0.54	0.778	0.230278
Arntl	1.52439e-05	0.967327	0.884	0.639	0.231997
Sel1l	1.64549e-05	1.13494	0.791	0.417	0.250426
Mrps6	1.66003e-05	1.0733	0.762	0.361	0.25264
Scnn1a	1.70546e-05	1.01368	0.801	0.417	0.259555
Gm20186	1.7594e-05	1.54183	0.749	0.444	0.267764
Sorcs2	1.76459e-05	1.29326	0.782	0.389	0.268552
Slc28a3	1.81917e-05	-3.4856	0.032	0.167	0.276859
Osgin1	1.84765e-05	1.64733	0.522	0.111	0.281194
Osbpl6	1.85499e-05	1.29091	0.767	0.361	0.28231
Apbb2	1.87266e-05	-1.28237	0.509	0.722	0.285
Cdc42bpa	1.88651e-05	-1.72234	0.253	0.528	0.287109
Igsf3	1.90045e-05	-1.6694	0.249	0.528	0.289229
Sspn	1.92875e-05	-2.44722	0.098	0.306	0.293537
Foxa1	1.94101e-05	0.971476	0.874	0.639	0.295403
Net1	1.94155e-05	0.902677	0.913	0.667	0.295485
Lmo4	1.95287e-05	-0.675438	0.977	1	0.297207
Lrrn3	1.97759e-05	3.27604	0.383	0.028	0.30097
Slc16a1	1.98451e-05	-3.90302	0.015	0.111	0.302023
Socs6	1.99232e-05	1.78156	0.541	0.139	0.303211
Pde5a	1.99318e-05	1.63816	0.543	0.139	0.303342
Efemp1	2.01223e-05	-0.912083	0.887	0.944	0.306242
Akap12	2.04231e-05	-2.80735	0.082	0.278	0.310819
Mapk13	2.04364e-05	1.40747	0.581	0.167	0.311022
Tns3	2.04664e-05	-0.862836	0.948	0.944	0.311478
Pdcd4	2.08373e-05	0.83393	0.947	0.75	0.317123
Ptbp2	2.09342e-05	-0.979252	0.599	0.778	0.318598
Irf2bp2	2.13989e-05	-0.815779	0.763	0.917	0.32567
Shisa4	2.15367e-05	-3.34297	0.043	0.194	0.327767
Sema3a	2.15541e-05	-2.49261	0.097	0.306	0.328032
Pak6	2.18943e-05	1.70964	0.442	0.056	0.333209
Syt1	2.22625e-05	-3.75452	0.015	0.111	0.338812
Aldoc	2.23797e-05	-3.45721	0.056	0.222	0.340597
Gipc2	2.30577e-05	3.06078	0.385	0.028	0.350916
Pdlim2	2.30862e-05	2.47843	0.431	0.083	0.351349
P2rx7	2.30904e-05	-2.30522	0.098	0.306	0.351413
Fat4	2.31278e-05	-2.89951	0.043	0.194	0.351982
1190005I06Rik	2.3196e-05	-3.16888	0.033	0.167	0.35302
Phf24	2.33614e-05	-4.47728	0.008	0.083	0.355537
Mfap2	2.37043e-05	-4.16414	0.008	0.083	0.360756
Il34	2.39353e-05	-3.60538	0.023	0.139	0.364272
Mob1b	2.40258e-05	0.979733	0.836	0.444	0.365649
Clmp	2.4052e-05	-4.15544	0.008	0.083	0.366047
Higd1a	2.43166e-05	0.892196	0.847	0.583	0.370074
Egr3	2.454e-05	-3.37139	0.033	0.167	0.373475
Raver2	2.4762e-05	-4.04756	0.008	0.083	0.376853
Casq2	2.54919e-05	-4.32275	0.008	0.083	0.387961
Fam13c	2.54919e-05	-3.8793	0.008	0.083	0.387961
Cfap43	2.57124e-05	1.9584	0.56	0.194	0.391316
Rab7b	2.70627e-05	-2.81493	0.073	0.25	0.411867
Eda	2.73929e-05	1.37456	0.741	0.306	0.416892
Csrp1	2.76531e-05	-0.94185	0.935	0.944	0.420853
Foxp1	2.77197e-05	-0.832388	0.823	0.861	0.421867
Prss12	2.78064e-05	-4.47957	0.008	0.083	0.423186
Ldlrad3	2.78697e-05	1.16374	0.668	0.25	0.424149
Eed	2.83153e-05	1.42736	0.53	0.111	0.43093
Ssbp3	2.83301e-05	-0.824437	0.789	0.917	0.431156
Zfp809	2.85401e-05	1.33449	0.701	0.361	0.434352
Pls1	2.86903e-05	1.90512	0.465	0.083	0.436638
Cib1	2.98464e-05	1.32753	0.628	0.222	0.454232
Anxa11	3.01868e-05	1.38681	0.623	0.306	0.459413
Tmem205	3.03549e-05	1.11079	0.801	0.444	0.461972
Vapa	3.03798e-05	0.669734	0.97	0.833	0.462351
Per2	3.07617e-05	2.09509	0.455	0.083	0.468162
Plin2	3.19373e-05	-1.87493	0.251	0.5	0.486054
Mt1	3.26331e-05	-2.03964	0.872	0.944	0.496643
Igf2bp2	3.27633e-05	2.19996	0.469	0.111	0.498625
Gata3	3.28941e-05	-4.98173	0.016	0.111	0.500615
Igsf10	3.3622e-05	-3.78776	0.016	0.111	0.511694
Nid1	3.39917e-05	-3.91521	0.016	0.111	0.51732
Rps15	3.40921e-05	-0.410148	0.991	1	0.518848
Mcam	3.55095e-05	-3.89455	0.016	0.111	0.540419
Chchd7	3.55276e-05	0.992262	0.665	0.278	0.540695
Tpm4	3.604e-05	-1.19415	0.682	0.833	0.548493
Ltbp1	3.67894e-05	-3.54476	0.024	0.139	0.559898
Ldhb	3.82561e-05	-1.59348	0.25	0.5	0.58222
Larp4b	3.85389e-05	0.782728	0.925	0.778	0.586524
Akr1c18	3.88868e-05	4.08935	0.335	0	0.591818
Ybx3	3.89105e-05	0.572432	0.974	0.944	0.592178
Ppic	3.9096e-05	1.35476	0.681	0.333	0.595003
Tcf7l1	4.01451e-05	1.07912	0.839	0.639	0.610969
Cluh	4.1005e-05	1.63088	0.558	0.194	0.624055
Tnik	4.11029e-05	-2.47745	0.084	0.278	0.625546
Htra1	4.14102e-05	-2.46064	0.191	0.417	0.630221
Matn4	4.17942e-05	-3.22203	0.016	0.111	0.636066
Fam3c	4.23129e-05	0.714781	0.952	0.75	0.64396
Plekhg1	4.26439e-05	3.30801	0.36	0.028	0.648997
Cux1	4.27356e-05	0.789655	0.945	0.806	0.650393
Pard6g	4.30514e-05	-1.48038	0.508	0.722	0.655199
Tjp2	4.34539e-05	0.996726	0.838	0.5	0.661325
Eif4g1	4.39487e-05	0.903026	0.859	0.583	0.668855
Cct5	4.43768e-05	0.834048	0.855	0.556	0.675371
Il13ra1	4.55288e-05	0.962174	0.875	0.583	0.692903
Anxa2	4.62468e-05	0.491913	0.991	0.944	0.703831
Mboat2	4.69482e-05	-3.90791	0.025	0.139	0.714505
Prkab1	4.69712e-05	1.53168	0.6	0.25	0.714855
Gli2	4.71642e-05	-2.9625	0.058	0.222	0.717793
Ankrd6	4.73176e-05	1.22722	0.549	0.139	0.720127
Defb1	4.73865e-05	1.04514	0.927	0.833	0.721175
Wbscr25	4.80815e-05	-3.09114	0.016	0.111	0.731752
Gsr	4.87756e-05	0.86161	0.822	0.583	0.742315
Pon3	4.88859e-05	1.79766	0.495	0.139	0.743994
Cgnl1	4.99663e-05	-2.33398	0.072	0.25	0.760437
Ctps	4.99787e-05	-1.96971	0.231	0.472	0.760625
Txndc16	5.03411e-05	-3.19246	0.046	0.194	0.766141
Meis1	5.1628e-05	-1.10161	0.855	0.917	0.785726
Atp10a	5.18912e-05	0.777549	0.564	0.167	0.789732
Mpp6	5.21545e-05	1.26566	0.76	0.417	0.79374
Lbh	5.35408e-05	-2.09434	0.122	0.333	0.814838
Bmpr2	5.35544e-05	-0.849034	0.83	0.972	0.815045
Cldn3	5.47867e-05	1.05553	0.702	0.306	0.833798
Cped1	5.68396e-05	-3.33766	0.036	0.167	0.865041
Lyst	5.69632e-05	1.24612	0.631	0.25	0.866923
Frmd6	5.79888e-05	-1.45693	0.54	0.694	0.882531
Flna	5.83719e-05	-1.64871	0.631	0.778	0.888361
Arpc5l	5.84451e-05	1.23087	0.68	0.306	0.889476
Exph5	5.96553e-05	1.45749	0.597	0.222	0.907894
Map1lc3a	5.97952e-05	0.591373	0.968	0.917	0.910024
Gabarapl1	6.05711e-05	-1.21961	0.516	0.722	0.921831
Postn	6.12766e-05	-5.55958	0.017	0.111	0.932568
Tcerg1	6.19844e-05	1.10662	0.769	0.5	0.943341
E530011L22Rik	6.27988e-05	-2.38109	0.045	0.194	0.955734
Psd3	6.35353e-05	1.08605	0.85	0.528	0.966943
Rpl23a	6.56682e-05	-0.464149	0.996	1	0.999404
Nek7	6.64957e-05	0.718085	0.983	0.917	1
Apobec1	6.65007e-05	-1.48747	0.435	0.639	1
Nexn	6.77645e-05	-3.14381	0.073	0.25	1
Dab1	6.94285e-05	-3.70066	0.009	0.083	1
Usp53	7.16617e-05	0.882588	0.893	0.556	1
Irx3	7.33737e-05	-1.68671	0.447	0.639	1
Nr4a2	7.36799e-05	1.89914	0.594	0.25	1
Ccser2	7.59413e-05	-1.163	0.516	0.722	1
Kif13a	7.71933e-05	-0.95499	0.789	0.889	1
Sntb2	7.78062e-05	-1.09128	0.61	0.75	1
Bace2	8.2172e-05	1.11755	0.786	0.444	1
Kcnj13	8.46106e-05	2.94545	0.348	0.028	1
Ssfa2	8.50603e-05	1.01567	0.836	0.472	1
Pgrmc1	8.5511e-05	0.712476	0.956	0.861	1
Cd200	8.81418e-05	-1.95246	0.122	0.333	1
Bpifa1	8.81704e-05	3.60918	0.988	1	1
Matn2	9.27819e-05	-1.99881	0.26	0.5	1
Mt2	9.40688e-05	-1.90962	0.66	0.889	1
Gm13889	9.64129e-05	-4.83466	0.004	0.056	1
Gm13305	9.64129e-05	-4.68219	0.004	0.056	1
Rps25	9.64932e-05	-0.405921	0.996	1	1
Lad1	9.72213e-05	1.75538	0.433	0.083	1
4933406I18Rik	9.81916e-05	-4.53951	0.004	0.056	1
Parpbp	9.81916e-05	-4.4964	0.004	0.056	1
Procr	9.99356e-05	2.72666	0.352	0.028	1
Cd38	0.000100001	-4.20841	0.004	0.056	1
Tmem132c	0.000100001	-4.46814	0.004	0.056	1
Ngp	0.000100001	-4.29165	0.004	0.056	1
Rab34	0.000100591	-2.15285	0.172	0.389	1
Zfhx3	0.000100807	0.617115	0.947	0.722	1
Plcb1	0.000101428	-1.25107	0.46	0.667	1
Ctsh	0.000101909	0.687116	0.825	0.417	1
Rpl36	0.000102994	-0.438166	0.996	1	1
Rab11fip5	0.000105698	-2.60051	0.048	0.194	1
Nlk	0.000107548	1.20445	0.592	0.222	1
Cxcr4	0.000107637	-3.79323	0.018	0.111	1
Gulp1	0.000110169	-1.94321	0.384	0.583	1
Hook1	0.000110651	1.93134	0.431	0.111	1
Uqcr10	0.000111352	0.491485	0.963	0.972	1
Tmem255a	0.000111537	-3.76062	0.004	0.056	1
Adam28	0.000112734	1.11432	0.85	0.583	1
Ccdc66	0.000114061	-1.97941	0.217	0.444	1
Kazald1	0.000114324	-3.29567	0.027	0.139	1
Trnp1	0.00011505	-1.84015	0.243	0.472	1
Glul	0.000116098	0.67	0.981	0.75	1
Tmsb4x	0.000116685	0.31399	0.998	1	1
Hcar2	0.000116899	1.23357	0.643	0.25	1
Rps14	0.000123555	-0.335478	0.994	1	1
Pdzk1ip1	0.000126638	1.4054	0.428	0.083	1
Tmem87a	0.000128695	0.983553	0.81	0.528	1
Mllt3	0.000129745	0.813913	0.933	0.722	1
Dbn1	0.000130023	-2.96005	0.027	0.139	1
Samd4	0.000131737	-2.37194	0.18	0.389	1
Ddx24	0.000132036	0.911087	0.815	0.528	1
Arf4	0.000132058	0.731944	0.977	0.861	1
Enpp1	0.000135501	-1.70205	0.281	0.5	1
Pik3r1	0.000136073	-0.497397	0.938	1	1
Tgif2	0.000141972	-3.248	0.027	0.139	1
Plekhf2	0.000142971	0.864155	0.63	0.278	1
Pappa	0.000145604	-4.96314	0.011	0.083	1
Rpl17	0.000148299	-0.372142	0.996	1	1
Xkr4	0.000150136	2.59761	0.347	0.028	1
Dmd	0.000154679	-2.66332	0.433	0.639	1
Hopx	0.000155208	1.96678	0.501	0.194	1
Kctd14	0.000155325	-2.47387	0.078	0.25	1
Pacs1	0.000155622	-0.952303	0.568	0.778	1
Pcca	0.000155788	1.37937	0.667	0.361	1
Ccl28	0.000157037	-2.53043	0.018	0.111	1
S100a11	0.000157096	0.349053	0.998	1	1
Arid5b	0.000157221	-0.733003	0.963	0.944	1
Cxadr	0.000159052	-1.18498	0.813	0.917	1
Gpr137c	0.000160462	-3.73393	0.011	0.083	1
Usmg5	0.000161082	0.675717	0.938	0.75	1
Mrpl54	0.000161259	0.997443	0.745	0.472	1
Nptxr	0.000162881	-2.65247	0.066	0.222	1
Gpr137	0.000164313	2.57882	0.326	0.028	1
E130102H24Rik	0.000165823	-2.21399	0.079	0.25	1
Zfp467	0.000166176	1.01448	0.722	0.361	1
Gda	0.000167813	-1.75643	0.328	0.556	1
Diaph1	0.000168673	0.807652	0.899	0.639	1
Il1rl2	0.000170698	1.4801	0.551	0.222	1
Bach2	0.000172032	1.04631	0.909	0.694	1
Cstf3	0.000172932	1.18524	0.697	0.361	1
Rab1b	0.000175801	1.37836	0.558	0.222	1
Ldlrad4	0.000177664	1.20924	0.737	0.389	1
Pnrc1	0.000177697	-0.558241	0.933	0.972	1
Tmtc1	0.000179969	-1.25108	0.289	0.556	1
Cdo1	0.000183751	2.26793	0.44	0.111	1
Rnase4	0.000183885	-0.94678	0.786	0.833	1
Zdhhc13	0.000183986	1.89919	0.397	0.083	1
Trp63	0.00018467	-0.929677	0.938	0.972	1
Gpx1	0.000184927	0.513288	0.938	0.694	1
Gpt	0.000189699	1.6663	0.426	0.083	1
Far1	0.000189838	0.767634	0.866	0.556	1
Mpst	0.000191756	1.6783	0.474	0.167	1
Arl4a	0.000191917	1.45525	0.564	0.222	1
Cavin3	0.000193241	-1.50378	0.375	0.583	1
Kif16b	0.000194644	0.965579	0.759	0.472	1
2900097C17Rik	0.000195372	-0.830456	0.761	0.833	1
Vmp1	0.000195568	0.647357	0.947	0.889	1
Aspa	0.000197582	1.33099	0.556	0.222	1
Ttc9	0.000201397	2.28186	0.429	0.139	1
Iqgap2	0.000202318	1.40541	0.639	0.333	1
Sptlc3	0.000203084	1.87002	0.381	0.056	1
Col14a1	0.00020349	-3.29402	0.028	0.139	1
Smarca4	0.000208054	0.968773	0.72	0.333	1
Reg3g	0.00020969	1.90155	0.792	0.556	1
Nlgn1	0.000210296	-3.64996	0.019	0.111	1
Fgfbp1	0.000211931	1.8108	0.442	0.111	1
Ripk4	0.000213009	1.01546	0.772	0.444	1
Id4	0.000213538	-1.72086	0.674	0.75	1
Lrrc26	0.00021574	1.20951	0.569	0.25	1
Fars2	0.000216756	0.965834	0.834	0.528	1
Sfrp1	0.000218973	-2.52622	0.322	0.528	1
Phgdh	0.000226026	-1.42385	0.24	0.472	1
Acot7	0.0002264	1.96696	0.364	0.056	1
Enpp3	0.000230507	-3.79161	0.019	0.111	1
Neat1	0.000232226	0.799879	0.983	0.972	1
Fam213a	0.000234344	1.50502	0.409	0.083	1
Il11ra1	0.000239495	-1.4228	0.305	0.528	1
Rpl22	0.000240245	-0.360885	0.992	1	1
Spty2d1	0.000242039	-1.1379	0.437	0.639	1
Ccnd2	0.00024476	0.651383	0.911	0.611	1
Atp8b1	0.000247375	1.10686	0.583	0.222	1
Pdgfa	0.000252417	-1.04287	0.756	0.889	1
Lmod1	0.00025554	-4.58891	0.041	0.167	1
Hdac4	0.000261949	-0.815316	0.603	0.75	1
Hes1	0.000263283	0.701905	0.936	0.694	1
Aldh1a7	0.000268174	1.60235	0.493	0.167	1
Gpr155	0.000271058	2.62538	0.342	0.056	1
Cnpy2	0.000271878	-0.664585	0.828	0.944	1
Scarb1	0.000273034	-2.63258	0.068	0.222	1
Arpc2	0.000277778	0.554665	0.97	0.944	1
Cfh	0.000281402	-2.27615	0.12	0.306	1
2010111I01Rik	0.000281714	-0.53473	0.987	1	1
Mpped2	0.000283349	3.05281	0.31	0.028	1
Tspan33	0.000284116	-2.57075	0.019	0.111	1
Stk38	0.000284233	0.831829	0.874	0.694	1
Pcolce2	0.000287064	-4.08825	0.02	0.111	1
Grn	0.000289274	-0.890627	0.586	0.75	1
Als2cl	0.000290818	1.87457	0.41	0.111	1
Astn2	0.000296266	-3.78588	0.042	0.167	1
Tirap	0.00030199	2.37271	0.336	0.056	1
Ebpl	0.000302489	-1.44654	0.313	0.528	1
Ces2f	0.000305149	2.81365	0.275	0	1
Serpinb9	0.000307883	-1.64406	0.312	0.528	1
Gm48742	0.000308223	-4.06338	0.012	0.083	1
Snta1	0.000309578	-2.88412	0.041	0.167	1
Zmiz1	0.000310431	-0.909818	0.741	0.806	1
Trpc5	0.000311699	-5.5902	0.012	0.083	1
Dnah8	0.000315211	-3.80273	0.012	0.083	1
Baiap2	0.000316153	1.08686	0.748	0.472	1
Gm10685	0.00031626	-3.32226	0.02	0.111	1
Plod2	0.000319084	-1.48661	0.246	0.472	1
Ikzf4	0.000319501	-3.03437	0.042	0.167	1
Kcnq5	0.000319511	-1.19251	0.31	0.556	1
Hadh	0.00032264	0.876795	0.771	0.444	1
Lrrfip2	0.000325007	0.831756	0.876	0.667	1
Mst1r	0.000326812	2.77498	0.273	0	1
Mfhas1	0.000329192	-1.31504	0.34	0.556	1
Vcam1	0.000329409	-3.39128	0.068	0.222	1
Ptprg	0.0003331	-0.669453	0.886	0.944	1
Wnt5a	0.000333337	-3.51156	0.012	0.083	1
Rabgef1	0.000333911	1.10985	0.703	0.417	1
Epha5	0.000334428	-2.43247	0.068	0.222	1
Cnksr3	0.000335623	-1.37216	0.352	0.556	1
Chad	0.000339257	2.5073	0.319	0.028	1
Ifnar2	0.000346567	-1.25407	0.431	0.611	1
Hspb6	0.000347242	-3.31478	0.031	0.139	1
Slc4a1ap	0.000354654	-1.45891	0.25	0.472	1
St8sia6	0.000354837	-2.90545	0.031	0.139	1
Hs3st3b1	0.000357351	1.69273	0.445	0.139	1
Dbi	0.000360059	-1.14209	0.902	0.972	1
D3Ertd254e	0.000364517	-2.02864	0.143	0.333	1
Cebpz	0.000365744	-0.934146	0.666	0.778	1
Rbpms	0.000366545	-1.27527	0.747	0.806	1
Spats2	0.000367485	-1.4268	0.295	0.528	1
Col8a1	0.000375352	-1.65997	0.068	0.222	1
Slc12a2	0.000377504	-1.73589	0.397	0.583	1
Arg1	0.000381291	-2.95152	0.031	0.139	1
Itpr1	0.000381388	0.670734	0.943	0.75	1
Rpl35a	0.000382929	-0.298471	0.998	1	1
Cdh13	0.000386431	-0.694413	0.817	0.944	1
Slc1a5	0.000390041	1.21113	0.673	0.389	1
Adamts2	0.000396677	-4.69272	0.005	0.056	1
Parvb	0.000396677	-4.52395	0.005	0.056	1
Adcyap1r1	0.000396677	-4.6802	0.005	0.056	1
Evpl	0.000398091	1.81509	0.361	0.056	1
Hmga2	0.000400906	3.4339	0.267	0	1
Pde3a	0.000402891	-4.55947	0.005	0.056	1
Hnf4g	0.000407256	3.43083	0.301	0.028	1
Ndufa4l2	0.000409197	-4.12777	0.005	0.056	1
Tymp	0.000409197	-4.38498	0.005	0.056	1
Chrm1	0.000409197	-4.31564	0.005	0.056	1
Tgif1	0.000409618	1.03386	0.606	0.25	1
Dnaja4	0.000415001	1.12866	0.493	0.167	1
Slc25a35	0.000415122	1.846	0.373	0.083	1
Smpdl3b	0.000415594	-3.79562	0.005	0.056	1
Uqcrfs1	0.000417892	0.900527	0.758	0.5	1
Misp	0.000418253	1.94438	0.317	0.028	1
Skap2	0.00042187	0.653883	0.83	0.556	1
Gpr87	0.000423132	1.20911	0.391	0.083	1
Lrmda	0.000423956	1.14469	0.757	0.472	1
Cuta	0.000428352	0.802647	0.743	0.389	1
St6galnac3	0.00042867	-4.83654	0.005	0.056	1
Csprs	0.00042867	-3.99476	0.005	0.056	1
Vim	0.000428789	-2.73711	0.086	0.25	1
Crebbp	0.000430924	-0.520245	0.937	0.944	1
Gm20631	0.000435351	-3.62679	0.005	0.056	1
Tbck	0.000438303	1.10952	0.543	0.222	1
Rps21	0.000439474	-0.251037	0.998	1	1
Zfp618	0.000439846	1.7671	0.416	0.111	1
Hsf3	0.000442129	-3.33994	0.005	0.056	1
Fyttd1	0.000447227	-0.624506	0.678	0.833	1
Nuak2	0.000455319	1.74941	0.438	0.111	1
Erbb2	0.000457563	1.65274	0.396	0.111	1
Reep6	0.00045774	2.28322	0.305	0.028	1
Top1	0.000458607	0.18889	0.985	0.944	1
Gramd2	0.000459579	1.71814	0.389	0.083	1
Cpm	0.00046178	3.0863	0.338	0.056	1
Adam23	0.000474851	-4.93837	0.001	0.028	1
Gdf5	0.000474851	-5.49854	0.001	0.028	1
Gm10600	0.000474851	-5.26449	0.001	0.028	1
Fzd9	0.000474851	-5.29264	0.001	0.028	1
Col26a1	0.000474851	-4.93839	0.001	0.028	1
Npy1r	0.000474851	-5.08188	0.001	0.028	1
Islr2	0.000474851	-4.81325	0.001	0.028	1
Ms4a6b	0.000474851	-5.39673	0.001	0.028	1
Gm10561	0.000474851	-4.80617	0.001	0.028	1
AU019990	0.000474851	-5.98935	0.001	0.028	1
Foxs1	0.000474851	-5.52196	0.001	0.028	1
Gpr171	0.000474851	-4.85517	0.001	0.028	1
BC028528	0.000474851	-4.86755	0.001	0.028	1
Kcna2	0.000474851	-5.1525	0.001	0.028	1
Fam19a1	0.000474851	-4.97978	0.001	0.028	1
Chp2	0.000474851	-4.79991	0.001	0.028	1
Scgb1c1	0.000474851	-4.90432	0.001	0.028	1
Gm30978	0.000474851	-4.93739	0.001	0.028	1
Cpne4	0.000474851	-4.92693	0.001	0.028	1
Stac	0.000474851	-4.84307	0.001	0.028	1
P2rx1	0.000474851	-4.81594	0.001	0.028	1
Evi2	0.000474851	-5.27405	0.001	0.028	1
Cdh10	0.000474851	-5.16127	0.001	0.028	1
Pcdhb7	0.000474851	-5.03975	0.001	0.028	1
Hs6st3	0.000475742	-3.30762	0.021	0.111	1
Tnfrsf11b	0.000477362	-2.84949	0.032	0.139	1
Rab27b	0.000488014	0.821858	0.725	0.444	1
Cmpk1	0.00048837	1.14333	0.645	0.361	1
Rspo1	0.000488653	-4.6127	0.001	0.028	1
Adamts16	0.000488653	-4.59201	0.001	0.028	1
Esrrb	0.000488653	-3.9265	0.001	0.028	1
Slc38a4	0.000488653	-4.52997	0.001	0.028	1
Fcmr	0.000488653	-4.43387	0.001	0.028	1
A630073D07Rik	0.000488653	-4.40524	0.001	0.028	1
Arl11	0.000488653	-4.29385	0.001	0.028	1
Cd300c2	0.000488653	-4.25158	0.001	0.028	1
Gpr65	0.000488653	-4.52279	0.001	0.028	1
Ccdc88b	0.000488653	-4.5629	0.001	0.028	1
Rnf24	0.000489931	-1.65814	0.335	0.556	1
Gltp	0.000491967	1.06541	0.663	0.361	1
Copz2	0.000494627	-1.2189	0.33	0.556	1
Bcar3	0.000499347	1.67806	0.459	0.167	1
H3f3a	0.000507113	0.298045	0.994	1	1
Nedd9	0.000507848	-0.633709	0.631	0.806	1
Rock1	0.000514882	0.454135	0.96	1	1
Kctd8	0.000518431	4.21906	0.291	0.028	1
Ctnnal1	0.000520566	-1.90193	0.348	0.528	1
Coa3	0.000522847	0.798106	0.827	0.556	1
Ftl1-ps1	0.000524748	2.71914	0.258	0	1
Cmtm3	0.000525449	-2.60658	0.058	0.194	1
Me3	0.000528065	-2.1512	0.105	0.278	1
Tmbim6	0.000528984	0.471603	0.989	0.944	1
Smarca2	0.000529794	-0.554013	0.859	0.917	1
Plscr2	0.000542108	-2.34665	0.089	0.25	1
Eppk1	0.000546837	-1.08614	0.612	0.722	1
Spats2l	0.000560688	-0.993701	0.662	0.722	1
Gm26776	0.000560956	3.08963	0.256	0	1
Ccdc71l	0.000563394	1.07213	0.431	0.111	1
Alad	0.00056692	1.98468	0.306	0.028	1
Dock6	0.000567995	-2.29556	0.125	0.306	1
8430408G22Rik	0.000570884	1.16892	0.429	0.111	1
Lpar3	0.000579937	3.00376	0.255	0	1
Coro1c	0.000582839	0.745219	0.654	0.306	1
Chst14	0.000586464	-3.14486	0.033	0.139	1
Adss	0.000596081	0.742522	0.901	0.694	1
Rps19	0.000598691	-0.333623	0.997	1	1
Lemd1	0.000601667	1.21745	0.589	0.278	1
Wdpcp	0.000610847	0.93614	0.693	0.389	1
Eya4	0.000612244	1.70258	0.582	0.306	1
Trim8	0.000612921	-0.922517	0.688	0.833	1
Ahnak2	0.000619727	1.58613	0.458	0.167	1
Unc5a	0.000619742	2.65458	0.253	0	1
2610528J11Rik	0.000620957	2.15097	0.316	0.056	1
Cxcl2	0.000622555	-4.5794	0.013	0.083	1
Pink1	0.000629604	-1.08925	0.376	0.556	1
Entpd5	0.000631823	0.571813	0.628	0.278	1
Lamc2	0.000633806	-1.30536	0.453	0.611	1
Slc5a1	0.000635564	-3.77568	0.013	0.083	1
Rnaset2b	0.000640473	1.00922	0.658	0.306	1
Dut	0.000643002	0.767855	0.835	0.611	1
Atp2a3	0.000654575	-2.07852	0.109	0.278	1
Eln	0.000655158	-3.28928	0.022	0.111	1
Zdhhc6	0.000658567	1.17932	0.38	0.083	1
Rtl4	0.000661772	-1.8884	0.102	0.278	1
Kif5a	0.000662344	-3.298	0.013	0.083	1
Dynlt1f	0.000663602	1.26756	0.523	0.194	1
Eya1	0.000665086	0.551066	0.593	0.306	1
H2-Ke6	0.000668389	0.971292	0.526	0.194	1
9630028H03Rik	0.000669201	-3.42351	0.013	0.083	1
Rasef	0.000675984	1.32799	0.596	0.306	1
Dnah7b	0.000684343	2.98264	0.25	0	1
Ffar4	0.000684343	2.81038	0.25	0	1
Tmprss11a	0.000684343	3.91465	0.25	0	1
Ets1	0.000696364	1.0932	0.704	0.417	1
Pi4k2b	0.000706386	0.855587	0.621	0.278	1
AI661453	0.00070868	1.13626	0.507	0.194	1
Pde4dip	0.00070896	-1.49577	0.273	0.472	1
Irx2	0.000711024	-0.99354	0.732	0.833	1
Slc25a4	0.000718835	-0.752439	0.823	0.861	1
Hspb1	0.000720046	0.625002	0.972	0.861	1
Rnf144b	0.000724697	-2.09964	0.134	0.306	1
Dock4	0.000733414	-1.74294	0.139	0.333	1
AW112010	0.000736241	2.12504	0.327	0.056	1
Brsk1	0.000738621	-3.42993	0.022	0.111	1
Map7	0.000749723	0.731522	0.857	0.611	1
Scrn3	0.000756875	2.21	0.289	0.028	1
Gpc4	0.00076126	-1.12996	0.51	0.667	1
Peli1	0.000767858	0.86071	0.827	0.583	1
Csad	0.000770631	0.899639	0.745	0.444	1
Trim29	0.000773393	-0.735115	0.774	0.889	1
Luc7l	0.000777949	0.647922	0.679	0.333	1
Lypla1	0.000807502	1.13775	0.487	0.194	1
Hras	0.000810511	0.529601	0.923	0.861	1
Sqor	0.000812379	1.08607	0.459	0.139	1
Tbcel	0.000820853	1.11475	0.55	0.25	1
Minos1	0.000829496	0.393465	0.966	0.889	1
Itga2	0.00084549	-1.93116	0.091	0.25	1
Itpr2	0.000850008	-1.11233	0.586	0.694	1
Sox21	0.000852516	0.71761	0.811	0.5	1
Rab27a	0.000854189	0.938636	0.549	0.25	1
Dag1	0.000856762	-0.662869	0.888	0.972	1
Kif21a	0.000857536	0.642232	0.963	0.917	1
Ttc7b	0.000857926	-2.58401	0.095	0.25	1
Aes	0.000865055	0.571468	0.934	0.75	1
Zfp740	0.000879157	1.42755	0.444	0.139	1
Rps16	0.000883012	-0.277508	0.994	1	1
Erbb3	0.000885894	0.911705	0.588	0.278	1
Slc41a1	0.000918139	-1.56348	0.165	0.361	1
Dact2	0.00092118	-2.45706	0.094	0.25	1
Lcp1	0.000941911	1.26601	0.561	0.306	1
Klc3	0.00094895	-1.58807	0.244	0.444	1
Degs1	0.00095119	-0.983036	0.534	0.694	1
Rps3a1	0.000959663	-0.260607	0.995	1	1
Plekho1	0.000965671	-2.0384	0.022	0.111	1
Nav2	0.000969806	-0.777783	0.646	0.75	1
Vamp8	0.000978989	0.509137	0.964	0.972	1
Mmd	0.000981545	-1.38293	0.251	0.472	1
Tln2	0.000987873	1.71056	0.432	0.167	1
Pde8a	0.00099109	2.28334	0.333	0.083	1
Klhdc8a	0.00100055	1.48618	0.327	0.056	1
Ppl	0.00100221	0.967545	0.591	0.278	1
Zhx1	0.00100993	-1.61648	0.294	0.5	1
Kbtbd3	0.00101244	2.58734	0.237	0	1
Tmem30b	0.00101269	1.3716	0.44	0.167	1
Gsdme	0.0010172	1.77526	0.38	0.111	1
Sap30	0.00102727	0.845194	0.766	0.5	1
Ston1	0.00103087	-1.11789	0.517	0.667	1
BC003965	0.00104086	1.1441	0.456	0.167	1
Pls3	0.00104819	0.775569	0.839	0.611	1
Slc25a3	0.00106238	0.448763	0.979	0.917	1
Gm26724	0.00106552	-2.95576	0.035	0.139	1
0610009B22Rik	0.00107006	1.1698	0.521	0.25	1
Ildr1	0.00107919	1.08302	0.51	0.194	1
Col5a2	0.00108061	-2.07258	0.034	0.139	1
Prr7	0.00108593	-3.11587	0.035	0.139	1
Bmp3	0.00110003	1.97505	0.322	0.056	1
Lclat1	0.0011088	1.76814	0.349	0.083	1
BC030870	0.0011146	2.24105	0.279	0.028	1
Maged1	0.00111927	-0.68702	0.683	0.833	1
Rhou	0.00112825	-1.54863	0.361	0.528	1
Gab3	0.00112983	-3.19823	0.014	0.083	1
Sh3bgrl2	0.00113079	1.80324	0.342	0.083	1
Pou6f1	0.00115383	-2.42698	0.076	0.222	1
Trabd2b	0.00115436	-5.03354	0.006	0.056	1
Tnnt1	0.00115436	-5.82765	0.006	0.056	1
Vasp	0.00115445	0.752423	0.686	0.361	1
Slc25a30	0.0011557	1.82554	0.285	0.028	1
Shmt1	0.00115681	1.49733	0.389	0.111	1
Kcnb2	0.00116046	2.88002	0.279	0.028	1
Usp18	0.00116079	1.00361	0.371	0.111	1
Zc3h12b	0.0011635	1.17573	0.405	0.111	1
Aff3	0.00116412	-1.70743	0.134	0.306	1
Tspan12	0.00116538	0.810816	0.757	0.556	1
Ppp1r14a	0.00117004	-4.91005	0.006	0.056	1
Sorcs1	0.00117004	-5.07649	0.006	0.056	1
Pcdhb16	0.00117004	-4.80448	0.006	0.056	1
Cadm4	0.00117267	2.05021	0.302	0.056	1
Lifr	0.00118475	-1.57841	0.344	0.528	1
Dennd2a	0.00118592	-3.70728	0.006	0.056	1
Map2	0.00118602	-1.23534	0.429	0.611	1
Chst10	0.001202	-4.03537	0.006	0.056	1
Celsr1	0.00121626	0.695355	0.747	0.417	1
Sned1	0.00121714	1.13098	0.572	0.25	1
Exoc3l4	0.00121828	-3.98478	0.006	0.056	1
Cyp4a12b	0.00122086	3.07568	0.264	0.028	1
Sulf2	0.00122837	-2.04345	0.078	0.222	1
Slc35g1	0.00123045	1.36527	0.332	0.056	1
Igfbp4	0.00123495	-3.29504	0.05	0.167	1
Cmtm7	0.00124093	1.14724	0.566	0.25	1
Rbm47	0.00124195	0.711735	0.932	0.75	1
Ide	0.00124463	0.805602	0.722	0.389	1
Csdc2	0.00125144	-3.4665	0.006	0.056	1
Ahnak	0.00125405	0.420536	0.992	0.972	1
Fsd1l	0.00125872	2.08963	0.31	0.056	1
Galnt5	0.00126775	2.64766	0.23	0	1
Hmgcs1	0.0012717	0.759773	0.661	0.333	1
Rbm39	0.00127779	-0.400459	0.992	1	1
Cd9	0.00130195	0.302669	0.998	1	1
Sec14l1	0.00130931	0.663424	0.813	0.556	1
Tmem164	0.00131224	0.95756	0.632	0.333	1
Ubqln2	0.00131355	-1.31716	0.379	0.556	1
Hivep3	0.00133472	0.869267	0.715	0.444	1
Rplp0	0.00133759	0.314994	0.994	1	1
Dzip1	0.00135109	-1.95656	0.115	0.278	1
Id1	0.00135973	0.782674	0.67	0.361	1
Steap2	0.00137108	1.14692	0.577	0.278	1
Atp8a1	0.00137264	0.822323	0.646	0.333	1
Zfand6	0.00139321	0.687636	0.901	0.667	1
Asap3	0.00139367	1.24603	0.434	0.139	1
Plekhh1	0.00139491	2.56851	0.227	0	1
L1cam	0.00139632	1.1084	0.314	0.056	1
Actn1	0.00139905	-1.35296	0.535	0.639	1
St14	0.00140047	0.977906	0.501	0.222	1
Vegfc	0.0014009	-2.19108	0.063	0.194	1
Coq8a	0.00140932	1.73677	0.278	0.028	1
Smad1	0.00140999	-0.921319	0.677	0.75	1
Atp7b	0.00141183	2.09204	0.275	0.028	1
Tbx1	0.00141904	0.78178	0.515	0.25	1
Slc35a1	0.00141964	0.826284	0.623	0.333	1
Tgfb1i1	0.00142254	-2.70397	0.117	0.278	1
Arhgap6	0.00142345	-2.63229	0.078	0.222	1
Lemd2	0.00142675	1.43115	0.355	0.083	1
Sema3c	0.00144406	-0.977164	0.762	0.833	1
Zfp874a	0.00144695	-2.08917	0.093	0.25	1
Aff1	0.0014521	0.661775	0.906	0.694	1
Klf10	0.00145529	0.794498	0.835	0.639	1
Timp3	0.00145532	-0.982716	0.752	0.861	1
Pmp22	0.00145599	0.516635	0.717	0.417	1
Mdfic	0.001456	1.10111	0.611	0.306	1
Smim1	0.00145718	1.11588	0.508	0.194	1
Selenok	0.0014629	-0.573534	0.934	1	1
Sp1	0.00146795	-0.76025	0.609	0.778	1
Rassf10	0.00146971	-1.92029	0.116	0.278	1
Pkp4	0.00147821	-0.756832	0.837	0.833	1
Mtm1	0.00147938	1.19501	0.443	0.167	1
Park2	0.00150006	0.709818	0.791	0.472	1
Acsl4	0.00151039	0.486151	0.685	0.361	1
Dennd2d	0.001517	1.41525	0.387	0.111	1
Bcl2l13	0.00152714	1.61902	0.373	0.111	1
Elovl1	0.00153494	1.18609	0.477	0.194	1
Bpgm	0.0015398	1.38444	0.433	0.139	1
Pkmyt1	0.0015465	-3.08733	0.036	0.139	1
Gpc3	0.0015584	1.62518	0.491	0.222	1
Scp2	0.00155874	0.492231	0.917	0.778	1
Agr2	0.00156307	1.93541	0.344	0.083	1
Eif4g2	0.00156447	-0.406109	0.975	1	1
Zfp560	0.00156721	-1.08324	0.365	0.556	1
Esd	0.00158042	0.60782	0.874	0.722	1
Nupr1	0.00158075	-1.4353	0.415	0.583	1
Cstf2	0.00162272	1.38126	0.431	0.167	1
Ptpru	0.00162551	0.769972	0.726	0.472	1
Acer2	0.00163413	2.56713	0.221	0	1
Adam10	0.00163723	0.665815	0.78	0.472	1
Mill2	0.00164953	0.607413	0.633	0.306	1
Emp3	0.00165542	-1.66665	0.158	0.333	1
Cd63	0.00166185	-0.486591	0.942	0.944	1
Sytl4	0.00167464	2.38456	0.255	0.028	1
Anxa3	0.00167681	0.407755	0.935	0.667	1
Atox1	0.00169333	0.440103	0.954	0.889	1
Laptm4b	0.0016986	0.894348	0.648	0.333	1
Naa30	0.00170267	1.40574	0.315	0.056	1
Tff1	0.00171685	-5.28231	0.015	0.083	1
Prodh	0.00172502	2.03069	0.292	0.056	1
Cyp7b1	0.00172942	-2.16185	0.137	0.306	1
Fmo2	0.0017309	0.598211	0.986	0.806	1
Hist1h2bc	0.00173377	0.909236	0.692	0.389	1
Acsl5	0.00174064	0.84257	0.644	0.361	1
Trpm6	0.00176389	-3.71708	0.015	0.083	1
Slc12a7	0.00177947	2.02759	0.315	0.083	1
Tmbim1	0.00179033	0.756366	0.791	0.556	1
Atp5o.1	0.00179311	0.570128	0.911	0.778	1
Cebpzos	0.00180512	1.02941	0.581	0.278	1
Map3k1	0.00180896	-0.802334	0.736	0.75	1
Rftn1	0.00181211	-3.0798	0.015	0.083	1
Nr4a1	0.00181288	1.17227	0.679	0.444	1
Agps	0.00181976	0.697927	0.759	0.556	1
Plb1	0.00182898	-4.05949	0.038	0.139	1
Tubb4b	0.00184009	0.595239	0.948	0.944	1
Tmem238	0.00186137	0.667494	0.736	0.417	1
Hes6	0.00188232	1.17521	0.505	0.222	1
Eif1a	0.00188899	0.710228	0.792	0.556	1
Cfap69	0.00190946	2.09922	0.264	0.028	1
Pm20d1	0.00191194	2.5647	0.216	0	1
Ddah2	0.00198439	-1.41263	0.329	0.5	1
Lrp3	0.00200053	-2.96669	0.025	0.111	1
Qser1	0.00203822	-0.970899	0.586	0.722	1
Itm2c	0.00204643	-0.692839	0.859	0.889	1
Timm17a	0.00205409	0.962591	0.607	0.306	1
Gm42705	0.00205656	-2.13693	0.024	0.111	1
Gm16136	0.00206199	0.943121	0.648	0.389	1
Oat	0.00207092	-0.438482	0.934	1	1
Hnrnpa0	0.0020773	-0.488073	0.923	0.944	1
Cd59a	0.0020817	-2.16161	0.231	0.417	1
Fzd2	0.00209255	-1.7416	0.144	0.306	1
Chpt1	0.00210289	-0.937484	0.651	0.722	1
Tnfaip3	0.00211983	-2.26211	0.104	0.25	1
Ctnnb1	0.00212598	0.4419	0.974	0.889	1
Hs3st1	0.00212846	1.57121	0.34	0.083	1
Dnpep	0.00214093	0.924666	0.385	0.111	1
Asap2	0.00216265	0.862131	0.486	0.194	1
Plekha1	0.00216774	0.773805	0.749	0.472	1
Tm2d2	0.00217476	0.845193	0.614	0.306	1
Rpl26	0.00219748	-0.238809	0.999	1	1
Fam161a	0.00220889	0.888714	0.663	0.333	1
Fam107b	0.00221727	0.629409	0.932	0.806	1
Atp1a1	0.00221949	0.320784	0.996	0.972	1
Cmc1	0.00224967	0.752884	0.607	0.306	1
Tle3	0.00225004	0.837654	0.64	0.306	1
Mrpl33	0.00226621	0.626024	0.839	0.667	1
Iigp1	0.00226667	-4.02649	0.038	0.139	1
Tet3	0.00235493	0.771299	0.788	0.528	1
Nfat5	0.00235769	0.659585	0.966	0.944	1
Sorbs3	0.00236321	1.34545	0.456	0.194	1
Rpl41	0.00240297	0.261954	0.997	1	1
Fau	0.00240773	-0.343656	0.997	1	1
Cyb5a	0.00241243	0.380879	0.983	0.944	1
Gas7	0.00243617	1.1651	0.425	0.167	1
Bri3	0.00244587	0.423178	0.975	0.917	1
Shtn1	0.00244796	0.740537	0.611	0.306	1
Steap1	0.00245161	2.33872	0.208	0	1
Pon1	0.00245161	2.90583	0.208	0	1
Col4a3bp	0.0024581	0.65568	0.826	0.528	1
Zbtb1	0.00246361	-0.947153	0.437	0.611	1
Ptprf	0.00248983	0.458882	0.981	0.861	1
Add3	0.00249618	-0.767456	0.815	0.861	1
Reep1	0.00249707	-3.02345	0.026	0.111	1
Terf1	0.00249827	0.949818	0.526	0.25	1
Slc39a14	0.00250153	-1.77073	0.099	0.25	1
Slurp1	0.00252844	2.40141	0.207	0	1
Chrm3	0.00253445	-0.831204	0.744	0.806	1
Tpk1	0.00256028	1.18817	0.595	0.333	1
Trim32	0.00256739	-1.87947	0.102	0.25	1
Tpm1	0.00257328	-1.33741	0.908	0.972	1
Rasl11a	0.00257376	-1.5821	0.277	0.472	1
Mpc2	0.00257973	0.508417	0.929	0.833	1
Cav2	0.00259251	0.590344	0.895	0.722	1
Csnk2a1	0.00259702	0.675202	0.801	0.528	1
Atp11b	0.00260311	0.765543	0.753	0.444	1
Tarsl2	0.00261475	-1.89985	0.102	0.25	1
Kdf1	0.00261737	-1.15144	0.254	0.444	1
Chd7	0.00262093	1.02443	0.541	0.25	1
Cep85l	0.00263995	-1.5993	0.172	0.333	1
Klf5	0.00265181	0.336438	0.988	1	1
Camsap2	0.00265238	0.883927	0.748	0.528	1
Dusp8	0.00265954	-2.58445	0.038	0.139	1
Kcnk1	0.00266246	1.03681	0.603	0.361	1
Exoc4	0.00266529	-0.478352	0.906	0.972	1
Styk1	0.00268901	2.56986	0.204	0	1
Tmem132b	0.00269599	-4.27487	0.007	0.056	1
Gmfb	0.00270414	1.29123	0.411	0.167	1
Soat1	0.00270577	-1.32802	0.403	0.528	1
Map3k11	0.0027083	-1.9539	0.148	0.306	1
Dzip1l	0.00271451	-3.29775	0.016	0.083	1
Ppm1h	0.00272013	0.702366	0.709	0.389	1
G6pdx	0.00272464	1.12997	0.454	0.194	1
Gm15675	0.00273818	2.3697	0.271	0.056	1
Acot1	0.00274881	-1.88915	0.123	0.278	1
Creb5	0.00276884	-1.52804	0.187	0.361	1
Vasn	0.0027723	-2.73136	0.054	0.167	1
Ptgs1	0.00278953	1.63814	0.372	0.139	1
Brd7	0.00278963	0.564262	0.802	0.528	1
Mon1a	0.00279193	1.4328	0.367	0.139	1
Csgalnact1	0.00279375	-3.87759	0.007	0.056	1
Rgs6	0.00279375	-5.38992	0.007	0.056	1
Airn	0.00281412	0.522513	0.963	0.889	1
Tgfbr1	0.00282152	0.98501	0.635	0.361	1
Rras	0.00282826	-1.13248	0.61	0.667	1
Tmem59	0.00283692	0.368467	0.982	0.917	1
Sh3d19	0.00283971	-0.513096	0.925	0.944	1
Thsd4	0.00284815	1.91119	0.403	0.167	1
Gpsm1	0.00285374	-2.5521	0.054	0.167	1
Adam17	0.002855	0.920319	0.586	0.306	1
Ern2	0.00285924	2.40839	0.202	0	1
Prex1	0.0028607	-3.47071	0.007	0.056	1
Ccl27a	0.00287779	-1.30673	0.233	0.417	1
Nfkbia	0.00289221	-1.02147	0.824	0.944	1
Iffo1	0.00289473	-3.46377	0.007	0.056	1
Rptoros	0.00289473	-3.55178	0.007	0.056	1
Scfd2	0.00292018	1.20755	0.406	0.139	1
Scd1	0.00293582	-2.50087	0.039	0.139	1
Itm2b	0.00295261	0.257044	0.999	1	1
0610010F05Rik	0.00296445	2.00748	0.277	0.056	1
Tkt	0.00298514	0.677388	0.792	0.583	1
Gdpd1	0.00298539	0.950445	0.465	0.167	1
Eid2b	0.00299027	-2.11558	0.07	0.194	1
C2cd4d	0.00299904	-3.03931	0.007	0.056	1
Hoxa1	0.00299904	-3.03912	0.007	0.056	1
Abcc4	0.00301835	1.23542	0.525	0.278	1
Adhfe1	0.00302781	-2.5003	0.016	0.083	1
Stx6	0.00303551	-0.824856	0.512	0.667	1
Eif4e2	0.003036	0.733786	0.594	0.25	1
Pdcd6ip	0.00305433	0.481066	0.888	0.722	1
Trim3	0.00305573	1.12333	0.536	0.306	1
Runx1	0.0030576	-0.480658	0.992	1	1
Rps4x	0.00305761	-0.293537	0.998	1	1
Fam13b	0.00305996	-0.953447	0.552	0.667	1
Plscr4	0.00306041	-1.65616	0.321	0.528	1
Gm15867	0.00308272	-1.67279	0.253	0.417	1
Sipa1l1	0.00308336	0.8743	0.642	0.361	1
Wdr81	0.0030847	-1.70132	0.082	0.222	1
Sparc	0.00310637	-1.41845	0.606	0.75	1
Sorbs1	0.00311383	-1.69735	0.317	0.5	1
Cd80	0.00313387	2.28397	0.199	0	1
Map3k5	0.00314073	0.568829	0.919	0.75	1
Myb	0.00314312	1.71104	0.283	0.056	1
Ppp1r12b	0.00317485	0.496525	0.609	0.278	1
Dpyd	0.00320882	0.702341	0.841	0.556	1
Krcc1	0.00321852	0.534156	0.836	0.639	1
Mrpl34	0.00321969	0.822037	0.626	0.306	1
Plekha7	0.00323616	-0.936496	0.377	0.556	1
Capns1	0.00323768	0.565492	0.903	0.667	1
Gtpbp8	0.00324254	-1.63861	0.149	0.306	1
Chl1	0.00326059	0.824158	0.429	0.139	1
Dpysl2	0.00327236	-1.86817	0.151	0.306	1
Rcn2	0.00328703	-0.818566	0.544	0.667	1
Nme7	0.00330273	0.785567	0.584	0.278	1
Cacna1c	0.00332474	-1.71574	0.159	0.333	1
Ankrd24	0.00335738	-2.1312	0.087	0.222	1
Atp6v0a1	0.00336093	0.836035	0.46	0.222	1
Gria4	0.00336836	2.95675	0.296	0.083	1
Dock9	0.0034045	-0.746458	0.712	0.778	1
Adamtsl1	0.00340498	0.679408	0.78	0.528	1
H2afy	0.00342338	0.515565	0.918	0.889	1
Bmx	0.00343344	3.09296	0.196	0	1
Vav3	0.00343859	-1.24706	0.633	0.75	1
Nipsnap3b	0.00343992	1.37591	0.35	0.111	1
Golga4	0.00347231	0.519587	0.832	0.583	1
Cpxm2	0.00347491	-2.84046	0.027	0.111	1
Fasn	0.00347963	1.09929	0.408	0.139	1
AC151836.1	0.00354846	1.37728	0.444	0.194	1
Akr1c13	0.00359298	2.19877	0.232	0.028	1
Ndufa4	0.00360045	0.414822	0.97	0.917	1
Paqr8	0.00360382	1.41242	0.279	0.056	1
Wnt7b	0.00360651	1.70146	0.316	0.083	1
Npr2	0.00362601	-2.80171	0.041	0.139	1
Glipr2	0.00363483	-2.44747	0.04	0.139	1
Tbx2	0.00363729	-2.13812	0.087	0.222	1
Mrps18c	0.00363802	0.391808	0.659	0.333	1
Camk4	0.00364249	-1.26387	0.221	0.417	1
Slx4ip	0.00364881	1.3725	0.406	0.167	1
Srpk2	0.00365309	0.570407	0.878	0.639	1
Mgst1	0.00366645	-0.755742	0.805	0.806	1
Elf1	0.00371387	0.50153	0.953	0.861	1
Pitx1	0.00372132	-1.56097	0.212	0.389	1
Plekha6	0.00373258	0.780293	0.739	0.444	1
Gpx8	0.00373873	0.680164	0.697	0.389	1
Slc35b3	0.00374756	1.97857	0.234	0.028	1
Krt8	0.00375936	0.238327	0.948	0.833	1
Cyp2j6	0.00376025	1.24866	0.414	0.167	1
Tor2a	0.00377228	1.17934	0.355	0.111	1
Serpinb1a	0.00377659	0.998566	0.474	0.222	1
Ikzf1	0.00377716	1.65321	0.317	0.083	1
Ddx6	0.00378676	-0.414117	0.939	0.889	1
Frem2	0.00379652	2.01598	0.272	0.056	1
Nsmf	0.00379881	-2.65309	0.055	0.167	1
Cldn4	0.00382184	0.722181	0.407	0.139	1
Scpep1	0.00382262	-1.88632	0.104	0.25	1
Krt75	0.00383503	2.50163	0.238	0.028	1
Hk1	0.00384641	0.818366	0.653	0.417	1
Kmt2a	0.0038482	-0.570505	0.823	0.861	1
Hacd1	0.00385075	-2.31617	0.089	0.222	1
Arhgef40	0.0038745	-1.68727	0.14	0.306	1
Kifc3	0.00392372	-1.88138	0.107	0.25	1
Fbxw11	0.00393766	0.82005	0.678	0.389	1
Txn1	0.00394494	0.400708	0.975	0.944	1
Cpe	0.00398457	-1.64864	0.083	0.222	1
Cyp2b10	0.00398737	1.47665	0.339	0.111	1
Fkbp8	0.00399496	0.78337	0.673	0.417	1
Ypel5	0.00400496	-0.928972	0.416	0.583	1
Tjp3	0.00400626	1.31027	0.446	0.222	1
Dscaml1	0.00402632	1.7073	0.314	0.083	1
Dnm2	0.00403257	0.711546	0.704	0.417	1
L3hypdh	0.00405117	-2.52858	0.027	0.111	1
Stard5	0.00405719	-1.18585	0.297	0.472	1
Dera	0.0040634	1.36123	0.319	0.083	1
Paip2	0.00408058	0.366226	0.964	0.806	1
Renbp	0.00408883	-1.82383	0.106	0.25	1
Rps27a	0.00409736	-0.273763	0.996	1	1
Srsf6	0.00410362	0.629727	0.824	0.583	1
Itga5	0.00411184	-2.23095	0.04	0.139	1
Adk	0.00411761	-1.53229	0.404	0.556	1
Ephb4	0.00412912	-1.33971	0.218	0.389	1
Dedd2	0.00413611	1.48226	0.335	0.111	1
Lpp	0.00418233	-0.357498	0.962	1	1
Ccni	0.00418952	-0.975058	0.646	0.75	1
Coq7	0.00422696	0.772784	0.548	0.25	1
Cbx6	0.00423541	-0.775354	0.728	0.778	1
Scap	0.00425428	1.20534	0.29	0.056	1
Sema4d	0.00429915	1.68443	0.272	0.056	1
Pus10	0.00431533	1.32819	0.37	0.139	1
Epb41l4b	0.00432541	0.918661	0.574	0.306	1
Paics	0.00434394	0.540808	0.832	0.611	1
Rpl21	0.00436815	-0.277586	0.999	1	1
Zfp503	0.00436921	-0.966947	0.658	0.722	1
Ttc36	0.004371	2.2588	0.188	0	1
Rpl38	0.00438458	-0.277341	0.997	1	1
Rfk	0.00438484	0.814754	0.588	0.333	1
Cdc42ep3	0.0043878	-0.660899	0.732	0.806	1
Teddm2	0.00439125	-2.506	0.028	0.111	1
Gabbr1	0.00440702	-1.34547	0.285	0.472	1
Rel	0.00440752	0.762599	0.697	0.417	1
Atp5b	0.00445037	0.397681	0.975	0.889	1
Hspa4	0.00445412	0.500542	0.862	0.611	1
Ostf1	0.00446359	0.636421	0.796	0.528	1
Plxdc2	0.00447749	-0.632236	0.95	0.917	1
Cadm2	0.00449105	1.29634	0.417	0.167	1
Sertad4	0.00451128	-1.50169	0.289	0.444	1
Ranbp9	0.00451731	0.681374	0.741	0.444	1
Ifrd1	0.00453625	0.573684	0.877	0.667	1
Isl1	0.00453891	-0.897253	0.46	0.667	1
Fndc4	0.0045499	-2.40533	0.041	0.139	1
Rnf43	0.00455704	-1.21237	0.387	0.556	1
Dek	0.00459786	-0.572137	0.877	0.833	1
B430010I23Rik	0.0046067	1.46377	0.37	0.139	1
Trp73	0.00461408	-2.83422	0.028	0.111	1
Tnrc6a	0.0046709	0.512128	0.884	0.75	1
Snrpb2	0.00468022	0.662165	0.785	0.583	1
Tln1	0.00469133	-0.744324	0.703	0.778	1
Capsl	0.00469684	1.00864	0.465	0.194	1
Map3k21	0.00470025	-2.62019	0.028	0.111	1
0610043K17Rik	0.00471789	-2.30848	0.112	0.25	1
Rab38	0.0047285	0.8323	0.478	0.222	1
Stom	0.00473007	1.05991	0.314	0.083	1
Slirp	0.0047383	-0.604925	0.713	0.833	1
Mrpl45	0.00474639	1.1855	0.33	0.083	1
Jmjd1c	0.00476418	-0.462995	0.879	0.917	1
Lzts2	0.00477384	-1.16216	0.329	0.5	1
Epn3	0.00479154	1.29002	0.311	0.083	1
Hacd4	0.00481741	-2.88137	0.028	0.111	1
Abhd14b	0.00482962	0.814249	0.453	0.194	1
Pitpna	0.00483553	0.572601	0.763	0.5	1
Clca3b	0.00484295	2.49844	0.331	0.111	1
Pclo	0.00484409	0.886975	0.741	0.556	1
Mcmbp	0.00484959	0.694776	0.653	0.389	1
Grasp	0.00485057	1.03009	0.45	0.194	1
Cpne8	0.00485424	-0.717178	0.582	0.722	1
Calr	0.00488507	0.288509	0.972	0.833	1
Pdha1	0.00491299	0.695431	0.768	0.556	1
Ino80d	0.00494268	-0.694295	0.669	0.75	1
AU019823	0.0049852	-1.30408	0.291	0.472	1
Gucy1a2	0.00499118	-1.44212	0.193	0.361	1
Ralgapa1	0.00499897	0.589415	0.859	0.667	1
Stap2	0.00501869	1.8816	0.221	0.028	1
Gpd1l	0.00502437	1.20383	0.283	0.056	1
Fam122b	0.00506223	-2.13592	0.056	0.167	1
9130008F23Rik	0.00506309	-1.68511	0.128	0.278	1
Trp53i11	0.00511731	1.0542	0.458	0.222	1
Repin1	0.00512071	-2.40372	0.076	0.194	1
Ccdc71	0.00512742	1.63859	0.23	0.028	1
C77080	0.00512966	-0.817711	0.558	0.667	1
Csgalnact2	0.00513589	-1.16721	0.223	0.417	1
Fam49b	0.00517383	0.553699	0.825	0.639	1
Ttyh2	0.00518265	-2.74619	0.03	0.111	1
Mapkapk3	0.00519198	0.908625	0.555	0.306	1
Cadps2	0.00519663	-0.606436	0.673	0.806	1
Focad	0.00520319	-1.30666	0.19	0.361	1
Myl6	0.00521773	-0.772965	0.993	1	1
Tgfb3	0.00523138	-2.43757	0.058	0.167	1
Sema6d	0.00523965	-1.36836	0.202	0.361	1
Ddi2	0.00524399	0.67058	0.858	0.667	1
Zfp36	0.00524878	0.464924	0.91	0.861	1
Zfp296	0.00525603	1.0524	0.235	0.028	1
Kmt2e	0.00525683	-0.508153	0.943	0.917	1
Btrc	0.00526927	0.890058	0.549	0.306	1
Zfp808	0.00527684	-2.53663	0.075	0.194	1
Uhrf1bp1l	0.00527772	0.592345	0.817	0.556	1
Arl5c	0.00527941	-3.77541	0.008	0.056	1
Prdm5	0.00528676	-1.04124	0.339	0.528	1
Idh1	0.00528919	0.726812	0.691	0.5	1
Lmtk2	0.00530722	0.865824	0.737	0.5	1
Abca8b	0.00533572	-3.52243	0.008	0.056	1
Pyurf	0.00533678	0.62957	0.387	0.139	1
Dctn6	0.00535994	-1.053	0.408	0.556	1
Gm1673	0.00537151	-3.43443	0.018	0.083	1
Agfg1	0.00537206	0.742272	0.739	0.472	1
Iqgap1	0.00538586	0.492309	0.954	0.861	1
Map3k9	0.00538652	2.34872	0.18	0	1
Abt1	0.00541381	-1.01841	0.286	0.472	1
Ptpre	0.00542677	-0.753214	0.752	0.806	1
Papss2	0.00550171	1.94431	0.219	0.028	1
Spg21	0.00552272	-0.918978	0.486	0.611	1
Cmip	0.0055303	0.527415	0.948	0.861	1
Abhd11	0.00554365	1.0116	0.339	0.111	1
Hs3st6	0.00554873	2.10124	0.179	0	1
Cdc42ep2	0.00554873	2.17293	0.179	0	1
Lss	0.00555618	-1.96505	0.074	0.194	1
Tc2n	0.0055723	1.07792	0.39	0.167	1
Notch1	0.00559317	0.379392	0.695	0.444	1
Coro1b	0.00561395	0.35339	0.47	0.194	1
Mpdz	0.00565083	-0.766715	0.408	0.583	1
Gm26532	0.00565156	0.693647	0.43	0.167	1
Psmc5	0.00565906	0.519729	0.744	0.5	1
Slc16a9	0.00566155	-2.98521	0.018	0.083	1
Fdx1	0.00566889	0.547523	0.865	0.722	1
Apoo	0.00567473	1.17154	0.309	0.083	1
Cc2d2a	0.00568615	-1.2699	0.298	0.472	1
Rpusd1	0.00571213	-2.0048	0.056	0.167	1
Nfe2l2	0.00571391	0.450457	0.975	0.889	1
Abcc3	0.0057186	1.29767	0.3	0.083	1
Iqsec1	0.00572275	0.980218	0.603	0.361	1
Gm47350	0.0057717	-2.56456	0.03	0.111	1
Rpl9	0.00577749	-0.252036	0.994	1	1
Sar1b	0.00581046	0.69829	0.726	0.444	1
Tmem56	0.005825	1.33379	0.299	0.083	1
Tmeff1	0.0058464	1.38108	0.23	0.028	1
Sqstm1	0.00586225	0.554219	0.858	0.694	1
Ostc	0.00587248	0.677875	0.821	0.611	1
Cers3	0.0058872	2.04646	0.177	0	1
Chka	0.00589145	0.642601	0.831	0.667	1
Ankrd50	0.00590589	1.52799	0.262	0.056	1
Reep4	0.00590695	0.804972	0.528	0.306	1
Zfp36l1	0.00592697	-0.437474	0.991	1	1
Rpl34	0.0059378	-0.252017	0.995	1	1
Dusp10	0.00595497	1.48518	0.365	0.139	1
Fzd8	0.00598827	1.2035	0.318	0.083	1
Smim15	0.00602114	0.706306	0.689	0.389	1
Ybx1	0.00604123	0.325438	0.982	0.972	1
Map7d2	0.00604545	-4.58822	0.002	0.028	1
Slc6a17	0.00604545	-4.31309	0.002	0.028	1
Timp4	0.00604545	-4.89928	0.002	0.028	1
Kcnj8	0.00604545	-6.44138	0.002	0.028	1
B530045E10Rik	0.00604545	-4.33543	0.002	0.028	1
Klhl33	0.00604545	-4.52646	0.002	0.028	1
C230035I16Rik	0.00604545	-4.54442	0.002	0.028	1
Bcl2l15	0.00604545	-4.59636	0.002	0.028	1
Hemgn	0.00604545	-4.59598	0.002	0.028	1
Gm20465	0.00604545	-4.88509	0.002	0.028	1
Gm13822	0.00604545	-4.59887	0.002	0.028	1
4732465J04Rik	0.00604545	-4.62364	0.002	0.028	1
Gm35572	0.00604545	-5.33052	0.002	0.028	1
Tcrg-C4	0.00604545	-4.67846	0.002	0.028	1
Rnf122	0.00606893	-2.17931	0.074	0.194	1
Wdr35	0.00608479	1.0611	0.35	0.111	1
Pcdh9	0.00610751	0.940639	0.481	0.222	1
Mdh1	0.00610791	0.502003	0.901	0.806	1
Traf1	0.00616166	-4.23161	0.002	0.028	1
Atp8b4	0.00616166	-4.30051	0.002	0.028	1
Hcn1	0.00616166	-4.30899	0.002	0.028	1
Pacsin1	0.00616166	-4.39296	0.002	0.028	1
Tnf	0.00616166	-4.23102	0.002	0.028	1
Gm26692	0.00616166	-4.30102	0.002	0.028	1
Tmem150b	0.00616166	-4.2664	0.002	0.028	1
Rbpms2	0.00616166	-4.1866	0.002	0.028	1
Smgc	0.00616166	-4.42236	0.002	0.028	1
Adcy5	0.00616166	-4.39949	0.002	0.028	1
Slc16a11	0.00616837	0.956637	0.594	0.306	1
Sox13	0.00618575	-2.2194	0.094	0.222	1
Rgs11	0.0061956	-2.22635	0.076	0.194	1
Mtmr2	0.00620703	1.39189	0.27	0.056	1
Pmepa1	0.00621368	0.505317	0.872	0.694	1
Myo5c	0.00623758	1.04568	0.438	0.194	1
Sobp	0.00625188	0.593114	0.776	0.5	1
Slc26a2	0.00625612	1.21795	0.466	0.25	1
Pgs1	0.00625923	1.14142	0.34	0.111	1
Nradd	0.00626759	-1.52066	0.291	0.417	1
Chrdl2	0.00627987	-3.59035	0.002	0.028	1
Shisa8	0.00627987	-4.17546	0.002	0.028	1
Rgs13	0.00627987	-3.17279	0.002	0.028	1
Gm37184	0.00627987	-3.62293	0.002	0.028	1
Ifitm6	0.00627987	-3.98359	0.002	0.028	1
Tspan32	0.00627987	-3.65878	0.002	0.028	1
Pcdhb14	0.00627987	-3.98227	0.002	0.028	1
Mgat4b	0.00628269	0.706885	0.685	0.389	1
Syde2	0.00628377	1.24638	0.332	0.111	1
Gstz1	0.00632632	0.720031	0.352	0.111	1
Olfml2a	0.00633056	0.77038	0.703	0.389	1
Sat2	0.00634693	-3.04635	0.031	0.111	1
Gna15	0.00639684	1.32034	0.296	0.083	1
Fam98b	0.00640872	1.03859	0.428	0.222	1
Sun1	0.00645056	0.549674	0.586	0.306	1
Sucla2	0.00646353	0.704551	0.606	0.306	1
Naaladl2	0.00648898	0.533218	0.942	0.806	1
Fam174b	0.00650569	1.69541	0.253	0.056	1
Pabpc1	0.00651312	0.232075	0.983	0.972	1
Mmp28	0.00653024	1.86335	0.216	0.028	1
Osr1	0.00654817	-1.32686	0.302	0.444	1
P4hb	0.0065589	0.458602	0.869	0.639	1
Crlf3	0.00656085	-1.06479	0.513	0.639	1
Nrxn1	0.00658389	-2.5534	0.511	0.611	1
Nr1d2	0.00658631	-1.12127	0.368	0.528	1
Osbpl10	0.00659071	1.25179	0.439	0.222	1
Adgre5	0.00660844	1.57094	0.3	0.083	1
Fchsd2	0.00661952	0.766462	0.745	0.5	1
S100a1	0.00662164	0.641386	0.82	0.639	1
Duox1	0.006624	2.16405	0.173	0	1
Gcnt1	0.00663742	1.57245	0.289	0.083	1
Amigo2	0.00666734	-2.55346	0.018	0.083	1
Gsta3	0.00667193	0.474126	0.961	0.917	1
Usp28	0.00671687	0.862831	0.476	0.222	1
D830025C05Rik	0.00673226	1.64664	0.222	0.028	1
Krba1	0.00673748	1.15371	0.296	0.083	1
Ggta1	0.00675754	1.05775	0.398	0.167	1
Map4k3	0.00677087	-0.73635	0.74	0.722	1
Nexmif	0.00682147	3.00062	0.172	0	1
Cdk2ap2	0.00685569	0.6202	0.752	0.5	1
Mtcl1	0.00686577	0.859608	0.452	0.194	1
Fam118a	0.00686785	-1.45696	0.073	0.194	1
Unc5c	0.00688215	-4.29641	0.031	0.111	1
N4bp2	0.00689603	-0.904912	0.452	0.611	1
Rusc2	0.00690181	1.46228	0.264	0.056	1
Trim16	0.00692411	2.04533	0.21	0.028	1
Pptc7	0.00693835	0.656107	0.763	0.417	1
Hps5	0.0069452	1.15509	0.415	0.194	1
Snhg18	0.00695852	-1.59696	0.175	0.333	1
Cacna2d2	0.00696422	2.15882	0.209	0.028	1
Emc4	0.00696693	0.710705	0.51	0.25	1
Rpl7	0.00698665	-0.245995	0.995	1	1
Plxnb1	0.00698936	0.752778	0.67	0.389	1
Il1r1	0.00700831	0.505865	0.588	0.278	1
Kdm1a	0.00704489	0.583618	0.79	0.528	1
Rrn3	0.0070541	1.51199	0.283	0.083	1
Wipf2	0.00706453	0.446776	0.61	0.333	1
Fbxo16	0.00707117	-2.36168	0.018	0.083	1
Tcea3	0.00709423	1.21316	0.336	0.111	1
Ifi27	0.00716396	0.676331	0.902	0.75	1
Tex15	0.0071647	-1.70866	0.076	0.194	1
Saysd1	0.00718635	0.857068	0.458	0.222	1
Sgsm1	0.00723335	2.0155	0.17	0	1
Tsacc	0.00723335	1.89914	0.17	0	1
Pkig	0.0072445	0.508798	0.435	0.194	1
Trpc4	0.00724637	-2.66453	0.045	0.139	1
Rab3ip	0.00728744	0.656012	0.725	0.472	1
Arid5a	0.00729033	-1.76047	0.113	0.25	1
Nudt4	0.00732677	0.67086	0.783	0.667	1
Pde3b	0.00733606	-4.06276	0.019	0.083	1
Rpl30	0.00733879	-0.214276	0.994	1	1
Tprkb	0.00735632	-1.20341	0.224	0.389	1
Filip1l	0.0073964	-2.09763	0.171	0.306	1
Tbc1d9	0.00739816	1.25636	0.405	0.194	1
Ormdl2	0.00745291	0.840993	0.561	0.306	1
Tprn	0.00749088	1.1466	0.261	0.056	1
Exoc6	0.00756692	1.79947	0.27	0.083	1
Trak1	0.00762232	-1.06363	0.45	0.583	1
Stk17b	0.00762447	-1.83025	0.161	0.306	1
Cers6	0.00765148	0.999811	0.658	0.444	1
Bag1	0.00766433	0.379307	0.893	0.778	1
Nudt14	0.00766592	0.600747	0.632	0.389	1
Hk2	0.00768877	0.690239	0.601	0.306	1
Zfp53	0.00770232	1.31873	0.394	0.167	1
Cpd	0.00770412	-0.598346	0.826	0.833	1
Gk	0.00775005	-1.59446	0.255	0.417	1
Stox2	0.00775771	-0.557967	0.809	0.833	1
Peg3	0.00776276	-2.67406	0.062	0.167	1
Fras1	0.00776381	1.8575	0.319	0.111	1
Hnrnpa1	0.00778462	-0.470203	0.879	0.917	1
Magi2	0.00778752	1.32449	0.455	0.222	1
Man2b1	0.00780127	1.03007	0.415	0.194	1
Flrt2	0.00780413	1.58977	0.411	0.194	1
Cyfip2	0.00784029	2.02404	0.207	0.028	1
Adprm	0.00785397	1.24898	0.37	0.167	1
Nop53	0.00786193	-0.506691	0.806	0.861	1
Vgll3	0.00787606	-3.55291	0.019	0.083	1
Liph	0.00789587	1.98002	0.166	0	1
Lpcat2	0.00789909	0.490812	0.758	0.472	1
Fosl2	0.0079034	0.639086	0.693	0.417	1
Ribc1	0.00793197	-2.98757	0.019	0.083	1
5033430I15Rik	0.00793197	-3.21531	0.019	0.083	1
Pcbd2	0.0079396	0.650037	0.675	0.361	1
Aqr	0.00799025	0.636625	0.621	0.361	1
Sh3pxd2b	0.00799066	-0.991073	0.384	0.528	1
Ssx2ip	0.00799526	0.638157	0.496	0.25	1
Osgin2	0.00800511	-1.54075	0.201	0.361	1
Fam129a	0.00802661	-1.88789	0.503	0.583	1
Foxo1	0.00807783	-0.610368	0.599	0.75	1
Stk10	0.00810021	-2.34921	0.06	0.167	1
Mlycd	0.00810731	1.30328	0.255	0.056	1
Gm42726	0.00812388	-2.44662	0.044	0.139	1
Ptgs2	0.00812928	3.86078	0.165	0	1
S100g	0.00812928	4.48273	0.165	0	1
Coq9	0.00813566	1.15798	0.348	0.139	1
Abhd14a	0.00813835	0.908473	0.434	0.194	1
Papss1	0.00814398	0.376384	0.835	0.583	1
Mindy2	0.00818453	0.62877	0.551	0.306	1
Nek5	0.00819118	1.94898	0.205	0.028	1
Fbxo38	0.00820235	0.585802	0.458	0.222	1
Nlgn2	0.00821036	-2.00491	0.098	0.222	1
Cenpv	0.00824974	0.727439	0.427	0.194	1
Asap1	0.00825004	0.22062	0.658	0.417	1
Taco1	0.00829546	2.11965	0.246	0.056	1
Ppp1r1b	0.00832006	-1.84296	0.044	0.139	1
Lypd6	0.00832795	2.13212	0.203	0.028	1
Krt1	0.00836926	1.8813	0.164	0	1
Atp6v1c2	0.00837042	0.702765	0.805	0.611	1
Cfap44	0.00839222	-2.70598	0.019	0.083	1
Ubl5	0.00839492	0.29449	0.966	0.944	1
Nudt18	0.00843172	1.10135	0.309	0.083	1
Stx12	0.0084785	-0.88054	0.496	0.611	1
Ngef	0.00851451	0.975335	0.351	0.139	1
Preb	0.00854134	-1.22234	0.271	0.417	1
Gm14410	0.00854286	-2.51182	0.046	0.139	1
Cox7c	0.00857478	0.275468	0.978	0.972	1
0610040J01Rik	0.00858113	0.907026	0.682	0.444	1
Adrb1	0.00859614	1.02786	0.387	0.139	1
H2-D1	0.0085974	-0.540641	0.939	0.917	1
Npnt	0.00860202	2.15222	0.234	0.056	1
Rassf6	0.00865007	2.03142	0.203	0.028	1
Slc25a36	0.00865192	0.56711	0.723	0.472	1
Dock8	0.00865244	0.517542	0.593	0.361	1
Ccdc51	0.00865568	1.33596	0.215	0.028	1
Rpl3	0.00866585	-0.301611	0.994	1	1
C1galt1	0.00872281	0.651158	0.692	0.389	1
Dgcr6	0.00874986	0.633863	0.622	0.389	1
Akap7	0.00877328	-1.37667	0.288	0.444	1
Colca2	0.00881159	1.49864	0.277	0.083	1
Dennd5a	0.00883215	-0.795991	0.502	0.611	1
Ptprk	0.00884136	0.430431	0.974	0.917	1
B3galnt2	0.00885686	0.868069	0.471	0.222	1
Phactr2	0.00885861	0.528071	0.902	0.75	1
Rundc1	0.00886963	1.71182	0.162	0	1
Hipk3	0.00891692	0.660495	0.76	0.472	1
Pcsk5	0.00892062	0.779493	0.593	0.333	1
Tmem106c	0.00894777	0.767252	0.367	0.139	1
Anapc13	0.00895344	0.46442	0.908	0.833	1
Rbms2	0.0089567	-0.97646	0.413	0.556	1
Micalcl	0.00902995	1.56516	0.276	0.083	1
Calm1	0.0090689	0.288947	0.989	0.972	1
Gm32569	0.00909278	-4.50343	0.009	0.056	1
Pfdn1	0.0090986	0.543236	0.87	0.667	1
Brd3	0.00912327	-0.676725	0.699	0.75	1
Zfp39	0.00912848	-2.55951	0.032	0.111	1
Ppox	0.00913039	1.88176	0.161	0	1
Tars	0.00914589	-1.0217	0.457	0.556	1
Fjx1	0.00916459	-1.45146	0.337	0.472	1
Cers2	0.00917673	0.780339	0.544	0.306	1
Akr1b3	0.00918864	1.00506	0.497	0.278	1
Akap1	0.00919151	0.949735	0.262	0.056	1
Slc31a1	0.00919663	1.01742	0.437	0.194	1
mt-Atp8	0.00920407	0.41292	0.981	0.972	1
Vapb	0.00924529	0.614948	0.585	0.278	1
Tnfaip8l1	0.00926852	-4.10624	0.009	0.056	1
Mdp1	0.0092716	0.883851	0.374	0.139	1
Tmem38a	0.00928927	1.54067	0.305	0.111	1
Gpbp1l1	0.00933839	0.513651	0.809	0.583	1
Tmem57	0.00935465	0.672273	0.728	0.472	1
Adtrp	0.00935752	-3.79527	0.009	0.056	1
St6galnac6	0.00935752	-3.39153	0.009	0.056	1
Ahcyl2	0.00936446	0.792264	0.707	0.472	1
Fam114a1	0.00936718	-1.68387	0.144	0.278	1
Tmcc3	0.00938416	1.90412	0.208	0.028	1
Fam83e	0.00939845	1.89781	0.16	0	1
Rsad2	0.00944728	-3.27343	0.009	0.056	1
4930562C15Rik	0.00944728	-3.54658	0.009	0.056	1
Acaca	0.00946576	-0.854615	0.605	0.667	1
Tmod3	0.00948792	0.670996	0.766	0.5	1
Nf1	0.00952705	-0.516676	0.795	0.917	1
2010107E04Rik	0.00959932	0.359506	0.948	0.917	1
Gstt3	0.00961119	1.08011	0.258	0.056	1
Tbca	0.0096116	0.353619	0.967	0.944	1
Ubald1	0.00961851	1.00329	0.365	0.139	1
Tuba1a	0.00962772	-1.12876	0.42	0.556	1
Acaa2	0.0096525	0.564813	0.724	0.472	1
Lipf	0.00965799	0.88875	0.756	0.861	1
Acox3	0.00966615	1.84958	0.199	0.028	1
Rps9	0.00967982	-0.297358	0.995	1	1
Dnajc12	0.00971196	1.24426	0.212	0.028	1
Sun2	0.00977368	-1.23643	0.198	0.361	1
Ackr4	0.00981123	-3.48032	0.02	0.083	1
Lrrc69	0.00981405	-3.27473	0.009	0.056	1
Sympk	0.0098278	1.06644	0.358	0.139	1
Timm13	0.00986473	0.418008	0.905	0.806	1
Bik	0.00987418	0.997405	0.401	0.194	1
Frat2	0.00992506	1.23336	0.354	0.139	1
Cenph	0.00994463	-3.32168	0.02	0.083	1
F2r	0.0100211	0.576792	0.647	0.389	1
Amy1	0.0100686	1.4354	0.254	0.056	1
Cmbl	0.0100692	1.74794	0.198	0.028	1
Atp7a	0.010072	-1.33412	0.278	0.417	1
Armcx6	0.0100753	-2.43747	0.032	0.111	1
Fgf7	0.0100974	-3.01328	0.009	0.056	1
Usp3	0.0101038	0.744169	0.601	0.333	1
Nrip1	0.0101065	-0.485938	0.974	0.972	1
Gm38134	0.0101478	-3.14763	0.02	0.083	1
Itgav	0.0101812	-0.5746	0.745	0.75	1
Tmprss11g	0.0101838	1.82842	0.246	0.056	1
Gm26668	0.0101865	-2.67663	0.047	0.139	1
Acadvl	0.0101934	0.671259	0.524	0.25	1
Psmb3	0.0102155	0.37748	0.911	0.75	1
Vsig8	0.0102484	2.02062	0.157	0	1
Manba	0.0102484	2.04147	0.157	0	1
Scn3b	0.0102484	2.15672	0.157	0	1
Nfkb1	0.0102624	-0.617553	0.851	0.833	1
Plagl2	0.0103082	0.381117	0.298	0.083	1
Usp30	0.0103485	-1.9231	0.099	0.222	1
Oaz1	0.0103892	0.251807	0.98	1	1
Ccdc68	0.0104722	1.22632	0.209	0.028	1
Klf3	0.0104772	0.57243	0.923	0.833	1
Tspan13	0.0105035	0.862603	0.386	0.139	1
Amotl1	0.010526	-0.427951	0.859	0.889	1
Shkbp1	0.0105536	1.71784	0.195	0.028	1
Zfp334	0.0105846	-2.62047	0.033	0.111	1
Shc1	0.0105874	0.949946	0.362	0.139	1
Arl15	0.0106117	-0.671154	0.895	0.833	1
Sh3gl2	0.010617	1.10952	0.296	0.083	1
Mal	0.0106317	1.8167	0.349	0.139	1
Cct7	0.0106502	0.474696	0.769	0.417	1
Wnt10a	0.0106541	-1.30034	0.308	0.472	1
Mxra7	0.0106556	-2.269	0.064	0.167	1
Calu	0.0106939	-0.7121	0.616	0.694	1
Ablim1	0.0107016	-0.899954	0.476	0.611	1
Arhgap27	0.0107148	1.56926	0.238	0.056	1
Anapc5	0.0107246	0.442807	0.66	0.333	1
Fbxl4	0.0108253	-1.72517	0.207	0.333	1
Mrpl42	0.0108316	0.555214	0.75	0.5	1
Ppp2r2c	0.0108554	2.05628	0.155	0	1
Gm26802	0.0109097	-1.26691	0.487	0.611	1
Nob1	0.0109186	-1.09022	0.296	0.444	1
Sdha	0.0109249	0.577597	0.724	0.583	1
Akr1c14	0.0109351	1.25777	0.246	0.056	1
Trappc6a	0.0110039	0.43463	0.6	0.361	1
Ehhadh	0.0110233	-1.63094	0.077	0.194	1
Eef1d	0.0110302	-0.406749	0.969	0.944	1
Slc35e4	0.0110444	1.47698	0.234	0.056	1
Etf1	0.0111231	0.624529	0.86	0.694	1
Rhobtb3	0.0111376	-1.81784	0.169	0.306	1
Rnf138	0.0111664	1.02213	0.46	0.25	1
Ube2e3	0.0111791	-0.711927	0.672	0.722	1
Eml6	0.0111978	0.949006	0.541	0.333	1
Ncl	0.0112013	-0.368677	0.972	1	1
Ttc39c	0.0112062	-1.25864	0.16	0.306	1
Mroh1	0.0112111	1.24578	0.243	0.056	1
Evl	0.0112275	-0.893562	0.339	0.528	1
Wls	0.0112307	0.415907	0.988	0.972	1
Upf3b	0.0112747	-0.618298	0.636	0.75	1
Ick	0.0112962	0.716203	0.569	0.306	1
Setbp1	0.0112964	-0.437645	0.936	0.917	1
Rps24	0.0113172	-0.246719	0.999	1	1
Hspa4l	0.0113189	0.612195	0.83	0.611	1
Serping1	0.0113219	0.967116	0.484	0.25	1
Stard3nl	0.0113248	0.80702	0.498	0.25	1
Clic3	0.0113358	1.29186	0.323	0.111	1
Eid1	0.0113733	0.513198	0.797	0.528	1
Dcps	0.0113915	0.623566	0.427	0.194	1
Ctsb	0.0114256	-0.389809	0.925	0.917	1
R3hcc1l	0.0114407	0.332152	0.586	0.306	1
Kif2a	0.0114447	0.472339	0.661	0.417	1
Ip6k2	0.0115028	0.749737	0.487	0.278	1
Fmo5	0.0115334	1.30947	0.349	0.167	1
Yap1	0.0115441	-0.710152	0.663	0.722	1
Zfp26	0.0115724	1.25201	0.327	0.139	1
Tiam1	0.0115751	0.504521	0.86	0.667	1
Pkn1	0.0115754	0.732363	0.369	0.167	1
Uimc1	0.0115877	-0.783026	0.548	0.639	1
Rilpl1	0.0116116	0.876436	0.414	0.194	1
Golm1	0.0116392	1.38377	0.303	0.111	1
Tbc1d17	0.0116459	-1.4307	0.196	0.333	1
Gm16192	0.0116497	1.81472	0.193	0.028	1
Clasp1	0.011683	-0.902345	0.57	0.639	1
Tmem117	0.0116984	1.06516	0.326	0.111	1
Arhgef26	0.0117029	0.907029	0.522	0.306	1
Arhgap15	0.0117537	-2.68118	0.02	0.083	1
Rpl6	0.0117881	-0.245792	0.996	1	1
Lrrfip1	0.0118084	0.491551	0.697	0.444	1
9130230L23Rik	0.011841	1.63852	0.264	0.083	1
Sertad3	0.0118469	0.980349	0.358	0.139	1
F5	0.0118605	1.60788	0.378	0.194	1
Kalrn	0.0119188	-1.43972	0.388	0.556	1
Trim44	0.0119276	0.35346	0.849	0.694	1
Qtrt1	0.0119579	1.09985	0.328	0.111	1
Gapdh	0.0120343	0.371108	0.948	0.944	1
Tmem199	0.0120751	1.56291	0.195	0.028	1
Il4ra	0.0120836	1.85467	0.19	0.028	1
Pigt	0.012095	0.679824	0.473	0.222	1
Zfp955b	0.0120964	-1.63792	0.097	0.222	1
Fap	0.0121335	-2.65949	0.047	0.139	1
Sult1b1	0.0121737	2.38601	0.151	0	1
Map1s	0.0121737	1.83664	0.151	0	1
Atp11a	0.0121746	0.426248	0.84	0.556	1
Golim4	0.0121887	-0.568158	0.831	0.806	1
Itpripl1	0.0122177	-2.366	0.048	0.139	1
Reck	0.0122232	-2.16257	0.063	0.167	1
Dpysl3	0.01224	0.967494	0.473	0.25	1
Smim13	0.0122521	1.19613	0.36	0.167	1
[truncated: 10,026 more rows]
