# Supplementary material for: Cellular heterogeneity and patterning strategies as revealed by upper respiratory epithelium single cell atlas
Source: iScience. 2025 Jun 7;28(7):112845. doi: 10.1016/j.isci.2025.112845 (PMC12221713; doi:10.1016/j.isci.2025.112845)
Supplement: Table S5. Table of significantly differentially expressed marker genes comparing club-proximal versus club-distal populations [file mmc6.xlsx]

## Sheet: Club_3-way.de
epi.clubonly_annotated_11192024_top100_Clustermarker_3-way_analysis
	p_val	avg_log2FC	pct.1	pct.2	p_val_adj	cluster	gene
1	4.94741e-104	3.63807	0.746	0.155	7.52947e-100	Club-proximal	Eya4
2	4.65889e-84	3.47985	0.652	0.118	7.09037e-80	Club-proximal	Sema3d
3	1.95026e-76	2.78264	0.748	0.249	2.9681e-72	Club-proximal	Cadm2
4	2.8094e-70	2.94881	0.701	0.231	4.27563e-66	Club-proximal	Grid2
5	3.63544e-63	2.13211	0.816	0.423	5.53278e-59	Club-proximal	Chrm3
6	1.10534e-62	2.50231	0.759	0.349	1.68221e-58	Club-proximal	Lrmda
7	5.88985e-62	3.58517	0.523	0.101	8.96376e-58	Club-proximal	Slc6a15
8	5.75271e-61	2.31363	0.733	0.303	8.75505e-57	Club-proximal	Gna14
9	1.07466e-56	2.54361	0.585	0.149	1.63553e-52	Club-proximal	Atp13a5
10	1.31699e-54	3.48421	0.432	0.058	2.00433e-50	Club-proximal	Kctd8
11	1.82906e-52	1.92508	0.769	0.446	2.78364e-48	Club-proximal	Lyst
12	1.33774e-51	2.69454	0.677	0.291	2.03591e-47	Club-proximal	Nhs
13	2.82244e-51	2.3542	0.692	0.332	4.29547e-47	Club-proximal	Nlk
14	1.13805e-47	2.18308	0.558	0.183	1.73199e-43	Club-proximal	Cadm1
15	1.69903e-45	1.86789	0.893	0.58	2.58576e-41	Club-proximal	Neat1
16	2.34026e-45	2.06776	0.652	0.271	3.56165e-41	Club-proximal	Pde4b
17	8.11158e-43	3.01073	0.425	0.095	1.2345e-38	Club-proximal	Erbb4
18	2.24953e-40	3.24941	0.357	0.055	3.42355e-36	Club-proximal	Kcnb2
19	7.51317e-40	1.89639	0.545	0.191	1.14343e-35	Club-proximal	Chst9
20	2.00532e-39	2.1539	0.669	0.334	3.0519e-35	Club-proximal	Kcnq1ot1
21	5.64851e-39	1.72812	0.748	0.443	8.59647e-35	Club-proximal	Pclo
22	1.4542e-38	1.70899	0.709	0.398	2.21315e-34	Club-proximal	Gm29683
23	2.11963e-38	1.88408	0.707	0.386	3.22587e-34	Club-proximal	Park2
24	1.79176e-37	2.18992	0.609	0.303	2.72688e-33	Club-proximal	Taf1d
25	2.57913e-36	1.90141	0.647	0.337	3.92518e-32	Club-proximal	Man1a
26	5.66519e-34	3.01196	0.276	0.031	8.62185e-30	Club-proximal	Epha5
27	1.02414e-33	3.11597	0.368	0.088	1.55864e-29	Club-proximal	Tacr1
28	2.49949e-33	2.08375	0.494	0.182	3.80398e-29	Club-proximal	Tenm3
29	3.30363e-33	2.01323	0.62	0.306	5.0278e-29	Club-proximal	Ttc6
30	3.00535e-31	1.83233	0.718	0.444	4.57385e-27	Club-proximal	Rora
31	9.58539e-31	1.75612	0.479	0.186	1.4588e-26	Club-proximal	2010007H06Rik
32	2.34854e-28	1.98713	0.449	0.165	3.57425e-24	Club-proximal	Arhgap6
33	5.17391e-26	2.0596	0.395	0.139	7.87418e-22	Club-proximal	Fmn1
34	1.00434e-25	2.27708	0.459	0.201	1.5285e-21	Club-proximal	Tbc1d30
35	1.18197e-25	2.45262	0.306	0.076	1.79884e-21	Club-proximal	Gfpt2
36	1.47664e-25	1.74609	0.515	0.241	2.2473e-21	Club-proximal	Ranbp17
37	3.84567e-25	2.40777	0.368	0.125	5.85273e-21	Club-proximal	Ankrd22
38	4.42128e-25	3.25604	0.265	0.055	6.72875e-21	Club-proximal	Arhgap24
39	7.65065e-25	1.87742	0.466	0.209	1.16435e-20	Club-proximal	Cap2
40	1.07949e-24	1.69745	0.573	0.308	1.64288e-20	Club-proximal	Glis3
41	4.05896e-24	2.65454	0.288	0.073	6.17734e-20	Club-proximal	Gm32742
42	4.16926e-24	2.24849	0.427	0.177	6.3452e-20	Club-proximal	Tll1
43	8.98459e-23	1.95912	0.462	0.216	1.36736e-18	Club-proximal	Dtna
44	9.41187e-23	1.91968	0.429	0.185	1.43239e-18	Club-proximal	Auts2
45	1.32883e-22	2.22542	0.361	0.128	2.02234e-18	Club-proximal	Cyp4f15
46	1.49718e-22	3.3012	0.534	0.289	2.27856e-18	Club-proximal	Gm26917
47	2.26366e-22	1.82677	0.536	0.291	3.44506e-18	Club-proximal	Fhit
48	3.80844e-21	2.18971	0.35	0.133	5.79607e-17	Club-proximal	Gulp1
49	7.27713e-21	1.74881	0.602	0.356	1.10751e-16	Club-proximal	AC149090.1
50	8.03946e-20	1.91631	0.37	0.152	1.22353e-15	Club-proximal	Eda
51	1.53902e-19	2.02564	0.306	0.103	2.34224e-15	Club-proximal	Lgi1
52	2.05102e-19	2.53786	0.276	0.086	3.12145e-15	Club-proximal	Slc9a7
53	2.49539e-19	2.08021	0.338	0.133	3.79773e-15	Club-proximal	Capn13
54	4.71464e-19	1.70562	0.303	0.103	7.17521e-15	Club-proximal	Angpt1
55	1.98159e-18	1.82612	0.434	0.221	3.01578e-14	Club-proximal	Ern1
56	1.00613e-17	2.08519	0.325	0.125	1.53124e-13	Club-proximal	Ptprm
57	2.62125e-17	1.86973	0.444	0.227	3.98928e-13	Club-proximal	Gab2
58	3.60011e-17	1.99919	0.353	0.156	5.479e-13	Club-proximal	Rev1
59	6.9313e-17	1.69959	0.425	0.224	1.05487e-12	Club-proximal	Rai14
60	6.0996e-16	1.77825	0.545	0.344	9.28299e-12	Club-proximal	Znrf3
61	2.96183e-15	1.8503	0.385	0.191	4.50761e-11	Club-proximal	Rnf43
62	5.93679e-15	1.81635	0.549	0.359	9.03521e-11	Club-proximal	Cfap43
63	7.54158e-15	2.03966	0.367	0.18	1.14775e-10	Club-proximal	Syn3
64	4.28012e-14	1.79495	0.421	0.231	6.51391e-10	Club-proximal	Nr4a2
65	9.53851e-14	1.78624	0.43	0.241	1.45167e-09	Club-proximal	Foxj3
66	1.7167e-13	1.82285	0.481	0.306	2.61264e-09	Club-proximal	Gsto2
67	1.9365e-13	2.04441	0.288	0.125	2.94716e-09	Club-proximal	9130230L23Rik
68	2.1045e-13	2.57973	0.25	0.1	3.20284e-09	Club-proximal	Stxbp5l
69	2.99366e-13	1.7775	0.447	0.27	4.55605e-09	Club-proximal	AC151836.1
70	5.52334e-13	1.80929	0.312	0.145	8.40597e-09	Club-proximal	Tango6
71	1.29746e-12	2.39211	0.346	0.18	1.9746e-08	Club-proximal	Taco1
72	1.58811e-12	1.91479	0.338	0.179	2.41695e-08	Club-proximal	Il1rap
73	1.71881e-12	1.70365	0.357	0.189	2.61586e-08	Club-proximal	Tmem131l
74	3.00532e-12	1.77134	0.325	0.17	4.5738e-08	Club-proximal	Ccdc171
75	3.56012e-12	1.73396	0.432	0.258	5.41815e-08	Club-proximal	Abl1
76	4.76886e-12	2.86026	0.261	0.118	7.25773e-08	Club-proximal	Lrrc4
77	9.6811e-12	1.73522	0.31	0.154	1.47337e-07	Club-proximal	Fbxl7
78	1.15388e-11	1.68955	0.318	0.159	1.75609e-07	Club-proximal	Rnf150
79	1.47124e-11	2.0226	0.295	0.146	2.23908e-07	Club-proximal	Meis2
80	3.63339e-11	1.70408	0.301	0.151	5.52965e-07	Club-proximal	Spaca6
81	5.39245e-11	1.78625	0.393	0.237	8.20677e-07	Club-proximal	9130011E15Rik
82	6.37031e-11	2.16074	0.297	0.149	9.69497e-07	Club-proximal	Tsix
83	9.40822e-11	1.75781	0.316	0.168	1.43184e-06	Club-proximal	2610037D02Rik
84	1.10538e-10	2.02113	0.259	0.121	1.68228e-06	Club-proximal	Cyp7b1
85	1.25785e-10	1.88733	0.276	0.137	1.91432e-06	Club-proximal	Gm44511
86	5.31646e-10	1.74249	0.314	0.17	8.09112e-06	Club-proximal	Cpeb3
87	1.24999e-09	1.85967	0.284	0.149	1.90235e-05	Club-proximal	Immp2l
88	2.29649e-09	1.77031	0.293	0.159	3.49503e-05	Club-proximal	Xpnpep3
89	3.46688e-09	1.73691	0.273	0.14	5.27625e-05	Club-proximal	Gnb5
90	9.36734e-09	1.90065	0.308	0.179	0.000142562	Club-proximal	Gm26518
91	1.06957e-08	1.90809	0.293	0.168	0.000162777	Club-proximal	Fntb
92	1.29148e-08	1.93129	0.289	0.167	0.00019655	Club-proximal	Alms1
93	1.30923e-08	1.76334	0.276	0.148	0.000199252	Club-proximal	Clk2
94	2.44573e-08	1.90779	0.265	0.143	0.000372216	Club-proximal	Msantd2
95	5.58019e-08	1.82603	0.303	0.188	0.000849249	Club-proximal	Sfi1
96	6.21647e-08	1.71115	0.361	0.231	0.000946084	Club-proximal	Hmg20a
97	5.31959e-05	1.81478	0.276	0.182	0.809588	Club-proximal	Aatf
98	0.000619497	2.02144	0.259	0.186	1	Club-proximal	Gm35188
99	0.00147945	2.85434	0.254	0.182	1	Club-proximal	Lyz1
100	0.00303378	2.01369	0.553	0.437	1	Club-proximal	Mbp
101	1.42583e-32	1.49274	0.836	0.911	2.16997e-28	Club-distal	AY036118
102	1.30119e-29	0.940011	0.928	0.91	1.98028e-25	Club-distal	Rps12
103	6.15252e-27	0.842157	0.922	0.914	9.36351e-23	Club-distal	Rps26
104	5.27168e-22	0.939778	0.839	0.926	8.02297e-18	Club-distal	Cmss1
105	5.9316e-20	0.942278	0.949	0.946	9.0273e-16	Club-distal	Scgb3a2
106	6.6279e-20	0.813961	0.916	0.904	1.0087e-15	Club-distal	Rplp0
107	2.79908e-19	0.887458	0.907	0.896	4.25992e-15	Club-distal	Rps19
108	1.41428e-18	0.95125	0.878	0.931	2.1524e-14	Club-distal	Camk1d
109	9.34875e-16	0.911974	0.075	0.319	1.42279e-11	Club-distal	Tcf3
110	1.76377e-15	0.836212	0.884	0.881	2.68428e-11	Club-distal	Rps7
111	2.02295e-14	0.835736	0.233	0.604	3.07872e-10	Club-distal	Bola3
112	3.05622e-13	0.850946	0.158	0.446	4.65125e-09	Club-distal	Ten1
113	7.23897e-13	0.924107	0.122	0.38	1.1017e-08	Club-distal	Pcif1
114	8.96784e-13	1.37533	0.869	0.921	1.36482e-08	Club-distal	Scgb3a1
115	1.81828e-12	0.969473	0.197	0.522	2.76723e-08	Club-distal	Smim7
116	1.82971e-12	0.837168	0.069	0.275	2.78463e-08	Club-distal	Psmg3
117	3.59948e-12	0.891508	0.134	0.387	5.47805e-08	Club-distal	Cyth2
118	3.64348e-12	0.825902	0.075	0.28	5.54501e-08	Club-distal	2410004B18Rik
119	4.1736e-12	0.819529	0.122	0.37	6.3518e-08	Club-distal	Slc39a1
120	6.85874e-12	0.830205	0.096	0.315	1.04383e-07	Club-distal	Clns1a
121	7.77257e-12	0.926661	0.17	0.461	1.18291e-07	Club-distal	Cnih1
122	9.65635e-12	0.814241	0.203	0.512	1.4696e-07	Club-distal	Gatad1
123	1.6951e-11	1.48025	0.09	0.298	2.57978e-07	Club-distal	2310011J03Rik
124	1.79435e-11	1.16784	0.176	0.462	2.73082e-07	Club-distal	Lsm8
125	1.87695e-11	0.883343	0.09	0.296	2.85653e-07	Club-distal	Chchd4
126	2.78603e-11	0.820899	0.215	0.536	4.24005e-07	Club-distal	Snf8
127	2.79339e-11	0.950546	0.11	0.338	4.25127e-07	Club-distal	Zfand2b
128	4.69664e-11	0.888578	0.14	0.388	7.14781e-07	Club-distal	Morn2
129	5.27716e-11	0.967687	0.194	0.484	8.03132e-07	Club-distal	Vkorc1
130	5.52298e-11	0.812979	0.146	0.396	8.40543e-07	Club-distal	Traf5
131	6.50491e-11	0.866583	0.099	0.308	9.89982e-07	Club-distal	Tmem107
132	7.48345e-11	0.89207	0.17	0.441	1.13891e-06	Club-distal	Alad
133	8.93772e-11	0.879698	0.227	0.546	1.36023e-06	Club-distal	Mbd3
134	1.13028e-10	0.93799	0.203	0.503	1.72017e-06	Club-distal	Polr2m
135	1.48086e-10	0.833127	0.125	0.351	2.25371e-06	Club-distal	Med19
136	1.4848e-10	0.976222	0.096	0.301	2.25971e-06	Club-distal	Tor2a
137	1.53756e-10	0.903189	0.075	0.258	2.34001e-06	Club-distal	Ikbip
138	1.72514e-10	0.902728	0.072	0.253	2.6255e-06	Club-distal	Mdn1
139	2.15224e-10	2.59051	0.573	0.579	3.27549e-06	Club-distal	Tg
140	2.20675e-10	0.870013	0.096	0.3	3.35846e-06	Club-distal	Slc25a1
141	2.66613e-10	0.868599	0.734	0.865	4.05758e-06	Club-distal	Rpl36al
142	3.68196e-10	0.855055	0.155	0.399	5.60357e-06	Club-distal	Med10
143	3.89534e-10	0.948521	0.096	0.289	5.92832e-06	Club-distal	Tpgs1
144	4.12864e-10	0.816068	0.107	0.312	6.28338e-06	Club-distal	Ciao1
145	4.16068e-10	1.32549	0.134	0.364	6.33214e-06	Club-distal	Gm10073
146	4.21353e-10	0.886851	0.084	0.27	6.41257e-06	Club-distal	Krt10
147	4.75687e-10	0.832137	0.128	0.353	7.23948e-06	Club-distal	Nme2
148	5.29269e-10	0.815972	0.131	0.355	8.05494e-06	Club-distal	Idh3a
149	7.75534e-10	0.91413	0.096	0.291	1.18028e-05	Club-distal	Pja1
150	1.07792e-09	0.884614	0.152	0.389	1.64049e-05	Club-distal	Mrpl4
151	1.10889e-09	0.892153	0.257	0.583	1.68762e-05	Club-distal	Dap
152	1.43601e-09	0.86091	0.152	0.385	2.18546e-05	Club-distal	Grcc10
153	1.65976e-09	0.888549	0.096	0.281	2.52599e-05	Club-distal	Casp6
154	1.89243e-09	0.894674	0.143	0.365	2.88009e-05	Club-distal	Pycr2
155	2.02794e-09	1.34036	0.149	0.377	3.08632e-05	Club-distal	Slc48a1
156	2.10681e-09	0.921809	0.242	0.554	3.20635e-05	Club-distal	Cib1
157	2.57089e-09	0.859117	0.096	0.281	3.91264e-05	Club-distal	Gpalpp1
158	3.2572e-09	1.07207	0.23	0.537	4.95713e-05	Club-distal	Mrpl58
159	5.62244e-09	0.923941	0.084	0.253	8.5568e-05	Club-distal	Ugdh
160	6.56968e-09	0.940968	0.257	0.575	9.9984e-05	Club-distal	Banf1
161	6.63429e-09	0.924608	0.236	0.539	0.000100967	Club-distal	Ndufaf8
162	7.40167e-09	1.25264	0.087	0.26	0.000112646	Club-distal	1110059G10Rik
163	7.95297e-09	0.882505	0.116	0.31	0.000121036	Club-distal	Mrps23
164	8.5716e-09	1.00244	0.149	0.366	0.000130451	Club-distal	Nudt14
165	9.27654e-09	0.826553	0.134	0.341	0.00014118	Club-distal	Mrpl2
166	1.06392e-08	0.940407	0.194	0.454	0.000161918	Club-distal	Bst2
167	1.34711e-08	0.83527	0.26	0.578	0.000205017	Club-distal	Pin4
168	2.3495e-08	0.917693	0.099	0.272	0.00035757	Club-distal	Tmem242
169	2.46457e-08	0.85524	0.227	0.508	0.000375084	Club-distal	Nop53
170	4.13603e-08	0.869901	0.116	0.295	0.000629462	Club-distal	Slc35b2
171	4.2343e-08	0.842232	0.83	0.878	0.000644418	Club-distal	Reg3g
172	4.7928e-08	1.17286	0.143	0.354	0.000729417	Club-distal	Selenoh
173	5.18836e-08	0.970184	0.093	0.256	0.000789617	Club-distal	Fuom
174	9.11816e-08	1.09292	0.137	0.333	0.00138769	Club-distal	Dgcr6
175	1.2741e-07	0.923173	0.122	0.3	0.00193905	Club-distal	Csrp2
176	1.97465e-07	1.03308	0.116	0.29	0.00300522	Club-distal	Pcolce
177	5.19773e-07	0.965429	0.14	0.323	0.00791042	Club-distal	Rpl10-ps3
178	1.08818e-06	0.836072	0.266	0.55	0.0165611	Club-distal	Tmem160
179	1.13951e-06	0.869677	0.113	0.268	0.0173422	Club-distal	Gpt
180	1.82829e-06	1.41382	0.164	0.363	0.0278247	Club-distal	Dnlz
181	4.32146e-06	0.823519	0.725	0.846	0.0657684	Club-distal	Rpl4
182	4.40023e-06	1.57929	0.66	0.815	0.0669671	Club-distal	Dcpp3
183	5.6008e-06	1.1051	0.11	0.252	0.0852385	Club-distal	Svip
184	5.83278e-06	1.23144	0.143	0.31	0.0887691	Club-distal	Ldhb
185	1.18015e-05	0.974415	0.167	0.34	0.179607	Club-distal	Gmnn
186	1.23732e-05	1.34154	0.119	0.264	0.188308	Club-distal	Eef1e1
187	1.42325e-05	1.50744	0.164	0.342	0.216604	Club-distal	Urah
188	1.96544e-05	0.812041	0.666	0.856	0.29912	Club-distal	H2afj
189	2.07173e-05	0.931863	0.173	0.351	0.315297	Club-distal	Smim1
190	5.06896e-05	0.86695	0.266	0.506	0.771445	Club-distal	Gm15564
191	0.000101022	0.899952	0.343	0.657	1	Club-distal	Ndufs8
192	0.000108848	1.06021	0.239	0.464	1	Club-distal	Gm11808
193	0.000318374	1.17143	0.146	0.281	1	Club-distal	Tgm2
194	0.000318621	0.845688	0.639	0.811	1	Club-distal	Ndufa1
195	0.000674977	1.0509	0.293	0.53	1	Club-distal	Gm2000
196	0.000709338	1.5765	0.14	0.266	1	Club-distal	Ftl1-ps1
197	0.000998306	0.96289	0.597	0.755	1	Club-distal	Gpx2
198	0.00243191	0.95627	0.585	0.782	1	Club-distal	Ndufa3
199	0.00423474	1.14732	0.176	0.295	1	Club-distal	Mt2
200	0.00833464	0.84851	0.63	0.842	1	Club-distal	Sod1
201	7.18416e-116	2.15695	0.976	0.34	1.09336e-111	Club-mid	Porcn
202	6.17801e-109	2.44006	0.807	0.146	9.40232e-105	Club-mid	F5
203	1.48822e-107	2.37896	0.911	0.246	2.26492e-103	Club-mid	Mal
204	7.5005e-100	2.68481	0.586	0.042	1.1415e-95	Club-mid	B4galt5
205	1.90442e-99	2.16512	0.935	0.321	2.89833e-95	Club-mid	Ptprz1
206	1.04633e-91	1.75445	0.866	0.23	1.59241e-87	Club-mid	Tppp3
207	1.18343e-88	1.98907	0.875	0.279	1.80106e-84	Club-mid	Il18r1
208	3.19012e-85	2.72773	0.595	0.072	4.85505e-81	Club-mid	Tspan2
209	4.09046e-83	2.15076	0.688	0.12	6.22527e-79	Club-mid	Plac8
210	1.06484e-80	1.58181	1	0.691	1.62057e-76	Club-mid	Lgals3
211	2.99637e-80	1.45993	1	0.932	4.56018e-76	Club-mid	S100a6
212	5.50157e-80	2.13981	0.914	0.368	8.37283e-76	Club-mid	Hopx
213	3.44747e-79	1.69252	0.979	0.555	5.24671e-75	Club-mid	Krt7
214	1.10353e-78	1.55429	0.973	0.513	1.67946e-74	Club-mid	Cd44
215	1.68782e-77	1.36076	0.958	0.441	2.56869e-73	Club-mid	Pdlim1
216	1.46628e-73	2.23344	0.545	0.073	2.23153e-69	Club-mid	Slc16a12
217	1.5615e-71	3.24263	0.571	0.092	2.37645e-67	Club-mid	Upk3bl
218	3.0299e-71	1.74485	0.854	0.291	4.6112e-67	Club-mid	Calml3
219	3.41184e-71	1.70929	0.798	0.228	5.19248e-67	Club-mid	Clu
220	4.43096e-71	2.61173	0.616	0.118	6.74347e-67	Club-mid	Cav1
221	9.69739e-71	2.75833	0.467	0.047	1.47585e-66	Club-mid	Bmp6
222	5.51558e-70	1.99847	0.628	0.122	8.39417e-66	Club-mid	Kctd14
223	4.06156e-69	1.44097	1	0.834	6.18128e-65	Club-mid	Anxa1
224	6.13321e-69	1.37043	0.765	0.23	9.33414e-65	Club-mid	Cavin2
225	8.7438e-69	1.6343	0.815	0.268	1.33072e-64	Club-mid	Lurap1l
226	3.1222e-68	1.37027	0.878	0.323	4.75168e-64	Club-mid	Adgre5
227	1.27858e-67	1.52655	0.798	0.263	1.94587e-63	Club-mid	Phlda1
228	2.37802e-67	1.43435	0.723	0.185	3.61911e-63	Club-mid	Arl4c
229	5.81276e-67	1.50854	0.869	0.333	8.84644e-63	Club-mid	Pmm1
230	8.02826e-66	1.52519	0.768	0.227	1.22182e-61	Club-mid	Nbl1
231	3.62336e-65	2.18585	0.67	0.165	5.51439e-61	Club-mid	Ces1f
232	7.71157e-65	4.15198	0.503	0.077	1.17362e-60	Club-mid	S100g
233	5.74057e-64	3.21374	0.488	0.07	8.73658e-60	Club-mid	Clca3b
234	6.47869e-64	1.29598	0.985	0.581	9.85992e-60	Club-mid	Pde4d
235	6.79047e-63	2.74419	0.604	0.137	1.03344e-58	Club-mid	Ecm1
236	1.89984e-62	1.55294	0.801	0.258	2.89137e-58	Club-mid	Emp1
237	1.34773e-61	1.90769	0.509	0.08	2.05112e-57	Club-mid	Barx2
238	2.43649e-61	2.5876	0.384	0.028	3.70809e-57	Club-mid	Ms4a8a
239	5.99946e-61	1.69956	0.571	0.112	9.13057e-57	Club-mid	Ctgf
240	3.51224e-60	1.45974	0.89	0.364	5.34528e-56	Club-mid	Tacstd2
241	4.18932e-59	1.3397	0.881	0.359	6.37573e-55	Club-mid	Ffar4
242	1.39851e-57	1.33721	0.83	0.317	2.1284e-53	Club-mid	Mfge8
243	5.35457e-56	1.43708	0.708	0.209	8.14912e-52	Club-mid	P4ha2
244	6.50016e-55	1.46607	0.893	0.419	9.89259e-51	Club-mid	Krt4
245	1.26105e-54	1.75254	0.631	0.178	1.9192e-50	Club-mid	Cldn23
246	1.82024e-54	1.82909	0.58	0.138	2.77022e-50	Club-mid	4930523C07Rik
247	7.72003e-53	2.21391	0.438	0.066	1.17491e-48	Club-mid	Ptgs2
248	8.98681e-53	4.14082	0.33	0.024	1.3677e-48	Club-mid	Cwh43
249	2.54445e-52	1.46556	0.634	0.174	3.8724e-48	Club-mid	Parm1
250	2.95041e-52	1.34006	0.732	0.26	4.49023e-48	Club-mid	Foxq1
251	6.87132e-51	3.9764	0.321	0.024	1.04575e-46	Club-mid	Serpinb2
252	3.35992e-50	1.31279	0.75	0.278	5.11346e-46	Club-mid	Mboat1
253	8.97769e-49	1.57882	0.619	0.179	1.36631e-44	Club-mid	Sptlc3
254	1.76717e-47	4.79494	0.268	0.012	2.68945e-43	Club-mid	Ptgs2os2
255	2.21655e-47	1.48879	0.97	0.611	3.37337e-43	Club-mid	Igfbp5
256	5.26831e-47	1.37896	0.548	0.135	8.01785e-43	Club-mid	Rerg
257	7.77605e-46	1.38269	0.58	0.166	1.18344e-41	Club-mid	Camk2d
258	1.14455e-44	1.67165	0.509	0.123	1.74189e-40	Club-mid	Igfbp3
259	1.15956e-44	1.94003	0.485	0.113	1.76474e-40	Club-mid	Paqr5
260	3.19692e-44	4.42179	0.354	0.05	4.8654e-40	Club-mid	Ly6g6c
261	3.58415e-44	2.34258	0.283	0.021	5.45472e-40	Club-mid	Mamdc2
262	2.67361e-43	1.68115	0.491	0.118	4.06897e-39	Club-mid	Clic3
263	2.8838e-43	2.55704	0.36	0.052	4.38886e-39	Club-mid	Slc22a4
264	1.41554e-42	1.35912	0.67	0.251	2.1543e-38	Club-mid	Alox15
265	2.36135e-42	1.8454	0.321	0.037	3.59373e-38	Club-mid	Tppp
266	5.97414e-40	1.66177	0.432	0.096	9.09205e-36	Club-mid	Dach1
267	6.91962e-40	1.51296	0.318	0.042	1.0531e-35	Club-mid	Palmd
268	1.14377e-39	2.34796	0.327	0.046	1.7407e-35	Club-mid	Krt80
269	5.88245e-39	2.13963	0.446	0.108	8.95251e-35	Club-mid	Scel
270	2.46985e-38	1.47087	0.625	0.22	3.75887e-34	Club-mid	Cldn4
271	1.43506e-37	1.64384	0.339	0.055	2.18401e-33	Club-mid	Ahnak2
272	3.42797e-37	1.35841	0.372	0.07	5.21703e-33	Club-mid	Pdlim3
273	8.57261e-36	2.72487	0.259	0.027	1.30467e-31	Club-mid	Sftpb
274	1.55639e-33	1.3957	0.298	0.047	2.36867e-29	Club-mid	Dusp10
275	7.97341e-33	1.3323	0.438	0.123	1.21347e-28	Club-mid	Bcar3
276	1.3262e-32	1.66211	0.384	0.091	2.01834e-28	Club-mid	Dock11
277	2.14747e-31	1.435	0.39	0.101	3.26823e-27	Club-mid	Lpcat4
278	7.79786e-31	1.73932	0.467	0.155	1.18676e-26	Club-mid	Gm26532
279	3.32397e-30	1.51696	0.44	0.137	5.05876e-26	Club-mid	Paqr8
280	4.33991e-30	1.68584	0.351	0.082	6.6049e-26	Club-mid	F2rl1
281	1.13234e-29	1.38667	0.324	0.07	1.7233e-25	Club-mid	Adrb1
282	1.18282e-29	1.60657	0.393	0.104	1.80013e-25	Club-mid	Dhrs9
283	1.64284e-29	1.60565	0.304	0.059	2.50024e-25	Club-mid	Fads3
284	6.74261e-29	1.49105	0.318	0.069	1.02616e-24	Club-mid	Plcd3
285	6.8099e-29	1.42891	0.458	0.151	1.0364e-24	Club-mid	Pdxk
286	1.3874e-28	2.01661	0.298	0.059	2.11148e-24	Club-mid	Akr1b8
287	1.41203e-28	1.55843	0.28	0.05	2.14896e-24	Club-mid	Alox12e
288	1.60253e-27	2.29368	0.298	0.063	2.43889e-23	Club-mid	Lgalsl
289	4.60438e-27	1.30414	0.372	0.104	7.0074e-23	Club-mid	Serpinb6b
290	4.05235e-24	1.44398	0.336	0.095	6.16728e-20	Club-mid	Bak1
291	7.31694e-24	2.01965	0.351	0.108	1.11356e-19	Club-mid	Krt13
292	3.73504e-23	1.49567	0.396	0.137	5.68436e-19	Club-mid	Kctd12
293	2.12097e-21	1.30719	0.324	0.1	3.2279e-17	Club-mid	Prune1
294	3.87013e-21	1.36819	0.321	0.097	5.88995e-17	Club-mid	Capn5
295	4.29564e-19	1.4883	0.286	0.085	6.53753e-15	Club-mid	Eif1ad
296	5.99183e-19	1.49562	0.315	0.105	9.11896e-15	Club-mid	Metrnl
297	6.78897e-19	1.4454	0.318	0.106	1.03321e-14	Club-mid	Mxd1
298	1.25668e-18	1.30899	0.336	0.116	1.91254e-14	Club-mid	Tspan5
299	2.54624e-18	1.78281	0.348	0.134	3.87512e-14	Club-mid	Galntl6
300	8.95918e-14	1.31302	0.253	0.088	1.3635e-09	Club-mid	Crtap

## Sheet: Pairwise_prox_vs_distal.de
	p_val	avg_log2FC	pct.1	pct.2	p_val_adj
Hbb-bt	0.00139103	10.8713	0.043	0.006	1
Hba-a2	4.62e-05	10.7441	0.062	0.006	0.703374
Hbb-bs	7.89e-06	10.1644	0.128	0.036	0.12001
Hba-a1	0.00887646	8.71178	0.058	0.021	1
Lrrc4	1.07e-23	7.28196	0.261	0.003	1.63e-19
Gm26802	2.02e-16	6.69576	0.18	0	3.07e-12
Gm28501	1.46e-15	6.66098	0.171	0	2.22e-11
Pifo	6.03e-10	6.65861	0.107	0	9.18e-06
Gm16093	3.09e-19	6.63835	0.211	0	4.71e-15
Gm15738	7.2e-14	6.57533	0.152	0	1.1e-09
Gm26835	3.61e-18	6.45931	0.199	0	5.49e-14
Spaca6	8.44e-28	6.45892	0.301	0.003	1.28e-23
Hs6st3	1.69e-06	6.27891	0.066	0	0.0256593
Mecomos	4.77e-12	6.26208	0.132	0	7.26e-08
Gm15261	3.76e-09	6.25032	0.098	0	5.72e-05
5730522E02Rik	1.69e-13	6.23916	0.154	0.003	2.58e-09
Dnah7b	1.64e-14	6.2391	0.165	0.003	2.5e-10
Dnah6	0.00278147	6.14054	0.026	0	1
Alas2	0.00567941	6.13118	0.023	0	1
4921518K17Rik	4.17e-10	6.12021	0.109	0	6.35e-06
Pcsk5	2.28e-13	6.09986	0.147	0	3.47e-09
Gabre	3e-16	6.08989	0.179	0	4.57e-12
Wdr66	6.94e-06	6.0882	0.058	0	0.105694
Snca	0.0101178	5.9902	0.026	0.003	1
Far1os	8.36e-13	5.97906	0.152	0.006	1.27e-08
Setd4	5.42e-18	5.9494	0.197	0	8.24e-14
Lsmem1	1.69e-11	5.89014	0.132	0.003	2.57e-07
Grin1	1.99e-07	5.87199	0.077	0	0.00302853
Gm47167	2.89e-10	5.85871	0.111	0	4.39e-06
Syne1	0.00255847	5.85139	0.034	0.003	1
Gm19325	4.77e-12	5.84087	0.132	0	7.26e-08
Cd46	1.15e-13	5.82753	0.156	0.003	1.75e-09
Kif26b	9.51e-11	5.79363	0.117	0	1.45e-06
AC161607.1	4.74e-08	5.77716	0.085	0	0.000721099
Gm17056	1.01e-11	5.73629	0.128	0	1.54e-07
Gm15614	1.11e-11	5.70515	0.141	0.006	1.69e-07
Gm15563	3.42e-06	5.69624	0.062	0	0.0521178
Ccdc88a	3.55e-26	5.68042	0.288	0.003	5.4e-22
Slc2a13	2.24e-12	5.6534	0.135	0	3.41e-08
Gm16068	0.000234812	5.64496	0.039	0	1
Gm28375	1.39e-07	5.61549	0.079	0	0.00211732
Ryr3	2.84e-07	5.60212	0.075	0	0.00432957
Prx	0.00278147	5.58895	0.026	0	1
Rtl4	0.00567941	5.58227	0.023	0	1
Cyp4a32	1.81e-09	5.57399	0.102	0	2.76e-05
Srgn	0.00552595	5.5709	0.036	0.006	1
Setdb2	1.47e-11	5.5611	0.126	0	2.24e-07
Gm34408	6.94e-06	5.55592	0.058	0	0.105694
Fam227a	1.69e-06	5.5552	0.066	0	0.0256593
Cnksr2	7.78e-09	5.54188	0.094	0	0.000118357
Cfap61	2.85e-05	5.53036	0.051	0	0.433039
Tmem209	1.06e-13	5.52678	0.15	0	1.61e-09
A230057D06Rik	0.000116212	5.52606	0.043	0	1
Agbl4	0.000216826	5.48072	0.047	0.003	1
Gm15987	8.29e-07	5.47474	0.07	0	0.012611
Avil	3.31e-08	5.45225	0.086	0	0.000502993
Gm26883	1.77e-21	5.44019	0.246	0.006	2.69e-17
Mss51	2.84e-07	5.43363	0.075	0	0.00432957
Zfp711	5.81e-07	5.4298	0.071	0	0.00883479
Gm26836	1.67e-11	5.42274	0.132	0.003	2.55e-07
Morn3	0.00195012	5.41756	0.028	0	1
Rims2	8.29e-07	5.40936	0.07	0	0.012611
Cracr2a	5.91e-12	5.40421	0.137	0.003	8.99e-08
Matn2	0.000165185	5.39907	0.041	0	1
Fosl1	5.75e-05	5.39572	0.047	0	0.875342
Igdcc4	5.41e-12	5.38604	0.137	0.003	8.23e-08
Cx3cr1	0.00366344	5.38194	0.043	0.009	1
1700109H08Rik	3.11e-11	5.38031	0.122	0	4.74e-07
Stxbp5l	1.01e-21	5.35746	0.25	0.006	1.54e-17
Cdc20b	0.035214	5.35017	0.013	0	1
Gm26582	1.39e-07	5.34563	0.079	0	0.00211732
Gsto2	4.41e-46	5.33211	0.481	0.015	6.71e-42
Gm20521	3.57e-14	5.31819	0.162	0.003	5.44e-10
Gm48765	4.02e-08	5.31651	0.092	0.003	0.000612092
Gdpd3	1.41e-05	5.30788	0.055	0	0.214056
Tesk2	5e-07	5.30146	0.079	0.003	0.00760307
Crocc2	0.00813537	5.30017	0.021	0	1
Gm10069	4.53e-09	5.29905	0.103	0.003	6.9e-05
Pknox2	4.74e-08	5.27856	0.085	0	0.000721099
Dpp6	2.12e-06	5.26322	0.071	0.003	0.0323133
Ccdc180	0.00813537	5.26195	0.021	0	1
Pou6f1	0.00278147	5.25463	0.026	0	1
Kcnma1	0.0513661	5.24937	0.011	0	1
Gm26749	3.15e-09	5.23875	0.105	0.003	4.8e-05
Mtmr7	2.4e-06	5.22071	0.064	0	0.0365768
Gm48972	3.42e-06	5.19356	0.062	0	0.0521178
Alpk1	6.79e-08	5.19216	0.083	0	0.00103317
Kcnh7	0.0513661	5.19006	0.011	0	1
Fxyd2	0.0208439	5.10869	0.023	0.003	1
Dnah11	0.00397177	5.10116	0.024	0	1
Bpifb5	0.000116212	5.08572	0.043	0	1
Spi1	0.0425704	5.08198	0.019	0.003	1
Gm16552	4.05e-05	5.07117	0.049	0	0.615725
Gm26853	3.17e-15	5.06481	0.18	0.006	4.83e-11
Msantd2	7.78e-23	5.05559	0.265	0.009	1.18e-18
Gm17178	4.88e-06	5.04418	0.06	0	0.074233
Gpc6	5.75e-05	5.04113	0.047	0	0.875342
Tnik	9.88e-06	5.02706	0.056	0	0.150437
Tmem201	4.06e-07	5.01767	0.073	0	0.0061863
Ankrd65	0.0168097	5.01666	0.017	0	1
Rnf157	0.000474726	5.01463	0.036	0	1
4933408B17Rik	1.34e-08	5.00628	0.098	0.003	0.000203707
Wdr49	3.1e-15	4.999	0.175	0.003	4.72e-11
Iqca	0.0168097	4.99277	0.017	0	1
Lrguk	0.00397177	4.99274	0.024	0	1
Gm12002	1.7e-06	4.99242	0.079	0.006	0.025807
Gm16486	0.000675302	4.98066	0.034	0	1
Phlpp2	9.41e-16	4.97284	0.18	0.003	1.43e-11
Gm13919	0.000234812	4.96074	0.039	0	1
Aox4	1.39e-07	4.95445	0.079	0	0.00211732
Hpse2	0.000863764	4.94784	0.039	0.003	1
F13a1	0.000317589	4.94758	0.045	0.003	1
Neb	0.000103242	4.94255	0.051	0.003	1
Ccno	0.000208913	4.94028	0.047	0.003	1
Kcnb2	2.43e-32	4.94021	0.357	0.009	3.7e-28
Sla	0.035214	4.93849	0.013	0	1
Gm26904	1.29e-21	4.93829	0.248	0.006	1.96e-17
Gng11	0.0513661	4.93467	0.011	0	1
Gm16541	1.29e-05	4.92973	0.062	0.003	0.196416
Lrrc10b	0.035214	4.90982	0.013	0	1
Wdr17	5.81e-07	4.90269	0.071	0	0.00883479
Fam47e	0.00813537	4.9003	0.021	0	1
Gm39214	0.00397177	4.89658	0.024	0	1
Rac2	0.0168097	4.89509	0.017	0	1
Ntng1	4.05e-05	4.88988	0.049	0	0.615725
Rsf1os1	9.88e-06	4.88769	0.056	0	0.150437
Wdr93	0.000333834	4.87734	0.038	0	1
Cfap70	0.000149641	4.87723	0.049	0.003	1
Fxyd1	0.0168097	4.87277	0.017	0	1
Stap1	0.00397177	4.87118	0.024	0	1
Kcnab1	2e-05	4.86801	0.053	0	0.304494
Plekha4	5.62e-05	4.86547	0.055	0.003	0.855232
Mctp1	9.04e-14	4.86426	0.165	0.006	1.38e-09
4930455C13Rik	0.0013685	4.85264	0.03	0	1
Nlrc5	4.88e-06	4.85015	0.06	0	0.074233
4930599N23Rik	1.21e-12	4.84037	0.145	0.003	1.85e-08
Lysmd4	2.49e-09	4.84033	0.107	0.003	3.8e-05
Mrc1	0.00195012	4.81865	0.028	0	1
Zfp335os	5e-07	4.81442	0.079	0.003	0.00760307
Gm17276	4.06e-07	4.81084	0.073	0	0.0061863
Pms1	1.18e-06	4.80374	0.068	0	0.0179927
Maml3	1.72e-50	4.79313	0.528	0.021	2.62e-46
Gpr39	3.42e-06	4.79208	0.062	0	0.0521178
Acrbp	3.76e-09	4.79045	0.098	0	5.72e-05
Gm26563	0.000165185	4.78786	0.041	0	1
Dnah7c	0.00278147	4.78576	0.026	0	1
Gm26901	2.85e-05	4.78409	0.051	0	0.433039
Efcab12	0.00096105	4.77014	0.032	0	1
Egfros	0.0206256	4.76662	0.023	0.003	1
Fap	0.000474726	4.76487	0.036	0	1
Rnf180	9.88e-06	4.76004	0.056	0	0.150437
Oas3	0.035214	4.75472	0.013	0	1
Peg3	5.75e-05	4.75421	0.047	0	0.875342
6530409C15Rik	2.84e-07	4.741	0.075	0	0.00432957
Cep112	4.36e-06	4.73893	0.068	0.003	0.0664058
Ccl4	0.0168097	4.72571	0.017	0	1
Erich2	0.00024653	4.71935	0.053	0.006	1
Nanos1	0.00349866	4.7132	0.032	0.003	1
Evl	0.000474726	4.70806	0.036	0	1
Rdh5	8.68e-06	4.70739	0.064	0.003	0.132127
Zfp626	4.74e-08	4.70701	0.085	0	0.000721099
Gm36640	4.26e-06	4.70609	0.068	0.003	0.0649032
Gm42722	2.04e-21	4.7024	0.241	0.003	3.1e-17
Gm47507	0.000234812	4.6886	0.039	0	1
Kcnrg	3.85e-12	4.68848	0.152	0.009	5.85e-08
Ggta1	0.035214	4.68727	0.013	0	1
Il34	1.41e-11	4.67115	0.133	0.003	2.15e-07
Gm11508	0.0049994	4.66274	0.03	0.003	1
Rtel1	4.88e-06	4.66191	0.06	0	0.074233
Gm44040	0.000675302	4.66121	0.034	0	1
Gm29642	1.41e-05	4.65445	0.055	0	0.214056
Neurl1a	0.0168097	4.64951	0.017	0	1
9130011E15Rik	9.47e-36	4.64718	0.393	0.012	1.44e-31
Nipa1	0.0013685	4.64155	0.03	0	1
Ccdc138	6.69e-16	4.63982	0.182	0.003	1.02e-11
Ccdc57	4.97e-10	4.63869	0.115	0.003	7.56e-06
Osbpl10	3.88e-48	4.63738	0.511	0.024	5.91e-44
Cadm2	1.78e-78	4.62512	0.748	0.072	2.7e-74
Myh4	0.0513661	4.62466	0.011	0	1
Gm2087	0.00278147	4.62215	0.026	0	1
Gm49356	3.31e-08	4.62062	0.086	0	0.000502993
9130230L23Rik	5.72e-25	4.61548	0.288	0.009	8.71e-21
Gm28539	4.06e-07	4.61362	0.073	0	0.0061863
Gm26542	5.55e-13	4.60845	0.167	0.012	8.45e-09
4933417O13Rik	0.000165185	4.60533	0.041	0	1
Gm44686	3.34e-14	4.60314	0.175	0.009	5.08e-10
Cfap100	0.035214	4.60162	0.013	0	1
Gmip	2.09e-06	4.60153	0.071	0.003	0.0318221
Slco4a1	5.75e-05	4.59871	0.047	0	0.875342
Fcgr3	0.0168097	4.5939	0.017	0	1
Nckipsd	2.4e-06	4.59229	0.064	0	0.0365767
Itga1	7.75e-07	4.59207	0.077	0.003	0.0117992
Kif27	0.000474726	4.59118	0.036	0	1
Tmem241	3.28e-14	4.58967	0.164	0.003	4.99e-10
Bmp7	0.00278147	4.58817	0.026	0	1
Slc10a1	0.000234812	4.57873	0.039	0	1
Eva1a	2.31e-10	4.5762	0.118	0.003	3.52e-06
Shisa8	0.0168097	4.57333	0.017	0	1
Prag1	2.17e-12	4.57236	0.143	0.003	3.3e-08
Gm10563	6.49e-10	4.57057	0.12	0.006	9.88e-06
Ncf1	0.0242773	4.57031	0.015	0	1
Cd2	0.0513661	4.56961	0.011	0	1
Zfp839	6.79e-08	4.569	0.083	0	0.00103317
2610318M16Rik	0.00374317	4.56758	0.038	0.006	1
AU022754	5.17e-10	4.56596	0.115	0.003	7.87e-06
Ak1	0.00567941	4.56309	0.023	0	1
Slc18a2	0.0513661	4.555	0.011	0	1
Dock4	1.14e-16	4.55331	0.197	0.006	1.74e-12
Slx4ip	2.29e-26	4.55182	0.297	0.006	3.48e-22
Slfn5	0.0242773	4.55021	0.015	0	1
4930556J24Rik	0.00096105	4.54175	0.032	0	1
Nckap5l	0.00096105	4.53521	0.032	0	1
Ap1s2	0.000314087	4.53373	0.045	0.003	1
Unc5c	0.000234812	4.52801	0.039	0	1
Cfap74	0.00195012	4.52732	0.028	0	1
Ccnb2	0.000658843	4.52632	0.047	0.006	1
Gm30054	0.000474726	4.52515	0.036	0	1
Rab2b	2.28e-13	4.52161	0.154	0.003	3.47e-09
Mir133a-1hg	0.000675302	4.51605	0.034	0	1
Gm17354	0.00121489	4.4849	0.038	0.003	1
4932443I19Rik	0.0513661	4.48141	0.011	0	1
Ccnb1ip1	0.0296082	4.48053	0.021	0.003	1
Ncam1	0.00813537	4.4786	0.021	0	1
Rttn	2.15e-18	4.47235	0.216	0.006	3.27e-14
Nhs	6.97e-70	4.46431	0.677	0.033	1.06e-65
Wdpcp	2.21e-39	4.45729	0.451	0.03	3.36e-35
B3gnt2	1.53e-08	4.45378	0.098	0.003	0.000232709
Kcnq1ot1	1.27e-67	4.45325	0.669	0.042	1.93e-63
Pou5f2	0.000675302	4.44271	0.034	0	1
Gm48678	1.06e-13	4.44139	0.158	0.003	1.61e-09
Fxyd5	0.0149042	4.42995	0.024	0.003	1
Gm12905	6.94e-06	4.4297	0.058	0	0.105694
Svopl	2e-05	4.4276	0.053	0	0.304494
Irak3	4.74e-08	4.42387	0.085	0	0.000721099
Gm37273	1.04e-14	4.42317	0.169	0.003	1.58e-10
2610037D02Rik	4.41e-28	4.41967	0.316	0.009	6.71e-24
Ogn	0.00096105	4.41928	0.032	0	1
Galc	0.000208913	4.41907	0.047	0.003	1
AC153364.1	2.29e-09	4.41406	0.115	0.006	3.48e-05
Gpc5	0.00096105	4.41325	0.032	0	1
Gm20404	0.00752131	4.41253	0.034	0.006	1
4732471J01Rik	9.58e-13	4.41066	0.154	0.006	1.46e-08
9230110C19Rik	0.000474726	4.40768	0.036	0	1
Rgs22	0.0888466	4.40233	0.015	0.003	1
Rps6kc1	1.25e-11	4.39708	0.133	0.003	1.9e-07
AC157554.2	6.94e-06	4.39705	0.058	0	0.105694
C1qb	1e-05	4.39363	0.083	0.012	0.152126
Brip1	0.00195012	4.3902	0.028	0	1
Slc22a21	2.16e-06	4.38902	0.071	0.003	0.0328119
Gm44618	6.94e-06	4.38723	0.058	0	0.105694
1700061N14Rik	0.035214	4.37962	0.013	0	1
Gm15494	0.00813537	4.37819	0.021	0	1
Pou3f1	0.035214	4.37701	0.013	0	1
Tmem204	0.0513661	4.37149	0.011	0	1
Pde4c	0.000474726	4.37078	0.036	0	1
Naalad2	0.0013685	4.36891	0.03	0	1
Cdk5r1	0.0116785	4.36067	0.019	0	1
Lama4	0.00567941	4.35972	0.023	0	1
Adgrg3	4.88e-06	4.35746	0.06	0	0.074233
Ccdc148	0.000220887	4.35397	0.047	0.003	1
Cdh2	4.05e-05	4.3521	0.049	0	0.615725
Trim7	3.53e-07	4.35095	0.081	0.003	0.00537028
Mboat2	5.75e-05	4.34941	0.047	0	0.875342
Spon1	0.182745	4.34872	0.011	0.003	1
Chrm3	2.19e-88	4.34849	0.816	0.075	3.34e-84
Dnaaf1	0.0168097	4.34749	0.017	0	1
Catsper4	0.000234812	4.34634	0.039	0	1
D230017M19Rik	9.72e-08	4.34311	0.081	0	0.00147946
Me3	3.07e-06	4.34097	0.07	0.003	0.0466897
Gm4876	9.47e-06	4.33969	0.064	0.003	0.144174
Gm26916	2.21e-16	4.33619	0.199	0.009	3.36e-12
Pcdhga12	0.000116212	4.33613	0.043	0	1
Mcmdc2	0.00121489	4.33612	0.038	0.003	1
Stpg1	0.00096105	4.33481	0.032	0	1
Phldb2	0.000165185	4.32736	0.041	0	1
Pcdh9	5.42e-15	4.32489	0.192	0.012	8.25e-11
Gm4924	4.91e-06	4.32445	0.073	0.006	0.0746896
Gm19710	3.1e-11	4.32036	0.13	0.003	4.72e-07
E2f7	0.00567941	4.31505	0.023	0	1
Zwilch	0.0242773	4.31272	0.015	0	1
Adcy2	1.1e-86	4.31119	0.814	0.087	1.68e-82
Serpini1	3.42e-06	4.3099	0.062	0	0.0521178
Mrnip	2.54e-09	4.30978	0.126	0.012	3.87e-05
Clca3a1	0.0299188	4.3045	0.021	0.003	1
Myh11	0.0116785	4.30216	0.019	0	1
Rad51	0.00096105	4.29651	0.032	0	1
Tctex1d4	0.00567941	4.29545	0.023	0	1
D630045J12Rik	3.31e-08	4.28969	0.086	0	0.000502992
Gm15489	0.000675302	4.27955	0.034	0	1
Tsix	1.06e-24	4.27843	0.297	0.015	1.62e-20
Gm26733	8.14e-17	4.27729	0.216	0.015	1.24e-12
Edar	0.000165185	4.26991	0.041	0	1
Lrrc46	0.0116785	4.26526	0.019	0	1
Gm26668	0.0101178	4.2637	0.026	0.003	1
Gm16599	1.32e-16	4.26339	0.195	0.006	2.01e-12
Dtl	0.00813537	4.26173	0.021	0	1
2410004P03Rik	0.00813537	4.25877	0.021	0	1
Gm43126	0.035214	4.25723	0.013	0	1
Rec114	0.00096105	4.25574	0.032	0	1
Scrn1	0.0513661	4.25465	0.011	0	1
Gm26804	9.88e-06	4.25039	0.056	0	0.150437
Xndc1	4.05e-05	4.24752	0.049	0	0.615725
Whrn	0.000474726	4.24453	0.036	0	1
Aqp1	0.428789	4.24425	0.011	0.006	1
4930557K07Rik	0.00278147	4.24032	0.026	0	1
Kazald1	0.00195012	4.2403	0.028	0	1
Fabp12	0.000474726	4.24019	0.036	0	1
Hif3a	2.89e-10	4.23957	0.118	0.003	4.4e-06
Epb41l2	0.000675302	4.23492	0.034	0	1
Sycp3	9.88e-06	4.22962	0.056	0	0.150437
Morn1	9.54e-11	4.22794	0.124	0.003	1.45e-06
Pde4b	1.16e-67	4.22567	0.652	0.03	1.77e-63
Thsd4	6.3e-45	4.22333	0.483	0.021	9.59e-41
Gm26917	9.89e-49	4.22183	0.534	0.03	1.5e-44
Atl1	2e-05	4.22152	0.053	0	0.304494
Adgb	0.0116785	4.21675	0.019	0	1
Gm43191	6.79e-08	4.21519	0.083	0	0.00103317
Adamts17	1.69e-06	4.21308	0.066	0	0.0256593
Sag	8.18e-05	4.21177	0.045	0	1
Gab2	6.15e-40	4.21169	0.444	0.021	9.36e-36
Camkmt	9.4e-22	4.21154	0.273	0.018	1.43e-17
Rsph10b	0.00567941	4.21135	0.023	0	1
Afg1l	3.5e-32	4.20102	0.352	0.006	5.33e-28
Atp5o	0.000165081	4.19982	0.055	0.006	1
Dpf3	0.00397177	4.19771	0.024	0	1
Rsph4a	0.00813537	4.18899	0.021	0	1
Dach2	0.000474726	4.18576	0.036	0	1
Gm40323	0.0242773	4.18203	0.015	0	1
Cmya5	1.86e-11	4.1729	0.139	0.006	2.82e-07
AC151836.1	3.72e-39	4.17009	0.447	0.024	5.65e-35
Catsperd	0.000165185	4.16913	0.041	0	1
Plk3	5.1e-14	4.16518	0.167	0.006	7.76e-10
Drc1	0.00518235	4.15856	0.03	0.003	1
Gm20661	0.00265105	4.15291	0.039	0.006	1
Dnhd1	0.000474726	4.15121	0.036	0	1
Efcab11	0.00813537	4.14807	0.021	0	1
Negr1	0.035214	4.1467	0.013	0	1
Phtf2	2.03e-23	4.14403	0.28	0.012	3.1e-19
Bcas3os1	7.34e-05	4.14313	0.053	0.003	1
Ddr2	0.00195012	4.13939	0.028	0	1
Acaa1b	0.035214	4.13487	0.013	0	1
Iqcd	0.0168097	4.13469	0.017	0	1
Zcchc24	0.000675302	4.13378	0.034	0	1
Tmem116	0.00278147	4.13195	0.026	0	1
Fcer1g	0.00145574	4.12766	0.055	0.012	1
Gpsm1	0.0013685	4.12454	0.03	0	1
Mpped2	0.000174481	4.11935	0.055	0.006	1
Dhx35	6.65e-08	4.11803	0.09	0.003	0.00101202
AC157583.2	3.24e-08	4.11511	0.094	0.003	0.000493553
1810046K07Rik	0.0013685	4.1132	0.03	0	1
Lpl	0.0219968	4.10962	0.028	0.006	1
Zfp334	0.00278147	4.10752	0.026	0	1
Gm27010	2e-05	4.10723	0.053	0	0.304494
Gm553	0.00195012	4.10406	0.028	0	1
Ttll10	4.48e-32	4.10132	0.368	0.015	6.83e-28
Mslnl	0.000103629	4.09986	0.051	0.003	1
Mki67	0.00096105	4.09621	0.032	0	1
Cd55b	2.85e-05	4.09387	0.051	0	0.433039
Mcidas	0.0116785	4.09256	0.019	0	1
Loxl1	0.0102264	4.09198	0.026	0.003	1
Hyls1	0.00181837	4.08685	0.036	0.003	1
Cerkl	1.16e-06	4.08664	0.075	0.003	0.0176724
Dok3	0.0104998	4.08612	0.032	0.006	1
Gpr63	0.0013685	4.08243	0.03	0	1
Lrrc74b	0.0513661	4.07794	0.011	0	1
Gm49355	2e-05	4.07551	0.066	0.006	0.305021
Igsf6	0.0513661	4.07499	0.011	0	1
Gk5	1.34e-12	4.0744	0.152	0.006	2.05e-08
Igf2bp3	5.74e-07	4.07276	0.079	0.003	0.00873311
Gm15402	0.00096105	4.07191	0.032	0	1
Nphp4	0.000234812	4.07169	0.039	0	1
Myo3b	0.035214	4.07105	0.013	0	1
Gm11266	3.85e-05	4.07027	0.056	0.003	0.585245
1700001K19Rik	0.0013685	4.06702	0.03	0	1
Mrln	0.035214	4.06401	0.013	0	1
Ackr4	0.0116785	4.06342	0.019	0	1
Ccdc114	6.94e-06	4.06256	0.058	0	0.105694
Gm14798	4.05e-05	4.06143	0.049	0	0.615725
Ncf2	0.0433091	4.05823	0.019	0.003	1
Kirrel3	0.000675302	4.05769	0.034	0	1
Rhbdl3	0.035214	4.05151	0.013	0	1
Gbp7	4.6e-06	4.05027	0.068	0.003	0.0700425
Camk2d	1.1e-21	4.04306	0.263	0.012	1.68e-17
Airn	5.58e-88	4.04115	0.821	0.072	8.49e-84
Gm14211	4.15e-10	4.03707	0.117	0.003	6.31e-06
Bcar3	3.11e-15	4.03485	0.194	0.012	4.73e-11
Mastl	6.09e-06	4.03387	0.066	0.003	0.0926246
Zmynd12	0.000116212	4.03243	0.043	0	1
Foxj3	7.51e-38	4.03033	0.43	0.024	1.14e-33
C230072F16Rik	0.0168097	4.02946	0.017	0	1
Gpr183	0.0513661	4.02837	0.011	0	1
Gm16279	0.000234812	4.02788	0.039	0	1
Pou2f2	0.0513661	4.01852	0.011	0	1
Bmp6	5.94e-06	4.01268	0.073	0.006	0.0903807
Greb1l	1.64e-14	4.01165	0.18	0.009	2.49e-10
Fam216b	0.0242773	4.00457	0.015	0	1
Ankfn1	0.0210643	3.9984	0.023	0.003	1
Ccdc65	0.0242773	3.99549	0.015	0	1
Ttc29	0.0513661	3.99314	0.011	0	1
Xkr6	1.11e-08	3.99216	0.1	0.003	0.00016861
Amph	5.75e-05	3.99036	0.047	0	0.875342
Thrsp	0.0242773	3.98894	0.015	0	1
Ugt1a6a	0.014489	3.98847	0.024	0.003	1
Gm11084	4.05e-05	3.98561	0.049	0	0.615725
BC051019	0.00031525	3.9836	0.045	0.003	1
Slc16a1	0.035214	3.98057	0.013	0	1
2610206C17Rik	0.000116212	3.97728	0.043	0	1
Tpx2	0.0242773	3.97689	0.015	0	1
Gm16083	5.59e-14	3.97649	0.167	0.006	8.51e-10
Olfr56	0.0513661	3.97548	0.011	0	1
Rarb	1.67e-37	3.97458	0.44	0.03	2.53e-33
Grip1	9.17e-68	3.97063	0.684	0.045	1.4e-63
Cfap57	0.0212867	3.96805	0.023	0.003	1
Lrp2bp	0.00397177	3.96705	0.024	0	1
Clca3a2	0.0101178	3.96685	0.026	0.003	1
Xist	1.35e-40	3.9659	0.483	0.048	2.05e-36
Ank3	5.66e-88	3.96584	0.84	0.134	8.62e-84
Nek10	1.36e-05	3.96405	0.062	0.003	0.207095
Ypel1	0.000333834	3.9611	0.038	0	1
Spag6l	0.00254	3.96019	0.034	0.003	1
Scarf1	0.000234812	3.95951	0.039	0	1
Gm45844	3.06e-09	3.95577	0.113	0.006	4.66e-05
Naaladl2	2.42e-84	3.95481	0.823	0.116	3.68e-80
Mlkl	0.0873684	3.95375	0.015	0.003	1
Tll1	2.77e-39	3.95224	0.427	0.012	4.21e-35
Efna5	5.13e-66	3.94766	0.679	0.048	7.81e-62
Arl10	7.32e-07	3.93841	0.077	0.003	0.011138
Rassf4	0.00518235	3.93732	0.03	0.003	1
Itga2	0.00813537	3.93659	0.021	0	1
Ptprc	0.000792186	3.92772	0.053	0.009	1
Ica1l	0.035214	3.92687	0.013	0	1
Gm42620	3.35e-06	3.92681	0.07	0.003	0.0509689
1700001L19Rik	0.00813537	3.92513	0.021	0	1
E2f8	0.0116785	3.92077	0.019	0	1
Xylb	0.0242773	3.91895	0.015	0	1
Gm7173	1.24e-05	3.91651	0.062	0.003	0.189112
Mertk	1.28e-14	3.9163	0.18	0.009	1.94e-10
Kcnip2	0.00813537	3.91443	0.021	0	1
E230025N22Rik	0.000116212	3.91272	0.043	0	1
Spag8	0.0513661	3.90409	0.011	0	1
Kcnip4	8.61e-11	3.90291	0.132	0.006	1.31e-06
Fam46d	0.0013685	3.89815	0.03	0	1
Prss12	0.0168097	3.89666	0.017	0	1
Ppp1r42	0.0513661	3.8959	0.011	0	1
Gm34921	0.00397177	3.89517	0.024	0	1
Nod2	0.00195012	3.88815	0.028	0	1
2610020C07Rik	1.56e-11	3.88687	0.139	0.006	2.38e-07
Ncmap	2.85e-05	3.88551	0.051	0	0.433038
Aif1	0.035214	3.88381	0.013	0	1
B230217C12Rik	0.00397177	3.87997	0.024	0	1
Spef2	0.0111471	3.8782	0.032	0.006	1
Kctd8	6.14e-41	3.8746	0.432	0.009	9.35e-37
Spdya	0.0116785	3.87181	0.019	0	1
Pik3cd	0.0242773	3.87078	0.015	0	1
Gm20696	5.41e-06	3.86976	0.079	0.009	0.082303
Gm47271	8.74e-10	3.8654	0.113	0.003	1.33e-05
Gm1123	0.00397177	3.86387	0.024	0	1
Inpp4a	5.37e-14	3.86369	0.167	0.006	8.17e-10
Gm36660	0.000333834	3.86355	0.038	0	1
Epha3	0.035214	3.86234	0.013	0	1
Phf11b	0.0242773	3.85864	0.015	0	1
AC154683.1	4.96e-06	3.85553	0.073	0.006	0.0755033
Mapt	0.00121489	3.85343	0.038	0.003	1
Rad54l	0.0212123	3.84957	0.023	0.003	1
Col23a1	0.00567941	3.84847	0.023	0	1
Gm26632	6.09e-06	3.84675	0.066	0.003	0.0926246
Gm29427	1.45e-09	3.84672	0.117	0.006	2.21e-05
Pmaip1	5.75e-05	3.84479	0.047	0	0.875342
Ldhc	0.0116785	3.84378	0.019	0	1
Ccdc39	0.000375267	3.84088	0.051	0.006	1
Adam8	0.00245836	3.83974	0.034	0.003	1
Itgam	0.0242773	3.83886	0.015	0	1
Mettl17	3.14e-11	3.83879	0.13	0.003	4.78e-07
Mcub	0.000225019	3.83805	0.047	0.003	1
Gpr160	1.41e-09	3.8377	0.117	0.006	2.14e-05
Rad9b	7.95e-20	3.83366	0.237	0.009	1.21e-15
Grid2	1.19e-69	3.83331	0.701	0.051	1.81e-65
Apaf1	1.71e-14	3.83265	0.186	0.012	2.61e-10
Ebf2	0.035214	3.83256	0.013	0	1
Efcab7	3.42e-06	3.83171	0.062	0	0.0521178
Tmtc2	1.47e-60	3.83124	0.632	0.039	2.23e-56
Cpeb1	0.00397177	3.8304	0.024	0	1
Rnls	3.02e-16	3.82808	0.205	0.012	4.6e-12
Snx32	9.88e-06	3.82807	0.056	0	0.150437
Rundc3b	0.000116212	3.82775	0.043	0	1
Gm26624	0.00567941	3.8276	0.023	0	1
2310040G07Rik	6.91e-09	3.8246	0.102	0.003	0.000105204
Srr	8.42e-17	3.82427	0.218	0.015	1.28e-12
Xrcc2	0.035214	3.82422	0.013	0	1
Amy1	4.31e-16	3.8206	0.192	0.006	6.57e-12
Phex	0.0116785	3.82054	0.019	0	1
Nov	4.06e-07	3.82043	0.073	0	0.0061863
Atat1	9.51e-18	3.81841	0.22	0.012	1.45e-13
Klhl18	4.68e-10	3.817	0.122	0.006	7.12e-06
Endov	1.04e-11	3.81673	0.148	0.009	1.58e-07
Gm26663	0.00349866	3.81603	0.032	0.003	1
Gm17135	0.035214	3.81259	0.013	0	1
Colec12	0.0513661	3.81087	0.011	0	1
Dnah10	0.00813537	3.80599	0.021	0	1
Btbd11	1.56e-07	3.80176	0.092	0.006	0.00237372
Rhoh	0.035214	3.80134	0.013	0	1
Gm26782	4.88e-06	3.80116	0.06	0	0.074233
Xxylt1	4.74e-13	3.79956	0.158	0.006	7.21e-09
Ninl	0.000234812	3.79916	0.039	0	1
Gm17036	5.75e-05	3.79686	0.047	0	0.875342
Nrxn3	0.0513661	3.79631	0.011	0	1
Pram1	0.000116212	3.7932	0.043	0	1
Mettl4	8.71e-06	3.79288	0.064	0.003	0.13263
Gm21887	0.00567941	3.7924	0.023	0	1
Morn5	0.0302323	3.79011	0.021	0.003	1
Nlk	6.13e-67	3.78786	0.692	0.057	9.33e-63
Hunk	1.34e-06	3.7853	0.081	0.006	0.0204256
A630001G21Rik	0.000675302	3.7832	0.034	0	1
Napb	4.3e-06	3.78255	0.068	0.003	0.0654004
Nars2	5.2e-24	3.78246	0.295	0.018	7.91e-20
L3hypdh	0.0513661	3.78227	0.011	0	1
Prkd1	8.67e-30	3.7803	0.353	0.018	1.32e-25
Dnali1	0.0216632	3.77089	0.028	0.006	1
Herc4	1.28e-49	3.77088	0.539	0.03	1.95e-45
Gm15492	0.0116785	3.77078	0.019	0	1
Ribc1	0.00096105	3.76906	0.032	0	1
Ptgdr	0.00096105	3.76773	0.032	0	1
Nr6a1os	8.86e-11	3.76389	0.137	0.009	1.35e-06
Gm26944	9.88e-06	3.761	0.056	0	0.150437
9630028H03Rik	0.000675302	3.76001	0.034	0	1
Gm10848	0.000165185	3.75882	0.041	0	1
D930016D06Rik	3.53e-12	3.75652	0.147	0.006	5.38e-08
Angptl1	0.0116785	3.75533	0.019	0	1
Lrrc39	0.000333834	3.75531	0.038	0	1
Psd3	1.11e-59	3.7545	0.635	0.051	1.69e-55
Cep68	1.07e-14	3.75417	0.175	0.006	1.63e-10
Lrmda	1.28e-74	3.75185	0.759	0.075	1.95e-70
Il20rb	2.64e-09	3.7511	0.107	0.003	4.01e-05
Gm28875	0.00397177	3.74686	0.024	0	1
Rgs20	0.000234812	3.7446	0.039	0	1
Mapk8ip3	3.61e-20	3.7418	0.246	0.012	5.5e-16
Fam219a	9.95e-19	3.7418	0.22	0.006	1.51e-14
Lncpint	1.34e-72	3.73868	0.727	0.057	2.03e-68
0610031O16Rik	7.23e-07	3.73785	0.085	0.006	0.0110053
Dctd	0.0873684	3.73669	0.015	0.003	1
Gm49361	0.00567941	3.73176	0.023	0	1
Hepacam2	0.035214	3.72936	0.013	0	1
Dna2	0.00365362	3.72743	0.032	0.003	1
Ifnlr1	3.43e-09	3.72354	0.124	0.012	5.23e-05
Gm26726	0.0116785	3.72316	0.019	0	1
Thsd1	2.85e-05	3.72167	0.051	0	0.433039
Fmo5	4.01e-08	3.7172	0.105	0.009	0.000610674
Polh	8.18e-05	3.71636	0.045	0	1
Fhod3	0.035214	3.71478	0.013	0	1
Ppara	2.86e-06	3.71425	0.083	0.009	0.0435078
Sipa1l2	1.26e-09	3.71239	0.111	0.003	1.91e-05
Mex3a	0.0242773	3.71106	0.015	0	1
Hmcn1	0.0013685	3.70761	0.03	0	1
Accs	2.51e-05	3.70718	0.058	0.003	0.382573
Gtdc1	4.23e-15	3.70702	0.205	0.018	6.43e-11
Cd274	0.0513661	3.70666	0.011	0	1
Chsy1	1.41e-05	3.70569	0.055	0	0.214056
Tmod1	0.00397177	3.70498	0.024	0	1
Dusp5	1.38e-07	3.70425	0.086	0.003	0.00209418
Zfp975	8.18e-05	3.7026	0.045	0	1
Myo15	0.0295053	3.70236	0.021	0.003	1
Meis1	1.56e-66	3.70098	0.675	0.048	2.37e-62
Cacnb4	0.035214	3.70078	0.013	0	1
F8	0.000909259	3.69604	0.039	0.003	1
Gm15336	0.0206256	3.69221	0.023	0.003	1
Gm26724	0.000675302	3.6909	0.034	0	1
Gng2	0.035214	3.69023	0.013	0	1
Wdr95	0.00195012	3.68843	0.028	0	1
Glb1l	4.4e-05	3.68603	0.062	0.006	0.669614
Arsg	0.000474726	3.68349	0.036	0	1
Dnah3	0.0513661	3.68289	0.011	0	1
Gm28836	0.00195012	3.68112	0.028	0	1
Erbb4	1.32e-39	3.68066	0.425	0.012	2.01e-35
Gm16008	9.62e-06	3.67759	0.064	0.003	0.146374
Thrb	2.33e-74	3.67743	0.741	0.057	3.55e-70
Ccser1	1.27e-92	3.67492	0.829	0.054	1.93e-88
Rragb	1.41e-05	3.67488	0.055	0	0.214056
Tango6	9.75e-27	3.67446	0.312	0.012	1.48e-22
Gm48089	8.18e-05	3.67384	0.045	0	1
Mitf	2.63e-09	3.66766	0.107	0.003	4e-05
Gm26625	0.0513661	3.66683	0.011	0	1
Gm11973	1.69e-06	3.6636	0.066	0	0.0256593
Dnaic2	0.0431605	3.66125	0.019	0.003	1
BC024978	5.19e-05	3.66113	0.055	0.003	0.790492
Tnxb	0.0105585	3.6597	0.026	0.003	1
Pag1	1.25e-22	3.65958	0.274	0.015	1.9e-18
Qpct	0.0513661	3.65689	0.011	0	1
Zfp607a	4.05e-05	3.65644	0.049	0	0.615725
Ppm1f	4.26e-06	3.656	0.068	0.003	0.0649032
Mdga2	0.00714777	3.65321	0.028	0.003	1
Cd209f	0.029993	3.64986	0.026	0.006	1
Rad51d	2.04e-14	3.64742	0.179	0.009	3.11e-10
Tmem150a	8.28e-07	3.64717	0.077	0.003	0.0125942
Map3k19	0.00567941	3.64448	0.023	0	1
Gm46515	0.0242773	3.64413	0.015	0	1
Znrf3	2.5e-50	3.6413	0.545	0.03	3.81e-46
Gm26601	0.000675302	3.63966	0.034	0	1
Kcnmb2	0.0168097	3.63753	0.017	0	1
Cd53	0.0617437	3.63745	0.017	0.003	1
Zfat	2.56e-08	3.63272	0.102	0.006	0.000389326
Map3k12	1.65e-06	3.63035	0.073	0.003	0.0250721
Setbp1	1.12e-77	3.63015	0.789	0.087	1.7e-73
Ak8	0.00567941	3.6289	0.023	0	1
Map3k9	3.41e-11	3.62469	0.135	0.006	5.19e-07
Rbak	1.69e-06	3.62412	0.066	0	0.0256593
Kcnc3	0.0116785	3.62313	0.019	0	1
Gm6712	4.07e-07	3.62158	0.081	0.003	0.00619342
Ldlrad4	1.32e-37	3.61479	0.423	0.018	2.01e-33
Ppm1e	0.00813537	3.61357	0.021	0	1
Caprin2	6.45e-05	3.61338	0.06	0.006	0.981964
Hmbox1	4.97e-35	3.61162	0.41	0.024	7.56e-31
B3gntl1	1.08e-14	3.61108	0.175	0.006	1.64e-10
Ica1	2.57e-58	3.61051	0.617	0.042	3.92e-54
Gm973	0.00809213	3.60911	0.034	0.006	1
Gm16193	1.08e-14	3.60785	0.175	0.006	1.64e-10
Zswim4	1.35e-11	3.6078	0.141	0.006	2.05e-07
Lsamp	0.0434581	3.60555	0.019	0.003	1
Snapc3	1.92e-26	3.60487	0.327	0.021	2.93e-22
Nrg1	0.000297109	3.60128	0.045	0.003	1
Gm39090	0.00353683	3.59678	0.032	0.003	1
Zbtb49	4.05e-05	3.59599	0.049	0	0.615725
Gm45029	0.000854294	3.59353	0.039	0.003	1
Ak9	0.00181837	3.59261	0.036	0.003	1
Klf12	1.38e-64	3.59199	0.633	0.024	2.1e-60
Nmb	0.00813537	3.58999	0.021	0	1
Dnah5	0.00286582	3.58498	0.045	0.009	1
Alms1	3.59e-24	3.58401	0.289	0.012	5.47e-20
Slc9a7	1.04e-23	3.58318	0.276	0.009	1.59e-19
Ttc23	4.66e-16	3.58261	0.197	0.009	7.1e-12
Gm48530	2.34e-06	3.57591	0.071	0.003	0.0356885
Pde4d	2.79e-84	3.57569	0.857	0.143	4.25e-80
A930012L18Rik	0.00567941	3.57391	0.023	0	1
Ntng2	0.000103242	3.57042	0.051	0.003	1
Lag3	0.00813537	3.5704	0.021	0	1
Fam184a	5.69e-07	3.56393	0.079	0.003	0.00866629
Rinl	0.00181178	3.56297	0.036	0.003	1
Rims1	0.00278147	3.56207	0.026	0	1
Lrrc20	8.18e-05	3.56103	0.045	0	1
Cyp4f17	0.000474726	3.55916	0.036	0	1
Fam196a	0.000124282	3.556	0.056	0.006	1
Wdr25	1.39e-07	3.55592	0.086	0.003	0.0021186
Fgf12	0.035214	3.55519	0.013	0	1
Neat1	1.14e-85	3.5541	0.893	0.182	1.73e-81
Cacnb2	1.48e-57	3.55049	0.602	0.036	2.25e-53
Gm37240	1.42e-53	3.54908	0.562	0.027	2.16e-49
Ophn1	3.5e-41	3.54711	0.459	0.024	5.33e-37
Slc8a1	1.99e-22	3.54314	0.269	0.012	3.03e-18
H2-DMa	0.00743427	3.5391	0.028	0.003	1
P2ry14	8.21e-07	3.53825	0.077	0.003	0.0124981
Arhgap24	2.99e-21	3.53803	0.265	0.015	4.55e-17
Slc35d2	1.98e-09	3.5369	0.115	0.006	3.02e-05
Nme9	0.0873684	3.5357	0.015	0.003	1
Tmem8b	4.05e-05	3.53167	0.049	0	0.615725
Milr1	1.26e-09	3.53126	0.111	0.003	1.91e-05
Gm45267	0.000116212	3.52229	0.043	0	1
Melk	0.035214	3.5209	0.013	0	1
Lypd6	6.63e-20	3.52036	0.239	0.009	1.01e-15
A530013C23Rik	1.2e-11	3.51887	0.148	0.009	1.83e-07
Lfng	0.0617437	3.5188	0.017	0.003	1
Nox1	0.00397177	3.51731	0.024	0	1
Gm47802	0.00813537	3.51363	0.021	0	1
Ttc6	7.42e-56	3.5129	0.62	0.051	1.13e-51
Gm10785	2.81e-07	3.50803	0.083	0.003	0.00427322
Eya4	2.26e-69	3.50662	0.746	0.096	3.44e-65
Ttc16	0.0242773	3.50359	0.015	0	1
Dglucy	4.47e-12	3.50089	0.147	0.006	6.81e-08
Lpar4	0.0513661	3.49788	0.011	0	1
Mid2	0.000103629	3.49576	0.051	0.003	1
Zfp474	0.127381	3.49097	0.013	0.003	1
Slc4a8	0.035214	3.49041	0.013	0	1
Hivep2	2.76e-55	3.48613	0.622	0.057	4.19e-51
Mttp	4.22e-06	3.48011	0.075	0.006	0.0642679
Stox1	0.0116785	3.47983	0.019	0	1
Fxyd6	0.0242773	3.47621	0.015	0	1
Snx30	9.53e-10	3.47414	0.118	0.006	1.45e-05
Gm17231	0.000234812	3.47116	0.039	0	1
Lrrc6	0.0149042	3.46599	0.024	0.003	1
Hist1h3e	0.00195012	3.46541	0.028	0	1
Gm36283	0.000116212	3.46385	0.043	0	1
Tcte1	0.035214	3.46345	0.013	0	1
Cd34	0.0149568	3.46279	0.024	0.003	1
Med26	1.72e-16	3.46006	0.216	0.015	2.62e-12
Ppp2r2b	1.23e-47	3.45833	0.539	0.039	1.87e-43
Abhd15	0.00567941	3.45702	0.023	0	1
Egfl8	0.0168097	3.4556	0.017	0	1
Klhl32	1.56e-07	3.45517	0.092	0.006	0.00237372
Trmu	7.57e-11	3.45277	0.145	0.012	1.15e-06
Arhgef38	5.51e-58	3.45169	0.615	0.036	8.38e-54
Aplf	1.13e-08	3.45093	0.1	0.003	0.000171937
Lrig2	7.42e-25	3.44927	0.293	0.012	1.13e-20
Fntb	6.22e-23	3.44882	0.293	0.021	9.46e-19
Mecom	2.7e-93	3.44799	0.908	0.334	4.1e-89
Rcsd1	0.0104468	3.44645	0.026	0.003	1
Ntn1	1.15e-18	3.43215	0.233	0.012	1.75e-14
Pcsk7	1.04e-25	3.42813	0.318	0.021	1.59e-21
2610035D17Rik	1.79e-71	3.42458	0.727	0.054	2.73e-67
Prkcg	0.00813537	3.4242	0.021	0	1
Dock6	3.63e-07	3.42314	0.088	0.006	0.00552025
Cpxm2	0.0242773	3.42224	0.015	0	1
Fstl4	5.27e-20	3.42172	0.259	0.018	8.03e-16
Gbf1	1.97e-63	3.42023	0.692	0.069	3e-59
Tbc1d30	1.5e-38	3.41858	0.459	0.033	2.28e-34
Sh3bp2	0.000333834	3.41824	0.038	0	1
Spag16	0.00516378	3.41632	0.03	0.003	1
Cyp4f39	0.00195012	3.416	0.028	0	1
Gm1976	1.33e-06	3.41537	0.081	0.006	0.0202036
Col5a2	0.021531	3.41364	0.028	0.006	1
Stox2	2.5e-58	3.41299	0.647	0.066	3.81e-54
Ano9	0.014489	3.40477	0.024	0.003	1
Cdkl3	5.85e-09	3.40427	0.117	0.009	8.91e-05
Clhc1	0.035214	3.40344	0.013	0	1
Flvcr2	8.18e-05	3.40215	0.045	0	1
Mad1l1	4.41e-14	3.40159	0.199	0.021	6.7e-10
Arid1b	5.24e-68	3.39782	0.718	0.069	7.97e-64
Gm16794	0.0607018	3.3967	0.017	0.003	1
Gen1	0.00128337	3.39635	0.038	0.003	1
Cadps2	2.61e-73	3.38944	0.778	0.099	3.98e-69
Mctp2	5.23e-52	3.38708	0.573	0.039	7.96e-48
Rapgef2	8.88e-51	3.3863	0.558	0.033	1.35e-46
4930532G15Rik	0.000333834	3.38312	0.038	0	1
4931428F04Rik	0.0013685	3.38309	0.03	0	1
Cybb	0.042881	3.38084	0.024	0.006	1
Atrnl1	6.6e-73	3.37775	0.741	0.063	1e-68
Ppp1r12b	2.52e-45	3.37572	0.506	0.03	3.84e-41
Reps2	1.02e-22	3.37458	0.295	0.024	1.56e-18
Gm26652	0.000474726	3.37331	0.036	0	1
Gm20708	0.0013685	3.37293	0.03	0	1
Purg	2.14e-14	3.37243	0.173	0.006	3.26e-10
Mafb	0.117126	3.37212	0.019	0.006	1
Mpzl3	1.2e-18	3.37058	0.242	0.018	1.82e-14
Cand2	8.18e-05	3.36997	0.045	0	1
Lrriq3	0.00195012	3.36824	0.028	0	1
Tanc2	4.3e-80	3.36799	0.84	0.14	6.55e-76
A430090L17Rik	0.035214	3.36632	0.013	0	1
Zfp458	0.00567941	3.36503	0.023	0	1
Ttc41	0.000165185	3.36025	0.041	0	1
Tiam2	1.07e-21	3.35928	0.282	0.021	1.63e-17
Kcnj11	0.000107575	3.35639	0.051	0.003	1
Fam222b	1.38e-24	3.35267	0.308	0.021	2.1e-20
Plbd1	0.0615342	3.35223	0.017	0.003	1
Sv2c	0.000158233	3.34811	0.049	0.003	1
Apcdd1	0.00195012	3.34799	0.028	0	1
Cage1	0.00397177	3.34475	0.024	0	1
Gm26522	0.00397177	3.34424	0.024	0	1
Gm47096	0.0242773	3.34364	0.015	0	1
Car12	3.06e-06	3.34145	0.077	0.006	0.0465037
Mid1	3.2e-82	3.34117	0.821	0.084	4.87e-78
Meis2	4.26e-22	3.34043	0.295	0.027	6.49e-18
Hmg20a	4.76e-28	3.33984	0.361	0.03	7.24e-24
Stk33	4.91e-13	3.33849	0.177	0.015	7.47e-09
Fam20a	0.000602995	3.33822	0.041	0.003	1
Ncapd2	0.00397177	3.3382	0.024	0	1
Shq1	1.95e-14	3.33573	0.179	0.009	2.97e-10
Pih1d2	9.93e-06	3.33489	0.083	0.012	0.15114
Esrrg	1.32e-06	3.33438	0.081	0.006	0.0200569
Il1rap	1.66e-26	3.33271	0.338	0.027	2.53e-22
Gm44148	4.81e-07	3.32821	0.092	0.009	0.00732492
Gpr18	0.0206256	3.32521	0.023	0.003	1
Adcy10	0.00397177	3.32305	0.024	0	1
Sulf2	0.00128806	3.32112	0.038	0.003	1
9530026P05Rik	4.28e-10	3.31965	0.135	0.012	6.52e-06
Htr1f	8.18e-05	3.31911	0.045	0	1
Cep95	2.67e-21	3.31687	0.252	0.009	4.06e-17
Dmxl2	3.4e-06	3.31266	0.07	0.003	0.0517505
Cenpa	0.0116785	3.31191	0.019	0	1
Zfp112	2.85e-05	3.30931	0.051	0	0.433039
Mak	0.0303373	3.30909	0.021	0.003	1
Ss18l1	3.3e-06	3.30809	0.07	0.003	0.0501986
AC112943.2	0.00567941	3.30752	0.023	0	1
Dnah9	0.00410531	3.30518	0.043	0.009	1
Mettl25	2.22e-16	3.30496	0.201	0.009	3.38e-12
Gm10685	0.00567941	3.30444	0.023	0	1
Eml5	3.34e-13	3.3043	0.182	0.018	5.09e-09
Prickle2	0.00397177	3.30417	0.024	0	1
Crybb3	0.000474726	3.30211	0.036	0	1
P3h2	6.49e-14	3.30184	0.184	0.015	9.88e-10
Btbd9	5.14e-52	3.30122	0.592	0.051	7.82e-48
Dnah12	3.29e-10	3.29812	0.162	0.024	5.01e-06
4932411K12Rik	0.00096105	3.29444	0.032	0	1
Cask	1.11e-44	3.29361	0.556	0.06	1.69e-40
Col20a1	1.04e-08	3.29359	0.107	0.006	0.00015823
Casc1	0.001747	3.29321	0.036	0.003	1
Cenph	0.0168097	3.29138	0.017	0	1
Gstcd	6e-12	3.29132	0.145	0.006	9.13e-08
Zc3h12b	6.73e-11	3.28843	0.139	0.009	1.02e-06
Adamtsl1	3.6e-35	3.28764	0.434	0.036	5.48e-31
D130040H23Rik	8.63e-08	3.286	0.096	0.006	0.00131362
4930444A19Rik	0.00498143	3.28478	0.03	0.003	1
Slc18a1	3.17e-12	3.28456	0.148	0.006	4.82e-08
Ptpn4	1.44e-38	3.28386	0.444	0.024	2.2e-34
Polm	2.92e-09	3.28096	0.113	0.006	4.45e-05
Bmpr1b	2.78e-80	3.27891	0.814	0.101	4.24e-76
Neurl1b	0.000159413	3.27297	0.049	0.003	1
Sik2	1.94e-46	3.27265	0.526	0.036	2.96e-42
Cobll1	7.77e-45	3.27049	0.504	0.033	1.18e-40
Lrrc63	0.00278147	3.26993	0.026	0	1
Pkd1l3	0.0116785	3.26901	0.019	0	1
Glb1l2	0.000116212	3.26722	0.043	0	1
Fam13b	8.64e-36	3.26402	0.442	0.036	1.32e-31
Tmem88	0.000333834	3.26393	0.038	0	1
Dnm1	0.127381	3.26215	0.013	0.003	1
Gm10130	0.00518235	3.2595	0.03	0.003	1
Cfap43	1.25e-44	3.25947	0.549	0.057	1.89e-40
Srcin1	3.95e-05	3.25795	0.056	0.003	0.600821
Rspo3	0.000165185	3.25757	0.041	0	1
Gm28856	0.00278147	3.25638	0.026	0	1
Nsun7	2.63e-10	3.25505	0.126	0.006	4e-06
Cers3	6.21e-12	3.25304	0.145	0.006	9.45e-08
Gm12248	0.0206256	3.25258	0.023	0.003	1
Gm28308	0.00567941	3.25183	0.023	0	1
Gm8113	0.0116785	3.25132	0.019	0	1
Bcas3	7.99e-59	3.25115	0.673	0.075	1.22e-54
Zfp873	0.000165185	3.24826	0.041	0	1
Noxred1	0.0013685	3.24817	0.03	0	1
Gpam	2.18e-10	3.24705	0.139	0.012	3.32e-06
Slc16a6	0.0168097	3.24581	0.017	0	1
Pax1	0.0242773	3.24556	0.015	0	1
Tgfbr1	1.33e-42	3.24271	0.515	0.048	2.02e-38
Gabbr1	5.32e-21	3.23974	0.25	0.009	8.09e-17
Ect2	5.75e-05	3.23937	0.047	0	0.875342
Gm4211	0.0013685	3.23851	0.03	0	1
Deup1	0.00516378	3.23792	0.03	0.003	1
Cyp2d22	0.0513661	3.23756	0.011	0	1
Scai	1.23e-28	3.23666	0.342	0.018	1.88e-24
Zfp521	6.58e-20	3.23525	0.244	0.012	1e-15
Wdfy4	0.0513661	3.23446	0.011	0	1
Nr6a1	9.69e-74	3.2323	0.733	0.051	1.47e-69
Nek11	1.07e-09	3.23064	0.124	0.009	1.63e-05
Mybl2	0.0116785	3.23032	0.019	0	1
Aatf	1.87e-20	3.22932	0.276	0.024	2.85e-16
Fer	6.35e-36	3.22868	0.457	0.042	9.66e-32
Rpap2	3.87e-14	3.22694	0.182	0.012	5.89e-10
Atp11c	5.72e-39	3.22379	0.476	0.042	8.71e-35
Capn13	5.56e-28	3.22344	0.338	0.018	8.46e-24
Ksr1	0.00044492	3.22159	0.043	0.003	1
Cd68	0.000178134	3.21931	0.055	0.006	1
Rptoros	0.0242773	3.21783	0.015	0	1
Bach2	2.46e-46	3.21731	0.541	0.042	3.74e-42
Sox6	5.47e-29	3.21524	0.38	0.036	8.32e-25
Ncoa6	8.92e-42	3.21427	0.511	0.048	1.36e-37
4931423N10Rik	0.00813537	3.21366	0.021	0	1
Gm15524	0.00096105	3.21159	0.032	0	1
Zfp946	9.43e-09	3.2113	0.107	0.006	0.000143484
E130308A19Rik	1.11e-20	3.21119	0.254	0.012	1.68e-16
Zfp407	1.2e-41	3.21091	0.515	0.051	1.82e-37
Gm37988	0.00195012	3.20997	0.028	0	1
Prmt6	0.0428646	3.20869	0.019	0.003	1
Hist2h3c1	0.000446564	3.20686	0.043	0.003	1
Apobec1	3.97e-05	3.20655	0.07	0.009	0.604822
Gm13830	4.76e-06	3.20587	0.068	0.003	0.0724803
Zfp354c	7.88e-05	3.20277	0.053	0.003	1
Arhgap39	1.5e-20	3.20076	0.244	0.009	2.29e-16
Ablim2	0.000333834	3.20041	0.038	0	1
AC165953.2	2.21e-34	3.20004	0.4	0.021	3.37e-30
Gm20045	1.57e-05	3.19722	0.068	0.006	0.238374
Wdr31	0.000116212	3.19667	0.043	0	1
9030622O22Rik	3.28e-07	3.19501	0.113	0.018	0.00499487
Trmt44	0.000675302	3.19497	0.034	0	1
Plcl2	0.0212867	3.19481	0.023	0.003	1
Trim39	6.23e-12	3.19441	0.15	0.009	9.47e-08
A830008E24Rik	0.000333834	3.19248	0.038	0	1
Gm29114	0.0213612	3.19081	0.023	0.003	1
Atxn1	3.93e-59	3.18932	0.68	0.075	5.98e-55
Sgcd	0.00365362	3.18557	0.032	0.003	1
Zfp712	0.00567941	3.18087	0.023	0	1
Uty	1.47e-22	3.18056	0.293	0.021	2.24e-18
Gm47578	0.0242773	3.18035	0.015	0	1
Plekha7	2.14e-31	3.1796	0.391	0.03	3.25e-27
Tox	4.3e-10	3.17935	0.13	0.009	6.54e-06
Slc25a26	1.53e-12	3.17849	0.164	0.012	2.33e-08
Cblb	1.45e-61	3.177	0.658	0.054	2.2e-57
Klhl12	4.15e-11	3.1765	0.154	0.015	6.32e-07
P4htm	5.1e-05	3.17622	0.055	0.003	0.775778
Lat2	0.00567941	3.17505	0.023	0	1
Scarf2	4.05e-05	3.17376	0.049	0	0.615725
5730409E04Rik	0.0206256	3.17327	0.023	0.003	1
1110034G24Rik	3.47e-11	3.17314	0.15	0.012	5.28e-07
Bmp5	1.49e-26	3.17308	0.355	0.036	2.27e-22
Dram1	1.92e-05	3.1696	0.073	0.009	0.291629
Ankrd22	3.26e-29	3.16951	0.368	0.027	4.96e-25
Nusap1	0.00567941	3.16778	0.023	0	1
Prg4	0.00813537	3.16758	0.021	0	1
Bhlhb9	9.52e-07	3.16525	0.083	0.006	0.0144856
Impg2	0.00195012	3.16355	0.028	0	1
Gria3	0.00195012	3.1611	0.028	0	1
Gm35188	8.23e-21	3.1587	0.259	0.015	1.25e-16
Col6a1	0.0400556	3.15851	0.03	0.009	1
Slco1a6	0.00182499	3.15819	0.036	0.003	1
Prdm15	7.86e-13	3.15713	0.154	0.006	1.2e-08
Arl5c	0.035214	3.15525	0.013	0	1
Snx29	3.29e-37	3.15493	0.4	0.009	5.01e-33
Dtnb	9.42e-47	3.1548	0.555	0.051	1.43e-42
Wnt5b	8.63e-15	3.15371	0.19	0.012	1.31e-10
Ccdc129	2.62e-78	3.15288	0.846	0.188	3.98e-74
Fam81a	0.035214	3.15084	0.013	0	1
Foxp2	3.7e-82	3.14995	0.855	0.155	5.63e-78
Prelid2	8.18e-05	3.1498	0.045	0	1
1600020E01Rik	7.69e-21	3.14883	0.286	0.027	1.17e-16
Immp2l	5.68e-22	3.14739	0.284	0.021	8.64e-18
Ccbe1	1.18e-06	3.14737	0.075	0.003	0.0179449
Spaca9	0.00096105	3.14721	0.032	0	1
0610043K17Rik	1.01e-06	3.14676	0.088	0.009	0.0153364
Ubtd2	6.98e-14	3.14539	0.18	0.012	1.06e-09
Kif22	0.035214	3.14317	0.013	0	1
4732491K20Rik	0.0013685	3.14201	0.03	0	1
Slc6a15	1.45e-41	3.13968	0.523	0.057	2.2e-37
Rbks	1.78e-06	3.136	0.092	0.012	0.0271406
Zfyve1	6.43e-14	3.13517	0.175	0.009	9.78e-10
Fchsd2	2.92e-65	3.1346	0.701	0.066	4.44e-61
Ak5	0.00813537	3.134	0.021	0	1
Lif	0.035214	3.13008	0.013	0	1
Tlr5	0.00813537	3.12952	0.021	0	1
Kctd4	0.00195012	3.12763	0.028	0	1
Fry	3e-57	3.12722	0.647	0.06	4.56e-53
Park2	1.98e-71	3.12334	0.707	0.042	3.01e-67
Ftx	1.02e-21	3.12326	0.274	0.018	1.55e-17
Gm527	0.000333834	3.12267	0.038	0	1
Gm48293	0.0116785	3.12252	0.019	0	1
Cep78	6.95e-14	3.12206	0.192	0.018	1.06e-09
Dmpk	0.000333834	3.1194	0.038	0	1
Fndc5	2.8e-05	3.11731	0.058	0.003	0.426734
Slc25a47	5.42e-08	3.11723	0.111	0.012	0.000825616
Gm38948	0.0116785	3.11576	0.019	0	1
Dync1i1	0.00813537	3.11533	0.021	0	1
Bard1	0.035214	3.11381	0.013	0	1
Cmtm3	0.00366681	3.11188	0.032	0.003	1
Pard3b	4.76e-72	3.11111	0.756	0.069	7.25e-68
Cnksr3	7.01e-27	3.1105	0.327	0.018	1.07e-22
Magi1	3.56e-57	3.11026	0.626	0.051	5.42e-53
AC149090.1	5.82e-52	3.10832	0.602	0.051	8.86e-48
Akt3	4.35e-38	3.10828	0.447	0.027	6.62e-34
Vti1a	2.69e-64	3.10234	0.699	0.063	4.09e-60
Lmbr1	2.49e-30	3.10026	0.38	0.027	3.78e-26
Trmt13	5.94e-17	3.10012	0.22	0.015	9.03e-13
Sh3d21	1.11e-10	3.09755	0.13	0.006	1.69e-06
Gnb5	3.23e-21	3.09584	0.273	0.018	4.91e-17
Wnt16	0.0013685	3.09583	0.03	0	1
Vps37d	0.000165185	3.0952	0.041	0	1
Bbof1	1.03e-12	3.09363	0.173	0.015	1.56e-08
Gm13710	0.00278147	3.09313	0.026	0	1
Prr7	0.00278147	3.09313	0.026	0	1
Cdk14	7.81e-82	3.09037	0.829	0.101	1.19e-77
Adgrl2	3.48e-42	3.09016	0.509	0.045	5.3e-38
Dennd1a	1.75e-61	3.08875	0.662	0.054	2.66e-57
Fhit	8.43e-45	3.08869	0.536	0.048	1.28e-40
Fam71d	0.000675302	3.088	0.034	0	1
C2	0.00062103	3.08749	0.041	0.003	1
Hip1	0.00738143	3.08747	0.028	0.003	1
E130307A14Rik	4.74e-16	3.08362	0.209	0.015	7.22e-12
Ric1	2.38e-25	3.08222	0.31	0.018	3.62e-21
Mcm9	6.58e-25	3.08135	0.32	0.024	1e-20
Cped1	6.89e-05	3.08009	0.06	0.006	1
Gas7	0.00183047	3.07872	0.058	0.015	1
Polg2	2.39e-18	3.07792	0.214	0.006	3.64e-14
A630023A22Rik	6.13e-10	3.07521	0.115	0.003	9.33e-06
Cyb561d1	0.000146877	3.07354	0.049	0.003	1
Entpd3	3.36e-12	3.07179	0.162	0.012	5.11e-08
Tbc1d5	7.03e-60	3.06994	0.675	0.069	1.07e-55
Rwdd3	5.55e-06	3.06553	0.073	0.006	0.0844237
Zfp57	0.00278147	3.0655	0.026	0	1
Zfp37	0.000333834	3.06525	0.038	0	1
AU020206	0.0303373	3.0651	0.021	0.003	1
Zcchc7	4.68e-77	3.06389	0.812	0.099	7.13e-73
Pigb	1.97e-13	3.0628	0.175	0.012	3e-09
Pspc1	4.27e-29	3.06241	0.352	0.021	6.5e-25
Ccl25	4.53e-16	3.06184	0.192	0.006	6.89e-12
Cd27	0.00195012	3.0614	0.028	0	1
Maml2	3.76e-76	3.05968	0.776	0.072	5.72e-72
Plek	0.0885494	3.05862	0.015	0.003	1
Gm16685	0.0013685	3.05597	0.03	0	1
Acnat1	0.00096105	3.05577	0.032	0	1
Sfi1	3.97e-25	3.05425	0.303	0.015	6.05e-21
Sgsm1	8.75e-08	3.05397	0.109	0.012	0.00133142
Stx1a	0.00172798	3.05201	0.036	0.003	1
Naip2	0.00278147	3.05186	0.026	0	1
Gm28043	0.0242773	3.05135	0.015	0	1
Gm26973	1.64e-09	3.05005	0.117	0.006	2.5e-05
Orai2	0.0212867	3.04736	0.023	0.003	1
Pot1a	2.53e-10	3.04571	0.133	0.009	3.86e-06
Samd4	1.84e-41	3.04492	0.53	0.06	2.81e-37
Gm20431	0.00397177	3.04343	0.024	0	1
Ric3	1.97e-06	3.04304	0.079	0.006	0.0299564
Cd163	0.0433091	3.04167	0.019	0.003	1
Eno4	0.0513661	3.04122	0.011	0	1
Gm26606	0.000854294	3.03958	0.039	0.003	1
Med12l	5.2e-16	3.03795	0.205	0.012	7.92e-12
Nudt13	9.35e-21	3.03653	0.258	0.015	1.42e-16
Hcst	0.0116785	3.03637	0.019	0	1
8030462N17Rik	2.07e-21	3.03626	0.274	0.018	3.15e-17
Ispd	1.24e-10	3.03412	0.143	0.012	1.88e-06
Fam155a	0.0513661	3.03399	0.011	0	1
Cyp4f15	5.67e-29	3.03302	0.361	0.024	8.63e-25
Rfx3	1.69e-40	3.03282	0.492	0.042	2.57e-36
Cdk6	3.02e-48	3.03126	0.588	0.063	4.59e-44
Nipal2	4.44e-34	3.03045	0.436	0.042	6.76e-30
Tbce	2.27e-32	3.02881	0.406	0.033	3.46e-28
Mcc	6.29e-48	3.02632	0.551	0.045	9.57e-44
Gm32569	0.000110833	3.02531	0.051	0.003	1
Nr3c2	4.45e-72	3.02509	0.791	0.099	6.77e-68
Ptprn2	0.000474726	3.02369	0.036	0	1
Gm12689	0.0168097	3.02262	0.017	0	1
Cog5	4.16e-47	3.0207	0.555	0.048	6.33e-43
Fam172a	5.14e-63	3.02014	0.677	0.057	7.82e-59
Arhgap26	2.09e-51	3.02008	0.588	0.045	3.19e-47
1700097N02Rik	0.0168097	3.01952	0.017	0	1
Gm28727	0.00096105	3.01815	0.032	0	1
Oasl1	0.000474726	3.01796	0.036	0	1
Hsf5	0.035214	3.01769	0.013	0	1
1700102P08Rik	7.94e-05	3.01653	0.053	0.003	1
Asb5	0.0513661	3.01575	0.011	0	1
Vwa3a	0.035214	3.01356	0.013	0	1
Plekhg6	2.55e-10	3.01349	0.139	0.012	3.88e-06
Sgtb	0.0116785	3.01293	0.019	0	1
4930593A02Rik	0.0116785	3.01286	0.019	0	1
Sidt1	2.51e-46	3.0119	0.543	0.045	3.82e-42
Zfp273	0.0116785	3.01167	0.019	0	1
Mtus2	2.58e-22	3.00981	0.289	0.021	3.93e-18
Ice2	2.38e-09	3.00802	0.133	0.015	3.63e-05
Gm48321	1.83e-09	3.0074	0.109	0.003	2.79e-05
1700041G16Rik	0.00567941	3.00712	0.023	0	1
Vegfd	7.6e-40	3.00638	0.464	0.03	1.16e-35
Sars2	0.000161198	3.00596	0.049	0.003	1
Kdm3a	3.38e-24	3.00573	0.325	0.03	5.15e-20
Zfp976	0.00397177	3.00498	0.024	0	1
Zbtb12	1.4e-07	3.00473	0.086	0.003	0.00212681
Ccdc157	2.04e-10	3.0045	0.133	0.009	3.11e-06
Gm44696	0.0242773	3.00006	0.015	0	1
Herc3	6.99e-20	2.99953	0.271	0.024	1.06e-15
A330041J22Rik	2.19e-06	2.999	0.079	0.006	0.0332707
Impa2	1.76e-05	2.99791	0.06	0.003	0.26852
Fabp4	0.226267	2.99732	0.015	0.006	1
Tspan5	4.62e-14	2.99603	0.182	0.012	7.03e-10
Ripor2	0.00368005	2.99558	0.032	0.003	1
Strip2	0.0242773	2.99481	0.015	0	1
Tnnt2	0.0242773	2.99453	0.015	0	1
Gm11520	0.0513661	2.99453	0.011	0	1
Enpp2	0.127801	2.99363	0.013	0.003	1
Ptprk	8.74e-79	2.9931	0.835	0.128	1.33e-74
Mast3	7.7e-08	2.9926	0.109	0.012	0.00117174
Gm41077	0.00567941	2.99149	0.023	0	1
Eml6	4.94e-38	2.99061	0.47	0.042	7.52e-34
Ccdc30	1.07e-06	2.98506	0.083	0.006	0.0162174
Fbxl17	4.29e-74	2.98304	0.797	0.09	6.53e-70
Mbp	2.16e-33	2.98292	0.553	0.101	3.29e-29
Srgap1	1.57e-25	2.98197	0.329	0.027	2.4e-21
Gm20732	1.15e-21	2.98164	0.263	0.012	1.75e-17
Gm37768	1.4e-07	2.98147	0.086	0.003	0.00212681
Abcc5	3.18e-14	2.98142	0.19	0.015	4.84e-10
Kif6	0.00813537	2.98077	0.021	0	1
Asb14	0.000675302	2.97826	0.034	0	1
Garem1	2.49e-25	2.97678	0.308	0.015	3.79e-21
Pclo	9.85e-67	2.97534	0.748	0.096	1.5e-62
Mbd5	1.44e-66	2.96827	0.679	0.042	2.18e-62
Dgat1	1.1e-08	2.96823	0.113	0.009	0.000166985
Gm36756	0.0116785	2.9648	0.019	0	1
Arhgef33	0.128223	2.96439	0.013	0.003	1
4930503L19Rik	4.85e-06	2.96437	0.068	0.003	0.0738696
Armc2	0.00740781	2.96359	0.028	0.003	1
Med9os	0.0513661	2.96294	0.011	0	1
Slc26a8	0.0101539	2.96095	0.026	0.003	1
Zswim5	1.55e-12	2.96012	0.171	0.015	2.36e-08
Slc26a10	0.0599666	2.95882	0.023	0.006	1
Pbx4	0.0513661	2.958	0.011	0	1
Gm29266	0.127801	2.95693	0.013	0.003	1
Gm29107	0.00096105	2.9564	0.032	0	1
Large1	3.44e-50	2.95479	0.553	0.033	5.23e-46
Fbxl22	0.126126	2.95396	0.013	0.003	1
Tnfsf9	0.035214	2.95302	0.013	0	1
Unc13b	3e-57	2.95169	0.658	0.069	4.57e-53
Tmcc2	0.00813537	2.94699	0.021	0	1
Spink10	2.48e-05	2.94652	0.066	0.006	0.37728
Lmbr1l	2.94e-11	2.9465	0.162	0.018	4.47e-07
Chd1l	1.28e-16	2.94609	0.216	0.015	1.95e-12
Gdap10	2.06e-09	2.94498	0.115	0.006	3.13e-05
Zgrf1	0.000675302	2.94496	0.034	0	1
Pomgnt2	0.000227533	2.94424	0.047	0.003	1
St7	8.39e-33	2.94414	0.436	0.045	1.28e-28
Sfrp1	0.00195012	2.94295	0.028	0	1
Grap2	0.128223	2.94047	0.013	0.003	1
Alox5ap	0.00109319	2.94034	0.062	0.015	1
Tacr1	6.16e-26	2.93875	0.368	0.045	9.38e-22
Kcnq5	0.0622145	2.93758	0.032	0.012	1
Tex9	1.43e-06	2.93727	0.081	0.006	0.0217283
Zfp697	0.000474726	2.9371	0.036	0	1
Nr4a2	8.23e-32	2.93631	0.421	0.042	1.25e-27
Thada	1.34e-37	2.935	0.464	0.042	2.04e-33
Phf2os1	0.00813537	2.93364	0.021	0	1
Timp1	0.000474726	2.93305	0.036	0	1
Tmem164	7.77e-43	2.93258	0.538	0.057	1.18e-38
Taco1	5.18e-24	2.93225	0.346	0.042	7.89e-20
Nexmif	2.8e-24	2.9319	0.321	0.027	4.26e-20
Exoc4	7.83e-73	2.93158	0.791	0.096	1.19e-68
Map2k5	4.6e-46	2.93156	0.538	0.042	7e-42
Gm28305	0.00278147	2.93066	0.026	0	1
Pign	2.19e-32	2.92987	0.398	0.03	3.33e-28
Glis3	5.05e-50	2.92888	0.573	0.048	7.68e-46
Cfap161	0.0617437	2.92726	0.017	0.003	1
Rev1	1.04e-29	2.92607	0.353	0.018	1.58e-25
Gm34086	0.0168097	2.92589	0.017	0	1
Pdp1	9.2e-06	2.92342	0.077	0.009	0.140016
Nbea	3.03e-67	2.92333	0.774	0.113	4.61e-63
Arl15	2.66e-63	2.92206	0.692	0.063	4.04e-59
Gm41231	0.00195012	2.92155	0.028	0	1
Xpnpep3	8.49e-24	2.91961	0.293	0.015	1.29e-19
Syn3	8.8e-29	2.91859	0.367	0.027	1.34e-24
Gucd1	3.42e-08	2.91576	0.118	0.015	0.000520845
Gm39363	0.000675302	2.91304	0.034	0	1
Necab2	0.000184974	2.91278	0.06	0.009	1
Zbtb20	3.77e-79	2.91116	0.867	0.185	5.74e-75
Gm35696	0.00373098	2.90932	0.038	0.006	1
Apex2	2.07e-10	2.90823	0.139	0.012	3.15e-06
Fam135a	3.66e-24	2.90801	0.306	0.021	5.57e-20
Ccdc113	0.0219968	2.90639	0.028	0.006	1
Prdm8	0.035214	2.90618	0.013	0	1
Ranbp17	3.58e-46	2.90528	0.515	0.03	5.45e-42
Dynlt1c	0.00121489	2.90474	0.038	0.003	1
Amot	6.83e-08	2.90218	0.09	0.003	0.00103987
Jaml	0.0116785	2.90156	0.019	0	1
Mtfr2	0.00195012	2.90028	0.028	0	1
Dffb	0.000453194	2.89922	0.043	0.003	1
Fign	1.07e-20	2.89844	0.248	0.009	1.63e-16
Srcap	1.55e-17	2.89724	0.233	0.018	2.36e-13
Rnf150	4.8e-23	2.8965	0.318	0.033	7.3e-19
Mob3b	7.23e-69	2.89587	0.791	0.131	1.1e-64
Aste1	4.95e-14	2.89577	0.169	0.006	7.54e-10
Dcdc2b	0.00567941	2.8946	0.023	0	1
Clk2	1.32e-19	2.89432	0.276	0.03	2e-15
Rad52	5.35e-08	2.89254	0.098	0.006	0.00081371
Pcdh17	0.0150216	2.8922	0.03	0.006	1
AC144408.3	0.0006097	2.88996	0.041	0.003	1
Gm47350	0.00258641	2.88784	0.034	0.003	1
Dennd1b	5.95e-51	2.88773	0.6	0.057	9.05e-47
Epha5	3.1e-21	2.88568	0.276	0.021	4.71e-17
Srgap2	3.55e-50	2.88478	0.6	0.06	5.41e-46
Sbf2	6.21e-53	2.88454	0.613	0.06	9.45e-49
B230303O12Rik	0.00719912	2.88288	0.028	0.003	1
Hspbap1	4.75e-08	2.88259	0.111	0.012	0.000723377
Ankrd28	4.52e-36	2.8825	0.445	0.036	6.87e-32
Itga10	1.69e-06	2.88109	0.073	0.003	0.0257513
C130026I21Rik	0.000675302	2.87713	0.034	0	1
Dtna	9.94e-38	2.87639	0.462	0.036	1.51e-33
Poln	1.39e-05	2.87514	0.062	0.003	0.211041
Tenm4	1.63e-08	2.87422	0.098	0.003	0.000247709
Spock2	0.00278147	2.87361	0.026	0	1
Clasp2	2.07e-35	2.8736	0.434	0.036	3.15e-31
Sh3bp5	6.6e-05	2.87349	0.066	0.009	1
Fam184b	0.0513661	2.87249	0.011	0	1
Zscan20	0.00278147	2.8717	0.026	0	1
Man1c1	7.44e-08	2.86999	0.109	0.012	0.00113188
Rassf2	0.127801	2.86978	0.013	0.003	1
A230072E10Rik	9.81e-08	2.86828	0.088	0.003	0.00149336
Cdca8	0.0116785	2.86797	0.019	0	1
Osmr	2.96e-14	2.86582	0.179	0.009	4.5e-10
Prkca	1.73e-51	2.86491	0.594	0.054	2.63e-47
Chn2	3.12e-07	2.86145	0.107	0.015	0.00475159
Ptprj	1.9e-57	2.86136	0.662	0.075	2.89e-53
Paqr7	0.000854294	2.86131	0.039	0.003	1
Zbtb16	1.21e-55	2.86014	0.645	0.069	1.85e-51
Tmem40	0.00096105	2.85938	0.032	0	1
Phf21a	2.98e-65	2.85865	0.692	0.054	4.53e-61
Vrk2	6.66e-18	2.85702	0.239	0.018	1.01e-13
Gm15675	1.89e-36	2.85682	0.404	0.015	2.87e-32
Pdgfd	0.00183164	2.85676	0.036	0.003	1
Tpcn1	1.71e-10	2.85585	0.135	0.009	2.6e-06
Styxl1	0.0212123	2.85505	0.023	0.003	1
Cpeb3	1.6e-24	2.85209	0.314	0.024	2.44e-20
Fndc9	3.96e-05	2.85109	0.056	0.003	0.603078
Gm27003	7.83e-06	2.85054	0.071	0.006	0.119109
Focad	2e-13	2.84832	0.18	0.015	3.05e-09
Tmem198b	0.00526515	2.84616	0.036	0.006	1
Stil	0.0168097	2.84553	0.017	0	1
Cd37	0.183928	2.84539	0.011	0.003	1
Ccdc74a	0.00567941	2.84399	0.023	0	1
Dis3l2	2.69e-41	2.84366	0.481	0.03	4.09e-37
Large2	2.81e-05	2.84238	0.058	0.003	0.42834
Diaph2	2.04e-57	2.84158	0.675	0.075	3.1e-53
P3h1	9.69e-06	2.84136	0.064	0.003	0.147486
Anks1	3.66e-38	2.84033	0.457	0.033	5.57e-34
Fbxo24	0.000116212	2.84021	0.043	0	1
Slc2a9	0.0168097	2.83964	0.017	0	1
Trim23	9.61e-10	2.83914	0.132	0.012	1.46e-05
Slc22a14	1.91e-10	2.83866	0.128	0.006	2.91e-06
Slc10a7	1.74e-47	2.83787	0.575	0.06	2.65e-43
Rbm4	0.00278147	2.83705	0.026	0	1
Ext1	1.64e-54	2.83512	0.626	0.06	2.5e-50
Kirrel	0.185117	2.83406	0.011	0.003	1
Ighm	0.330178	2.8336	0.017	0.009	1
Pex11a	8.76e-10	2.83354	0.126	0.009	1.33e-05
Spag5	0.0116785	2.83264	0.019	0	1
Stxbp5	3.61e-34	2.83252	0.417	0.03	5.49e-30
Npas2	7.92e-57	2.83104	0.669	0.078	1.21e-52
Evc	0.035214	2.82973	0.013	0	1
Spata33	0.0105211	2.82934	0.026	0.003	1
Kdm5d	9.58e-11	2.82867	0.137	0.009	1.46e-06
Snx24	1.01e-50	2.82839	0.594	0.057	1.54e-46
Gnaq	1.9e-66	2.82804	0.784	0.128	2.9e-62
Zfp971	0.0891447	2.82768	0.015	0.003	1
Mgat4c	0.035214	2.8268	0.013	0	1
Wdfy2	8.39e-42	2.82674	0.479	0.03	1.28e-37
Zfp287	0.00195012	2.82645	0.028	0	1
Gm21781	0.00195012	2.82607	0.028	0	1
Lcor	1.39e-48	2.82561	0.583	0.054	2.12e-44
Gm47547	5.57e-06	2.82531	0.073	0.006	0.0847276
Gm15892	0.000675302	2.82522	0.034	0	1
Rhoj	0.0307243	2.82435	0.026	0.006	1
Ccdc14	0.00417972	2.8236	0.038	0.006	1
Elovl4	0.000333834	2.82181	0.038	0	1
Lypd6b	5.9e-63	2.8218	0.709	0.087	8.97e-59
Sema3d	2.85e-48	2.82102	0.652	0.11	4.34e-44
Hic2	0.00278147	2.81948	0.026	0	1
Gm43713	4.99e-07	2.81838	0.086	0.006	0.00759947
Acer3	2.07e-44	2.81825	0.558	0.063	3.16e-40
Cdc42bpa	0.000559751	2.81765	0.055	0.009	1
Sntb1	3.72e-61	2.81738	0.729	0.107	5.67e-57
Cdkl1	0.035214	2.81621	0.013	0	1
Map3k3	6.77e-28	2.81562	0.367	0.033	1.03e-23
Nxpe4	0.00128806	2.814	0.038	0.003	1
Gm32742	8.67e-23	2.81309	0.288	0.018	1.32e-18
Tmem150c	8.94e-12	2.81309	0.15	0.009	1.36e-07
Tecpr2	2.19e-21	2.81305	0.291	0.027	3.33e-17
Plekha5	5.65e-71	2.8125	0.795	0.119	8.6e-67
Banp	1.07e-16	2.81248	0.216	0.015	1.62e-12
Tmem131l	9.82e-29	2.81135	0.357	0.024	1.5e-24
Gm26890	0.00278147	2.81125	0.026	0	1
Gm20275	1.99e-07	2.80857	0.085	0.003	0.00302718
Fmn1	5.23e-32	2.80819	0.395	0.027	7.96e-28
Gm36198	0.00278147	2.80806	0.026	0	1
Rora	2.25e-56	2.80613	0.718	0.113	3.43e-52
Kmo	0.035214	2.80594	0.013	0	1
Rph3al	1.29e-24	2.8058	0.306	0.018	1.97e-20
Xk	9.42e-07	2.80404	0.096	0.012	0.0143355
Bsn	0.0116785	2.80339	0.019	0	1
Tmem117	1.57e-20	2.80332	0.274	0.024	2.39e-16
Tcf4	5.32e-65	2.80315	0.788	0.137	8.1e-61
Aoc1	0.035214	2.80172	0.013	0	1
Ift88	9.32e-23	2.80137	0.31	0.03	1.42e-18
Rhbdl2	4.3e-19	2.79952	0.263	0.024	6.54e-15
Chsy3	0.00813537	2.79743	0.021	0	1
Rev3l	8.43e-46	2.79654	0.566	0.06	1.28e-41
Bbs9	1.6e-37	2.79394	0.445	0.03	2.44e-33
Ikzf2	3.88e-62	2.79336	0.746	0.119	5.91e-58
Tbc1d1	6.05e-25	2.79326	0.308	0.018	9.21e-21
Ttll13	0.0242773	2.7928	0.015	0	1
Armc6	0.000712123	2.79171	0.047	0.006	1
Gla	1.18e-06	2.79142	0.075	0.003	0.0180137
Zfp609	6.78e-52	2.78879	0.622	0.063	1.03e-47
Hps4	1.17e-12	2.78793	0.173	0.015	1.78e-08
Gm37305	0.00549051	2.78782	0.036	0.006	1
Lnx1	5.63e-37	2.78704	0.464	0.039	8.57e-33
E2f3	5.29e-20	2.787	0.259	0.018	8.06e-16
Col4a3	0.00727675	2.78628	0.028	0.003	1
Tsga10	1.71e-07	2.78481	0.118	0.018	0.00260314
Gpatch3	0.000333834	2.78386	0.038	0	1
Cap2	1.19e-41	2.7834	0.466	0.021	1.81e-37
Pigl	2.55e-14	2.78309	0.186	0.012	3.88e-10
Nnt	0.035214	2.78152	0.013	0	1
Tbxas1	0.0168097	2.78102	0.017	0	1
Dlg1	3.84e-61	2.78029	0.726	0.09	5.85e-57
Mir17hg	0.000474726	2.77988	0.036	0	1
Catspere2	5.05e-28	2.77922	0.355	0.027	7.69e-24
Spata24	1.74e-09	2.77801	0.117	0.006	2.65e-05
Bicra	6.43e-24	2.77786	0.308	0.021	9.79e-20
Npcd	0.00278147	2.77738	0.026	0	1
Top3a	0.000707336	2.77654	0.047	0.006	1
Nr2c2	5.06e-41	2.7759	0.519	0.054	7.71e-37
Fbxl4	7.37e-16	2.77451	0.209	0.015	1.12e-11
Cpm	1.15e-31	2.77426	0.447	0.06	1.76e-27
2010300F17Rik	0.0413837	2.77376	0.024	0.006	1
Efhb	6.85e-06	2.7714	0.066	0.003	0.104202
Gna14	1.16e-60	2.77129	0.733	0.125	1.77e-56
Nhej1	4.58e-09	2.77102	0.118	0.009	6.97e-05
Gm14410	0.00520097	2.77086	0.03	0.003	1
Myoz3	0.00813537	2.7708	0.021	0	1
Wfdc17	0.000759129	2.77043	0.047	0.006	1
Cyp7b1	3.26e-18	2.76953	0.259	0.027	4.96e-14
Fars2	4.41e-55	2.76917	0.68	0.087	6.72e-51
Sntn	0.0307243	2.76904	0.026	0.006	1
Stard6	0.000453194	2.76855	0.043	0.003	1
Ism1	0.0105585	2.76391	0.026	0.003	1
Dip2c	1e-61	2.76386	0.705	0.072	1.53e-57
Gm26935	0.0105664	2.76199	0.032	0.006	1
Zfp462	6.64e-16	2.7614	0.209	0.015	1.01e-11
Irgq	2.52e-09	2.75915	0.115	0.006	3.83e-05
Ccdc93	1.32e-16	2.7583	0.197	0.006	2.01e-12
Spata17	0.000160601	2.75733	0.049	0.003	1
Zfp169	3.97e-06	2.75506	0.075	0.006	0.0604541
3110043O21Rik	1.52e-11	2.75427	0.133	0.003	2.32e-07
Fstl3	0.0513661	2.75426	0.011	0	1
Gm27017	2.39e-06	2.75334	0.071	0.003	0.0363753
Gm26882	0.0013685	2.75325	0.03	0	1
D930030I03Rik	0.185117	2.753	0.011	0.003	1
Rpgr	3.56e-12	2.7529	0.167	0.015	5.41e-08
Sgms1	8.13e-67	2.75282	0.788	0.116	1.24e-62
Slc23a2	6.36e-38	2.7516	0.491	0.051	9.68e-34
Ahdc1	3.09e-24	2.75059	0.327	0.03	4.7e-20
Ptar1	2.64e-08	2.7501	0.102	0.006	0.000401182
Tmcc1	1.2e-59	2.74867	0.688	0.075	1.83e-55
Rftn2	0.0242773	2.74866	0.015	0	1
Cacna1c	0.0611168	2.7477	0.017	0.003	1
Ehbp1	3.28e-60	2.74493	0.682	0.069	4.99e-56
Slc25a18	0.0168097	2.74446	0.017	0	1
Tbc1d22a	7.37e-22	2.74324	0.288	0.024	1.12e-17
Gm15883	8.27e-32	2.74232	0.477	0.075	1.26e-27
Gm26615	0.00096105	2.7418	0.032	0	1
Rhebl1	0.0168097	2.73997	0.017	0	1
Sorbs2os	8.26e-10	2.73971	0.12	0.006	1.26e-05
P4ha3	0.00278147	2.7395	0.026	0	1
Comp	0.0168097	2.73859	0.017	0	1
Galnt6	0.0116785	2.73693	0.019	0	1
Prickle3	9.38e-07	2.73672	0.083	0.006	0.0142756
Slc17a9	2.68e-20	2.73591	0.288	0.03	4.07e-16
Wars2	2.83e-19	2.73364	0.271	0.027	4.31e-15
Itgb2	0.0619539	2.73321	0.017	0.003	1
Ttc25	0.00296322	2.73282	0.039	0.006	1
Gm29683	9.95e-67	2.73226	0.709	0.063	1.51e-62
1700034P13Rik	0.0513661	2.7319	0.011	0	1
Trps1	5.87e-63	2.73026	0.741	0.101	8.93e-59
Gm16740	0.000474726	2.72906	0.036	0	1
Gtf2ird1	1.73e-35	2.72903	0.474	0.054	2.64e-31
Trpt1	0.00397177	2.72839	0.024	0	1
Plb1	8.18e-05	2.72506	0.045	0	1
Dnmt3a	4.4e-42	2.72485	0.476	0.024	6.7e-38
Etaa1os	0.00096105	2.72328	0.032	0	1
Dlec1	0.00278147	2.72291	0.026	0	1
Gm36975	2.04e-11	2.7227	0.139	0.006	3.1e-07
A730081D07Rik	1.68e-06	2.71961	0.073	0.003	0.0255555
Osbpl6	7.94e-51	2.71935	0.652	0.093	1.21e-46
Ralgapa2	2.72e-62	2.7186	0.703	0.078	4.14e-58
Cdkal1	2.63e-55	2.71733	0.635	0.063	4e-51
Mllt10	5.96e-59	2.71602	0.724	0.104	9.07e-55
Lins1	2.62e-09	2.71364	0.12	0.009	3.99e-05
Nf1	1.69e-54	2.71292	0.611	0.048	2.57e-50
Nrg4	0.0242773	2.7125	0.015	0	1
Itsn1	4.27e-15	2.71248	0.222	0.027	6.5e-11
1810055G02Rik	9.2e-10	2.71212	0.126	0.009	1.4e-05
Fcgr2b	0.128645	2.71062	0.013	0.003	1
Nhsl1	4.58e-24	2.70981	0.335	0.036	6.96e-20
Lrch1	2.51e-48	2.70895	0.564	0.045	3.83e-44
Zfp808	0.00278147	2.70841	0.026	0	1
Smyd3	3.55e-48	2.70781	0.57	0.051	5.4e-44
Actn2	6.18e-10	2.70345	0.115	0.003	9.4e-06
Srek1	8.35e-56	2.70316	0.648	0.069	1.27e-51
Clcf1	7.44e-06	2.70296	0.096	0.018	0.113275
Setmar	0.00397177	2.70248	0.024	0	1
Gatad2b	2.6e-46	2.70226	0.545	0.045	3.96e-42
4921511C10Rik	3.95e-05	2.69914	0.056	0.003	0.600821
Kbtbd4	6.14e-09	2.69861	0.109	0.006	9.35e-05
Irgm2	7.11e-06	2.69822	0.085	0.012	0.108188
Tnf	0.000319945	2.69763	0.045	0.003	1
Spata1	1.04e-25	2.69539	0.323	0.021	1.59e-21
Iqsec1	2.06e-47	2.6932	0.605	0.075	3.13e-43
Slc4a3	0.00195012	2.69283	0.028	0	1
Tbx15	0.0513661	2.69164	0.011	0	1
Gm26671	1.14e-08	2.69113	0.1	0.003	0.000173286
Dcdc2a	0.000759129	2.69037	0.047	0.006	1
Gm21985	0.0013685	2.6903	0.03	0	1
Togaram2	1.27e-07	2.68896	0.094	0.006	0.00193035
Samd12	1.53e-49	2.68855	0.602	0.066	2.34e-45
Gm6225	0.0013685	2.68719	0.03	0	1
Cttnbp2	1.84e-37	2.68606	0.451	0.033	2.8e-33
Arhgap9	0.0513661	2.68505	0.011	0	1
Taf1d	1.33e-50	2.68405	0.609	0.066	2.02e-46
Magi3	6.68e-57	2.68356	0.677	0.075	1.02e-52
Gm15952	3.53e-11	2.68346	0.154	0.015	5.37e-07
Ptprm	7.53e-26	2.68339	0.325	0.021	1.15e-21
Fn3k	0.00195012	2.68261	0.028	0	1
Appbp2os	0.00521965	2.68219	0.03	0.003	1
Rapgef5	1.2e-08	2.6816	0.113	0.009	0.000182869
Lrrc23	0.000524075	2.68138	0.049	0.006	1
Ppm1h	2.89e-50	2.67996	0.605	0.063	4.39e-46
Gpatch2	3.63e-30	2.67842	0.389	0.033	5.53e-26
Rhobtb3	0.000724224	2.67823	0.047	0.006	1
Zranb3	2.96e-09	2.6774	0.12	0.009	4.5e-05
Cyth1	1.85e-28	2.67648	0.35	0.021	2.81e-24
Kansl1	3.03e-66	2.67538	0.758	0.099	4.61e-62
Lrrc8e	1.69e-06	2.67451	0.073	0.003	0.0256532
Dclre1c	2.29e-14	2.67392	0.173	0.006	3.48e-10
Trio	6.42e-46	2.67016	0.555	0.051	9.77e-42
Slc9a1	1.13e-20	2.66935	0.299	0.033	1.72e-16
Zfp354a	0.00278147	2.66825	0.026	0	1
Ube2t	1.39e-05	2.667	0.062	0.003	0.211839
9030612E09Rik	0.0013685	2.66356	0.03	0	1
Nrm	0.00730279	2.66211	0.028	0.003	1
Lyz1	6.98e-08	2.66162	0.254	0.093	0.00106302
Pibf1	1.66e-33	2.66136	0.438	0.042	2.53e-29
Zcchc2	6.7e-19	2.66089	0.276	0.033	1.02e-14
Ccdc146	0.00527536	2.6608	0.047	0.012	1
Prkce	1.11e-44	2.66016	0.524	0.042	1.68e-40
Kalrn	3.57e-16	2.65777	0.229	0.024	5.43e-12
Fam185a	7.3e-11	2.65725	0.145	0.012	1.11e-06
Ttll5	8.15e-22	2.6545	0.299	0.03	1.24e-17
Atg16l2	2.59e-16	2.65439	0.22	0.018	3.94e-12
Ankrd33b	5.15e-13	2.65433	0.184	0.018	7.84e-09
Pbx1	4.54e-77	2.65244	0.9	0.361	6.91e-73
2010310C07Rik	0.035214	2.65244	0.013	0	1
Ints6	8.71e-41	2.6524	0.545	0.069	1.33e-36
Tgtp2	0.035214	2.65205	0.013	0	1
Fut8	2.53e-53	2.65147	0.656	0.084	3.85e-49
Gm31508	0.035214	2.65138	0.013	0	1
Dqx1	0.00027229	2.64977	0.053	0.006	1
Il17rd	0.000225019	2.64856	0.047	0.003	1
Celf2	5.47e-73	2.64821	0.855	0.209	8.32e-69
Serac1	0.0005355	2.6417	0.055	0.009	1
Gm36107	1.06e-08	2.64119	0.107	0.006	0.00016123
Ogt	1.65e-54	2.64044	0.647	0.069	2.51e-50
Ccdc33	0.00184499	2.63794	0.036	0.003	1
Sik3	9.11e-47	2.63746	0.568	0.054	1.39e-42
Folr2	0.0158354	2.63734	0.03	0.006	1
Dlg2	2.8e-05	2.63575	0.058	0.003	0.426734
Gm42047	0.0242773	2.6349	0.015	0	1
Zmym1	1.13e-06	2.63404	0.094	0.012	0.0171962
Plekhm3	2.96e-13	2.63222	0.18	0.015	4.51e-09
D11Wsu47e	5.86e-09	2.63097	0.122	0.012	8.92e-05
Vtcn1	3.99e-57	2.63066	0.731	0.119	6.07e-53
Dapk1	6.27e-36	2.63031	0.515	0.078	9.54e-32
Gad1os	0.0242773	2.63001	0.015	0	1
Prrg1	5.46e-05	2.62989	0.073	0.012	0.831693
Tm9sf1	0.000270435	2.62982	0.053	0.006	1
Limk1	0.0013685	2.62978	0.03	0	1
Acvr1	3.72e-30	2.62694	0.378	0.027	5.67e-26
Gpatch8	4.12e-60	2.625	0.703	0.075	6.28e-56
Zeb1	1.08e-22	2.62498	0.293	0.021	1.64e-18
Nrip3	0.000160006	2.62397	0.049	0.003	1
Zfp618	2.2e-22	2.62344	0.297	0.024	3.35e-18
Degs2	0.0013685	2.62254	0.03	0	1
Rnf39	5.92e-06	2.62209	0.073	0.006	0.0900574
Mfap2	0.035214	2.62191	0.013	0	1
Rbfox2	3.05e-68	2.62139	0.746	0.081	4.65e-64
Prtn3	0.00567941	2.62048	0.023	0	1
Agmo	1.23e-47	2.61974	0.605	0.075	1.88e-43
C730034F03Rik	0.0013685	2.61967	0.03	0	1
Wdfy3	3.28e-48	2.61902	0.592	0.063	4.99e-44
Adhfe1	0.182745	2.61766	0.011	0.003	1
Nos1ap	9.9e-48	2.6175	0.573	0.054	1.51e-43
Gm34552	0.00128806	2.61724	0.038	0.003	1
Lyst	5.55e-64	2.61656	0.769	0.122	8.44e-60
Zfp961	6.64e-07	2.61567	0.103	0.015	0.0101098
Tcf19	0.00813537	2.61509	0.021	0	1
Fgfr1	2.92e-17	2.61321	0.237	0.021	4.44e-13
Zfp532	2.43e-14	2.61194	0.197	0.018	3.7e-10
Nfkb1	5.72e-59	2.6119	0.729	0.104	8.71e-55
Ctnnd2	2.38e-06	2.61181	0.071	0.003	0.0362369
Bmp4	0.0113588	2.61148	0.032	0.006	1
Gm38304	0.035214	2.61074	0.013	0	1
Odf3b	0.308427	2.61065	0.013	0.006	1
Zfp933	1.12e-11	2.60875	0.141	0.006	1.7e-07
Sytl5	1.03e-15	2.60875	0.18	0.003	1.56e-11
Sdccag8	5.75e-24	2.60766	0.34	0.039	8.75e-20
Ambra1	1.54e-58	2.6072	0.624	0.042	2.34e-54
Ppm1n	0.00096105	2.60678	0.032	0	1
Cspp1	9.87e-57	2.60543	0.656	0.069	1.5e-52
Pard3	2.52e-65	2.60539	0.748	0.093	3.83e-61
Rmst	0.00209258	2.60512	0.041	0.006	1
Platr4	0.0116785	2.60384	0.019	0	1
Ino80	4.2e-41	2.60319	0.517	0.048	6.39e-37
Adam32	0.00709676	2.60286	0.028	0.003	1
Prmt9	1.97e-10	2.60271	0.128	0.006	2.99e-06
Ern1	8.42e-37	2.60128	0.434	0.027	1.28e-32
Krba1	8.67e-16	2.60094	0.203	0.012	1.32e-11
Malat1	6.77e-92	2.59784	0.996	0.836	1.03e-87
Agap1	6.05e-58	2.59765	0.737	0.122	9.21e-54
Dmd	1.25e-31	2.59498	0.412	0.036	1.9e-27
Zfp827	3.87e-23	2.59215	0.329	0.039	5.89e-19
Capn3	0.000909259	2.59013	0.039	0.003	1
Parp8	7.13e-43	2.58979	0.536	0.051	1.09e-38
Gm21149	0.035214	2.58903	0.013	0	1
Morc1	0.00567941	2.58825	0.023	0	1
Gm49179	0.035214	2.58772	0.013	0	1
Gm16973	0.00122383	2.5876	0.038	0.003	1
Zfand4	0.00813537	2.58717	0.021	0	1
Pacs1	1.63e-37	2.58532	0.494	0.054	2.49e-33
2310035C23Rik	1.02e-46	2.58431	0.596	0.072	1.55e-42
AC129328.1	2e-07	2.58302	0.085	0.003	0.00305063
Gba2	0.000675302	2.58255	0.034	0	1
Enpp6	0.0105211	2.58212	0.026	0.003	1
Mettl24	0.0168097	2.57993	0.017	0	1
Exoc6b	8.95e-60	2.5794	0.729	0.113	1.36e-55
Ccdc171	6.31e-27	2.57925	0.325	0.018	9.6e-23
Gm28055	0.0116785	2.57893	0.019	0	1
Galnt10	4.91e-13	2.57861	0.179	0.015	7.47e-09
Has2	2.77e-16	2.57748	0.22	0.018	4.22e-12
Btrc	5.97e-53	2.57689	0.622	0.06	9.08e-49
Slc9a9	9.33e-43	2.57664	0.526	0.048	1.42e-38
Phlpp1	4.32e-57	2.57603	0.673	0.072	6.57e-53
Suv39h2	0.0052384	2.57564	0.03	0.003	1
Gulp1	6.46e-27	2.57544	0.35	0.027	9.84e-23
Cdyl2	4.67e-08	2.57396	0.105	0.009	0.000710474
Thsd7a	0.00149151	2.56989	0.043	0.006	1
Arhgap19	0.000474726	2.56905	0.036	0	1
Gm26699	2.17e-12	2.56905	0.15	0.006	3.31e-08
4931414P19Rik	1.15e-08	2.56864	0.113	0.009	0.000174435
Mcoln2	0.000356565	2.56802	0.051	0.006	1
B430010I23Rik	3.01e-31	2.568	0.444	0.057	4.59e-27
Heatr6	2.99e-18	2.56766	0.269	0.033	4.55e-14
Plag1	2.24e-07	2.56721	0.103	0.012	0.00341333
Neto2	0.0513661	2.56668	0.011	0	1
Fam168a	6.31e-40	2.56632	0.5	0.045	9.6e-36
Gcnt2	1.78e-46	2.56607	0.583	0.066	2.7e-42
Zfp280d	1.51e-55	2.56579	0.6	0.039	2.29e-51
Pprc1	5.13e-13	2.56506	0.182	0.018	7.8e-09
Krtap17-1	0.00740781	2.56493	0.028	0.003	1
Lst1	0.0030166	2.56253	0.045	0.009	1
Etv6	8.62e-57	2.56165	0.692	0.09	1.31e-52
Enox2	8.09e-37	2.56108	0.429	0.024	1.23e-32
Stk3	5.92e-57	2.55914	0.695	0.09	9e-53
Dnajc6	0.00559744	2.55891	0.036	0.006	1
Plch2	7.97e-17	2.55844	0.254	0.033	1.21e-12
Zscan18	0.00813537	2.5556	0.021	0	1
Neo1	1.61e-51	2.55403	0.63	0.072	2.45e-47
Med20	1.28e-09	2.55229	0.132	0.012	1.94e-05
Gga3	1.34e-08	2.55176	0.113	0.009	0.000204613
Ccdc60	0.132937	2.55156	0.023	0.009	1
Clcn5	3.79e-25	2.55033	0.312	0.018	5.77e-21
Tuft1	1.18e-25	2.55019	0.336	0.027	1.8e-21
5430403G16Rik	0.0116785	2.54934	0.019	0	1
Adarb1	6.47e-05	2.5487	0.06	0.006	0.985403
Foxo3	1.62e-55	2.54847	0.742	0.137	2.47e-51
Atxn7l1	3.71e-39	2.54834	0.451	0.024	5.64e-35
Ksr2	0.128223	2.54804	0.013	0.003	1
Ccdc149	2.07e-14	2.54769	0.203	0.021	3.15e-10
Trp53cor1	0.0513661	2.54665	0.011	0	1
Tbx2	0.0607018	2.54444	0.017	0.003	1
4931440J10Rik	0.00278147	2.54355	0.026	0	1
Ppargc1b	5.93e-10	2.54146	0.122	0.006	9.03e-06
Herc6	5.51e-10	2.5401	0.128	0.009	8.39e-06
Slit2	1.17e-36	2.54007	0.474	0.048	1.78e-32
Gm26885	0.0513661	2.53978	0.011	0	1
Carmil1	2.97e-19	2.53976	0.271	0.027	4.52e-15
1700010K24Rik	0.00397177	2.53974	0.024	0	1
Kdm7a	3.88e-30	2.53946	0.444	0.066	5.9e-26
Tfcp2	1.93e-15	2.53889	0.197	0.012	2.93e-11
Fam110b	0.000112497	2.53828	0.051	0.003	1
Sult1e1	0.0242773	2.53728	0.015	0	1
Cxcl12	0.183962	2.53705	0.021	0.009	1
Farp1	1.63e-56	2.53481	0.656	0.063	2.49e-52
Slc22a23	4.94e-52	2.53473	0.658	0.09	7.52e-48
Trim59	0.00397177	2.53183	0.024	0	1
Ssh2	1.35e-64	2.53149	0.784	0.122	2.06e-60
Cklf	2.67e-07	2.53107	0.09	0.006	0.00406713
Coro2b	0.0213612	2.53027	0.023	0.003	1
Ppp4r1	4.2e-26	2.5299	0.34	0.027	6.39e-22
Tchp	1.62e-05	2.52831	0.068	0.006	0.246124
Gm20503	0.00567941	2.52831	0.023	0	1
Prkab2	0.000321128	2.52776	0.045	0.003	1
Rassf6	1.66e-21	2.52768	0.269	0.015	2.53e-17
Pde7a	1.7e-60	2.52616	0.767	0.137	2.59e-56
Snapc4	0.000276035	2.52606	0.053	0.006	1
Fgd4	2.86e-36	2.52587	0.44	0.03	4.35e-32
Gm11290	0.0154477	2.52483	0.03	0.006	1
Dph6	2.65e-29	2.52352	0.397	0.042	4.03e-25
AC162302.1	2.74e-24	2.52308	0.295	0.015	4.17e-20
4933405D12Rik	0.0295053	2.52226	0.021	0.003	1
Tcf7l2	2.17e-63	2.52157	0.72	0.081	3.31e-59
Slc25a21	6.65e-48	2.52144	0.62	0.087	1.01e-43
Pcca	8.76e-51	2.52062	0.628	0.072	1.33e-46
Gramd4	2.17e-12	2.51987	0.177	0.018	3.3e-08
Alkbh1	1.45e-21	2.51874	0.286	0.024	2.2e-17
Fzd4	1.2e-10	2.51856	0.137	0.009	1.83e-06
Gm26532	4.2e-19	2.5185	0.242	0.015	6.39e-15
Ttc14	4.66e-43	2.51823	0.536	0.054	7.1e-39
Epc1	1.19e-34	2.51809	0.468	0.051	1.81e-30
Meig1	1.25e-05	2.51763	0.094	0.018	0.189909
Ppp4r4	0.00397177	2.51546	0.024	0	1
D930048N14Rik	0.00743427	2.51512	0.028	0.003	1
Tmem51	3.81e-26	2.51496	0.367	0.042	5.8e-22
Cenpc1	4.51e-24	2.51494	0.333	0.036	6.87e-20
Ankrd16	1.24e-09	2.51369	0.132	0.012	1.89e-05
Dcaf6	1.92e-51	2.51368	0.635	0.072	2.92e-47
Sned1	1.79e-37	2.51341	0.472	0.042	2.73e-33
Gm5431	0.010596	2.51297	0.026	0.003	1
Ikbkb	2.28e-34	2.51221	0.432	0.036	3.48e-30
C530043A13Rik	0.062376	2.51161	0.017	0.003	1
Mcph1	3.06e-12	2.51002	0.173	0.018	4.65e-08
Tekt1	0.434582	2.50887	0.019	0.012	1
Pard6g	2.49e-08	2.50858	0.128	0.018	0.000379572
Lyzl4	2.92e-22	2.50787	0.325	0.042	4.44e-18
Tnfrsf23	0.00520298	2.50733	0.047	0.012	1
Sh3kbp1	4.57e-14	2.50716	0.177	0.009	6.95e-10
Pde8a	3.6e-08	2.50681	0.107	0.009	0.000547344
Senp1	6.28e-27	2.50457	0.336	0.021	9.56e-23
Gm26745	0.000912592	2.50401	0.039	0.003	1
Prdm16	8.19e-26	2.50339	0.353	0.036	1.25e-21
Igf1	0.11777	2.50188	0.019	0.006	1
Wwox	8.86e-63	2.5011	0.709	0.078	1.35e-58
Ccdc15	2.33e-08	2.50058	0.096	0.003	0.00035525
Galnt18	5.48e-60	2.49944	0.756	0.119	8.34e-56
Gm26861	0.0513661	2.49846	0.011	0	1
Gm42715	2.19e-06	2.49758	0.079	0.006	0.0332707
Actr5	5.37e-07	2.49726	0.086	0.006	0.00817632
Zkscan8	4.81e-08	2.49707	0.092	0.003	0.00073211
Map2	5.08e-39	2.49454	0.524	0.066	7.73e-35
Abl1	1.64e-29	2.49424	0.432	0.06	2.5e-25
Macc1	2.65e-17	2.49321	0.256	0.03	4.03e-13
4933404O12Rik	0.035214	2.49316	0.013	0	1
Nr4a3	2.29e-07	2.49301	0.098	0.009	0.003487
Anks6	0.000646648	2.49295	0.041	0.003	1
Rabgap1l	1.72e-47	2.49154	0.654	0.107	2.62e-43
Rai14	5.27e-32	2.49099	0.425	0.045	8.02e-28
Map3k14	2.5e-29	2.48701	0.365	0.024	3.8e-25
Gm21814	0.000454866	2.48677	0.043	0.003	1
Adig	0.000113337	2.48647	0.051	0.003	1
Zfp558	2.87e-07	2.48629	0.083	0.003	0.00437312
Gm26518	2.42e-25	2.48522	0.308	0.018	3.69e-21
Fut2	5.64e-05	2.48452	0.055	0.003	0.858436
Leng8	2.77e-32	2.48353	0.402	0.027	4.21e-28
Xdh	2.71e-20	2.48285	0.271	0.021	4.12e-16
Zmynd10	0.00740781	2.48263	0.028	0.003	1
Pidd1	0.0168097	2.48042	0.017	0	1
Itga4	0.0242773	2.47936	0.015	0	1
Egf	0.0101178	2.47935	0.026	0.003	1
Chka	3.22e-62	2.47831	0.75	0.116	4.91e-58
Kat6b	6.88e-54	2.47821	0.6	0.045	1.05e-49
AC102334.1	0.00813537	2.47802	0.021	0	1
Pdss2	1.56e-46	2.47788	0.517	0.03	2.37e-42
Il6ra	3.06e-35	2.47669	0.423	0.027	4.65e-31
Rhbdf2	1.5e-11	2.47663	0.194	0.033	2.28e-07
Gm43376	7.94e-05	2.47632	0.053	0.003	1
Mns1	0.00260519	2.47556	0.034	0.003	1
9330111N05Rik	2.47e-05	2.47546	0.066	0.006	0.375952
Ripk2	4.38e-18	2.47357	0.25	0.024	6.66e-14
Sox5	1.2e-63	2.47352	0.726	0.078	1.83e-59
Adcy9	6.48e-19	2.47321	0.248	0.018	9.87e-15
Fas	1.43e-12	2.47219	0.177	0.018	2.17e-08
Ptbp2	2.49e-32	2.47027	0.4	0.03	3.79e-28
4933406C10Rik	3.43e-06	2.4695	0.07	0.003	0.0521456
Wwtr1	2.89e-42	2.4684	0.566	0.075	4.4e-38
Frmpd4	0.035214	2.46813	0.013	0	1
Enkd1	0.000637221	2.46788	0.041	0.003	1
Ccdc134	6.89e-08	2.46687	0.09	0.003	0.00104796
Atad5	0.000456544	2.46652	0.043	0.003	1
Sptb	0.035214	2.4662	0.013	0	1
Gbe1	7.2e-19	2.46525	0.269	0.027	1.1e-14
Nipal1	0.00278147	2.46453	0.026	0	1
Rnf43	1.46e-29	2.4645	0.385	0.033	2.23e-25
Arrb1	1.16e-07	2.46436	0.107	0.012	0.00176176
Ddx31	6.56e-10	2.46374	0.135	0.012	9.98e-06
Pou2f1	6.41e-35	2.46369	0.432	0.033	9.76e-31
E430024P14Rik	0.00195012	2.46139	0.028	0	1
Tex22	0.0513661	2.46105	0.011	0	1
Gm48236	0.00261463	2.46054	0.034	0.003	1
Gab3	0.035214	2.46043	0.013	0	1
E230001N04Rik	0.00128337	2.46025	0.038	0.003	1
Mettl22	6.66e-05	2.45895	0.06	0.006	1
Azin2	3.37e-08	2.45751	0.094	0.003	0.000513129
Cdh24	0.00567941	2.45717	0.023	0	1
Phkg1	2.45e-05	2.45606	0.066	0.006	0.37331
9930012K11Rik	7.8e-06	2.45592	0.071	0.006	0.118684
Nfkbid	0.00278147	2.45484	0.026	0	1
Gm12474	1.04e-12	2.45349	0.154	0.006	1.58e-08
Ube2e2	1.6e-41	2.45328	0.547	0.069	2.43e-37
Hacd4	0.00100723	2.45167	0.045	0.006	1
Vps13b	1.51e-64	2.45148	0.791	0.143	2.3e-60
Gm10658	0.00245836	2.45087	0.034	0.003	1
Mfap3	4.68e-12	2.45022	0.16	0.012	7.13e-08
Zfp947	0.222248	2.4494	0.015	0.006	1
Sh3rf1	3.72e-41	2.44868	0.521	0.054	5.66e-37
Oxnad1	4.77e-08	2.44828	0.105	0.009	0.000725963
Gm26691	4.92e-05	2.44823	0.062	0.006	0.749155
Supt3	4.56e-41	2.44745	0.506	0.048	6.94e-37
Mgat5	4.56e-43	2.44648	0.532	0.051	6.95e-39
Sufu	6.5e-21	2.44542	0.284	0.024	9.9e-17
Nfat5	3.01e-69	2.44483	0.799	0.134	4.58e-65
Gm21992	2.34e-22	2.44328	0.314	0.033	3.56e-18
Txndc16	0.0116785	2.44317	0.019	0	1
Mcu	4.03e-52	2.44153	0.664	0.087	6.13e-48
Zfp937	0.00195012	2.44113	0.028	0	1
Gfpt2	6.3e-21	2.44041	0.306	0.036	9.59e-17
Alg9	4.35e-13	2.44008	0.203	0.027	6.61e-09
Prdm5	6.81e-22	2.43995	0.291	0.024	1.04e-17
Pdss1	1.22e-10	2.43787	0.143	0.012	1.85e-06
Robo1	2.12e-44	2.43783	0.566	0.066	3.22e-40
Dnm3	6.87e-06	2.43737	0.079	0.009	0.104597
Shroom2	2.53e-28	2.43733	0.374	0.033	3.84e-24
Irak2	1.39e-44	2.43609	0.56	0.06	2.11e-40
Cabcoco1	0.000377828	2.436	0.051	0.006	1
Usp45	2.1e-23	2.43515	0.297	0.018	3.2e-19
Rps6ka6	0.035214	2.43191	0.013	0	1
Tmc8	0.0146435	2.4304	0.024	0.003	1
Tcf24	0.00181178	2.42968	0.036	0.003	1
Cramp1l	7.61e-20	2.42957	0.265	0.021	1.16e-15
Vps39	4.71e-11	2.42886	0.141	0.009	7.17e-07
Pdgfrl	1.28e-17	2.42874	0.241	0.021	1.96e-13
Frmd4b	6.98e-50	2.42771	0.62	0.072	1.06e-45
Pdgfc	1.67e-18	2.42747	0.231	0.012	2.54e-14
Fkbp5	7.07e-22	2.42505	0.325	0.042	1.08e-17
Elmo1	4.95e-20	2.42419	0.248	0.012	7.53e-16
Efhc1	0.00709676	2.42365	0.028	0.003	1
Impact	1.38e-23	2.42223	0.333	0.036	2.11e-19
Zfr2	8.77e-06	2.42202	0.071	0.006	0.133539
Pgbd1	0.00567941	2.41927	0.023	0	1
Plcb1	1.22e-23	2.41888	0.342	0.042	1.85e-19
Cdk12	3.95e-48	2.41846	0.626	0.081	6.01e-44
Rad51b	2.07e-60	2.41762	0.853	0.313	3.15e-56
Slc7a7	0.000186785	2.41638	0.06	0.009	1
Gpr34	0.128223	2.41624	0.013	0.003	1
Rasal2	3.03e-39	2.4153	0.442	0.021	4.61e-35
Arhgap6	1.41e-35	2.4139	0.449	0.039	2.14e-31
Wdr59	2.43e-10	2.4131	0.145	0.015	3.7e-06
Ascc3	1.09e-46	2.41166	0.637	0.099	1.65e-42
Mtf2	2.38e-18	2.41083	0.271	0.033	3.62e-14
Calhm2	0.0513661	2.41081	0.011	0	1
Ccnt2	1.54e-43	2.40897	0.491	0.027	2.34e-39
Ptprd	1.55e-55	2.40885	0.662	0.072	2.36e-51
Kdm6a	3e-52	2.40724	0.624	0.066	4.57e-48
Gtf2ird2	9.47e-09	2.40719	0.133	0.018	0.000144171
Pan3	3.27e-63	2.40685	0.727	0.081	4.97e-59
CT030190.1	0.0153521	2.40628	0.03	0.006	1
Htr4	0.0242773	2.40514	0.015	0	1
Atp8b2	0.0410164	2.40397	0.024	0.006	1
Sec61a2	1.13e-19	2.40251	0.242	0.012	1.72e-15
Rab36	0.00397177	2.40154	0.024	0	1
Junos	5.38e-09	2.40128	0.117	0.009	8.19e-05
C87436	5.42e-12	2.40127	0.19	0.027	8.25e-08
Arhgef28	9.66e-56	2.40109	0.705	0.099	1.47e-51
Ago3	4.19e-36	2.40006	0.436	0.03	6.37e-32
Tdrd3	3.64e-30	2.39869	0.402	0.039	5.54e-26
Hdac8	3.22e-41	2.39823	0.515	0.048	4.9e-37
Cep152	4.37e-09	2.3973	0.118	0.009	6.64e-05
Mapk8	5.19e-25	2.39631	0.323	0.024	7.89e-21
Slc39a13	2.55e-10	2.39603	0.147	0.015	3.88e-06
Bbs4	1.38e-08	2.39531	0.113	0.009	0.000210621
Cxxc4	3.06e-23	2.39405	0.299	0.021	4.66e-19
Gm14295	0.0102628	2.394	0.026	0.003	1
Mkl1	2.86e-31	2.3925	0.415	0.045	4.35e-27
Gm37494	1.67e-17	2.39073	0.25	0.027	2.54e-13
Sorcs2	5.29e-11	2.39	0.182	0.03	8.05e-07
Golga1	1.41e-27	2.38947	0.385	0.045	2.15e-23
Cplx2	0.00814356	2.38803	0.034	0.006	1
Dcaf5	1.69e-35	2.38718	0.449	0.036	2.57e-31
Bbs12	0.0242773	2.38549	0.015	0	1
Pdzd4	0.0168097	2.38425	0.017	0	1
Vps54	1.55e-47	2.38338	0.607	0.075	2.35e-43
Rab43	0.00278147	2.38333	0.026	0	1
Hist1h2ac	0.0168097	2.38183	0.017	0	1
Gm26870	0.035214	2.38103	0.013	0	1
Tada2a	1.64e-16	2.38079	0.227	0.021	2.49e-12
Kif16b	2.4e-52	2.3795	0.628	0.066	3.65e-48
Gpr35	0.00397177	2.37842	0.024	0	1
A930024E05Rik	0.0242773	2.37816	0.015	0	1
Tbc1d32	1.24e-22	2.37782	0.312	0.03	1.89e-18
Dnajc27	0.00195012	2.37733	0.028	0	1
Daglb	3.91e-16	2.37572	0.244	0.03	5.95e-12
Auts2	5.76e-32	2.37536	0.429	0.045	8.76e-28
BC052040	1.32e-15	2.37495	0.205	0.015	2.01e-11
Lcorl	1.02e-50	2.37485	0.654	0.09	1.54e-46
Abcc4	6.21e-53	2.37446	0.765	0.176	9.45e-49
Adnp2	2.67e-09	2.37379	0.107	0.003	4.06e-05
Kcnj15	7.28e-06	2.37339	0.079	0.009	0.110826
Hivep3	1.08e-58	2.37288	0.735	0.104	1.65e-54
Smg6	1.8e-55	2.37214	0.679	0.09	2.73e-51
Dclk1	1.23e-08	2.37201	0.143	0.024	0.000187654
Pstpip2	1.82e-15	2.3718	0.216	0.021	2.78e-11
Fam69a	3.65e-14	2.37147	0.212	0.027	5.56e-10
Dym	1.89e-40	2.37107	0.532	0.06	2.88e-36
Foxj1	0.000720046	2.36863	0.07	0.018	1
Grk4	1.65e-06	2.36856	0.086	0.009	0.025117
1700003E16Rik	0.0891447	2.36828	0.015	0.003	1
Dcbld1	1.9e-11	2.36633	0.139	0.006	2.89e-07
Zcchc4	1.84e-08	2.366	0.124	0.015	0.00027938
Klf8	0.000322316	2.36426	0.045	0.003	1
Adamtsl4	4.99e-24	2.36137	0.331	0.033	7.6e-20
Plekhn1	1.93e-08	2.36051	0.111	0.009	0.000293252
Pms2	3.99e-05	2.36038	0.056	0.003	0.607617
Macrod2	2.33e-19	2.36018	0.293	0.039	3.55e-15
1810064F22Rik	0.000321128	2.35936	0.045	0.003	1
Gm42567	0.128645	2.35778	0.013	0.003	1
Ldah	9.76e-22	2.35436	0.295	0.027	1.49e-17
Depdc5	1.44e-19	2.35299	0.258	0.018	2.18e-15
Kdm8	0.00813537	2.35256	0.021	0	1
Rere	8.81e-60	2.35079	0.759	0.125	1.34e-55
Zbtb11os1	9.1e-05	2.3504	0.058	0.006	1
Tenm3	3.44e-38	2.35035	0.494	0.051	5.23e-34
Ikbke	6.82e-15	2.3499	0.186	0.009	1.04e-10
Dok2	0.035214	2.34908	0.013	0	1
Sos2	2.63e-35	2.34883	0.461	0.048	4.01e-31
Birc5	0.0436075	2.34823	0.019	0.003	1
Olfml3	0.0116785	2.34823	0.019	0	1
Robo2	0.0436075	2.34775	0.019	0.003	1
Tnip3	0.0242773	2.34749	0.015	0	1
Jpx	3.49e-05	2.34699	0.064	0.006	0.530857
Nat10	7.17e-10	2.34603	0.147	0.018	1.09e-05
Ccnd3	6.36e-56	2.34582	0.707	0.11	9.68e-52
Ralgps1	9.56e-22	2.34574	0.271	0.015	1.45e-17
Gm12840	0.000646648	2.34553	0.041	0.003	1
Sgk3	3.7e-28	2.34545	0.397	0.045	5.63e-24
Rfx7	2.47e-38	2.34534	0.517	0.063	3.76e-34
Ghr	1.58e-30	2.34455	0.4	0.036	2.41e-26
Nupl2	2.09e-06	2.34348	0.079	0.006	0.0318587
Lpar1	2.02e-17	2.34226	0.237	0.021	3.07e-13
Rnf169	1.44e-41	2.34226	0.479	0.03	2.19e-37
Wee1	2.59e-07	2.34116	0.09	0.006	0.00394932
Gm10353	0.00813537	2.3402	0.021	0	1
Pamr1	0.0168097	2.33807	0.017	0	1
Ugt8a	0.000454866	2.33745	0.043	0.003	1
Rdh11	4.51e-09	2.3372	0.118	0.009	6.87e-05
Arhgap32	4.22e-52	2.3365	0.695	0.116	6.42e-48
Gm16189	0.0168097	2.33637	0.017	0	1
Soga1	0.0242773	2.33594	0.015	0	1
Tldc1	3.98e-05	2.33382	0.056	0.003	0.605344
Plch1	1.91e-31	2.33375	0.389	0.027	2.91e-27
Zc3hav1l	0.00397177	2.33339	0.024	0	1
Suv39h1	0.00554374	2.33309	0.036	0.006	1
Gm28051	0.0116785	2.33183	0.019	0	1
Tpk1	1.23e-33	2.33122	0.434	0.042	1.88e-29
Acss3	0.035214	2.32943	0.013	0	1
Tab3	1.2e-14	2.32926	0.195	0.015	1.83e-10
Strbp	6.77e-48	2.32891	0.688	0.131	1.03e-43
Stambpl1	2.07e-19	2.32716	0.284	0.033	3.15e-15
Pkhd1	0.0513661	2.32711	0.011	0	1
Iqub	0.0615342	2.32551	0.017	0.003	1
Xpc	1.41e-11	2.32499	0.203	0.036	2.15e-07
Pim2	0.000112497	2.32408	0.051	0.003	1
Atp8b5	0.0242773	2.32383	0.015	0	1
Ybx2	0.00567941	2.32336	0.023	0	1
A330069E16Rik	0.00397177	2.32177	0.024	0	1
5033430I15Rik	0.035214	2.3217	0.013	0	1
Arf4os	0.00260519	2.32164	0.034	0.003	1
Zfp788	1.87e-05	2.32011	0.073	0.009	0.284846
Kif13b	6.38e-41	2.31916	0.56	0.072	9.71e-37
Gm47861	0.0168097	2.31824	0.017	0	1
Ubac2	3.56e-29	2.31821	0.415	0.051	5.41e-25
Gm26642	0.00521965	2.31764	0.03	0.003	1
Zfand2a	2.25e-09	2.31741	0.128	0.012	3.43e-05
Serpinc1	0.00740781	2.31578	0.028	0.003	1
Fbln5	0.223391	2.31451	0.015	0.006	1
Rnf216	3.29e-42	2.31418	0.577	0.081	5e-38
Epb41l4a	3.74e-30	2.31153	0.402	0.042	5.69e-26
Lmcd1	0.0116785	2.31	0.019	0	1
Mtss1	3.74e-22	2.30945	0.305	0.03	5.7e-18
Mapre3	4.49e-21	2.30821	0.316	0.042	6.83e-17
Zfp950	6.33e-27	2.30692	0.361	0.036	9.63e-23
Zfp1	1.18e-21	2.30685	0.308	0.033	1.8e-17
Tmem120b	3.43e-07	2.30539	0.102	0.012	0.00522016
Sergef	4.07e-13	2.3038	0.179	0.015	6.19e-09
Tenm2	8.67e-11	2.30302	0.152	0.015	1.32e-06
Eya1	9.08e-53	2.3019	0.63	0.063	1.38e-48
Xylt1	0.309937	2.30038	0.013	0.006	1
Gprasp1	5.48e-28	2.29977	0.365	0.033	8.35e-24
Stxbp6	6.11e-41	2.29969	0.63	0.122	9.29e-37
Mgl2	0.117126	2.29882	0.019	0.006	1
Maats1	0.062376	2.29746	0.017	0.003	1
Sp4	2.56e-12	2.29656	0.164	0.012	3.89e-08
Piga	4.39e-06	2.29577	0.075	0.006	0.0668574
H2-Q6	0.0206256	2.29548	0.023	0.003	1
Nup133	2.73e-08	2.2954	0.109	0.009	0.000415443
Slc2a8	1.49e-06	2.29526	0.081	0.006	0.0226956
Slc22a17	1.02e-12	2.29496	0.154	0.006	1.55e-08
Emsy	3.93e-34	2.29479	0.427	0.033	5.98e-30
Ckb	0.0188674	2.29284	0.039	0.012	1
Iqcb1	1.24e-22	2.29179	0.323	0.036	1.89e-18
Man2c1os	4.54e-11	2.29105	0.141	0.009	6.9e-07
Wdr20	9.07e-31	2.29086	0.406	0.039	1.38e-26
Lrp5	1.65e-24	2.29044	0.335	0.03	2.51e-20
Coq8b	3.29e-13	2.28696	0.171	0.012	5.01e-09
Rptor	2.66e-33	2.28638	0.438	0.042	4.05e-29
4930517O19Rik	6.1e-09	2.2858	0.109	0.006	9.28e-05
Asb3	3.51e-29	2.28464	0.402	0.045	5.34e-25
Prdm10	1.76e-17	2.28347	0.258	0.03	2.67e-13
Man1a	1.28e-46	2.28285	0.647	0.113	1.95e-42
Unk	2e-12	2.2826	0.18	0.021	3.05e-08
Taco1os	0.0116785	2.28237	0.019	0	1
B230217O12Rik	0.00278147	2.28077	0.026	0	1
Vezt	8.36e-26	2.27988	0.374	0.045	1.27e-21
Zfp951	0.00813537	2.27976	0.021	0	1
Gzma	0.0513661	2.27874	0.011	0	1
Tube1	0.0296082	2.27848	0.021	0.003	1
Chd7	4.52e-24	2.27827	0.353	0.045	6.88e-20
Ccdc13	0.128223	2.27797	0.013	0.003	1
Rgl3	4.52e-11	2.27789	0.135	0.006	6.88e-07
BC005561	3.54e-27	2.27737	0.385	0.045	5.39e-23
Clec16a	2.87e-25	2.27673	0.333	0.027	4.36e-21
Prkd2	5.77e-14	2.27652	0.199	0.021	8.78e-10
Erich3	0.0608394	2.27625	0.023	0.006	1
Dhx57	9.94e-17	2.27582	0.261	0.036	1.51e-12
Jam2	0.0290882	2.27556	0.032	0.009	1
Cntrl	4.82e-19	2.27538	0.282	0.036	7.34e-15
Chst9	3.83e-45	2.27504	0.545	0.048	5.84e-41
Map4k3	5.81e-43	2.27466	0.526	0.048	8.85e-39
Oas2	1.24e-11	2.27397	0.148	0.009	1.89e-07
Sdr42e1	2.34e-05	2.27281	0.071	0.009	0.355952
Spata6	3.4e-34	2.27002	0.474	0.057	5.18e-30
Sec24d	4.78e-39	2.26993	0.508	0.054	7.28e-35
Nek1	3.88e-22	2.26962	0.289	0.021	5.9e-18
Esrp2	2.34e-10	2.26921	0.152	0.018	3.56e-06
Desi2	3.01e-43	2.26901	0.57	0.069	4.58e-39
Rsl1	5.64e-05	2.26876	0.055	0.003	0.858436
Sfmbt1	7.85e-28	2.26709	0.367	0.033	1.2e-23
Samd5	7.99e-07	2.26676	0.09	0.009	0.0121587
Crtc3	3.21e-30	2.26606	0.38	0.027	4.88e-26
Arhgef11	4.41e-32	2.2632	0.412	0.036	6.72e-28
Ctss	0.00302642	2.26182	0.066	0.021	1
Myom3	0.00567941	2.26131	0.023	0	1
Mroh3	3.99e-05	2.26128	0.056	0.003	0.607617
Cwc27	6.56e-24	2.26041	0.352	0.045	9.98e-20
Zpbp	8.68e-06	2.26023	0.071	0.006	0.132118
Dennd4c	2.95e-45	2.25785	0.605	0.081	4.48e-41
Zfp619	0.0168097	2.25677	0.017	0	1
Aff1	2.55e-54	2.25656	0.748	0.14	3.87e-50
Fbxl21	0.0295053	2.25604	0.021	0.003	1
Mbtd1	5.66e-46	2.25597	0.553	0.051	8.61e-42
Ddx19b	1.52e-11	2.25466	0.133	0.003	2.32e-07
Ubox5	4.3e-07	2.25456	0.094	0.009	0.0065416
Prkg1	7.63e-10	2.25451	0.152	0.021	1.16e-05
Arih1	3.72e-57	2.25448	0.789	0.161	5.66e-53
Bcl2l11	2.06e-11	2.2541	0.179	0.024	3.13e-07
Tmem185a	6.05e-07	2.2541	0.092	0.009	0.00920676
Ripor1	7.92e-05	2.25386	0.066	0.009	1
Gm45062	0.0513661	2.25344	0.011	0	1
Slc25a27	8.44e-11	2.25256	0.139	0.009	1.28e-06
Slc22a4	6.51e-06	2.25193	0.079	0.009	0.0990422
Miip	7.5e-06	2.25164	0.09	0.015	0.114102
Zbtb40	6.07e-10	2.25125	0.141	0.015	9.24e-06
Isoc2a	1.75e-09	2.2512	0.117	0.006	2.66e-05
Nfia	2.96e-60	2.25089	0.85	0.242	4.51e-56
Gm36569	0.00297289	2.25071	0.039	0.006	1
Mppe1	0.000905937	2.24958	0.039	0.003	1
Kdm4c	2.13e-41	2.24957	0.515	0.045	3.24e-37
Fam220a	3.36e-14	2.2489	0.216	0.027	5.11e-10
Lrba	1.55e-58	2.24877	0.814	0.185	2.36e-54
Dock8	2.23e-47	2.24704	0.72	0.155	3.39e-43
Pdk4	0.00293438	2.24678	0.039	0.006	1
Ptprg	2.39e-48	2.24518	0.573	0.051	3.64e-44
C230088H06Rik	0.0873684	2.24496	0.015	0.003	1
Magi2	1.57e-06	2.24376	0.117	0.024	0.0238868
Dmxl1	4.81e-47	2.24374	0.647	0.101	7.32e-43
Nfkbiz	3.6e-51	2.24362	0.705	0.122	5.48e-47
Gm15478	1.35e-06	2.24333	0.081	0.006	0.0205748
Tmem87a	1.44e-57	2.24226	0.741	0.122	2.2e-53
Sec24a	7.72e-42	2.2412	0.532	0.054	1.18e-37
Mycbpap	4e-05	2.24034	0.07	0.009	0.608847
Fam222a	0.000919293	2.24025	0.039	0.003	1
Mtmr3	1.09e-53	2.2401	0.68	0.09	1.66e-49
Slc35d1	3.82e-16	2.23932	0.237	0.027	5.81e-12
Gsap	5e-26	2.2386	0.353	0.036	7.61e-22
1810034E14Rik	1.98e-05	2.23856	0.06	0.003	0.30072
Vwa1	0.0513661	2.23802	0.011	0	1
Map1a	0.0513661	2.23795	0.011	0	1
2010109I03Rik	0.00813537	2.23781	0.021	0	1
Gm26790	0.0208439	2.23725	0.023	0.003	1
Terf1	5.24e-32	2.23693	0.455	0.057	7.97e-28
Uhrf1bp1l	2.48e-50	2.23647	0.701	0.122	3.78e-46
Atp13a5	3.25e-37	2.23423	0.585	0.11	4.95e-33
Vgll4	1.08e-46	2.23284	0.617	0.081	1.65e-42
Odf2	4.39e-22	2.23222	0.323	0.039	6.67e-18
Fam160b1	6.46e-18	2.23192	0.259	0.027	9.83e-14
Cfp	0.0020115	2.23133	0.041	0.006	1
Arhgap42	1.2e-20	2.23097	0.286	0.027	1.83e-16
Guf1	5.08e-07	2.2303	0.105	0.015	0.00772798
S100a9	0.01049	2.23025	0.043	0.012	1
Kif23	7.89e-05	2.23017	0.066	0.009	1
Ints6l	7.03e-30	2.22906	0.43	0.057	1.07e-25
Tnfaip6	0.0242773	2.22885	0.015	0	1
Fnbp4	2.44e-37	2.22883	0.474	0.042	3.71e-33
Baz2b	1.33e-60	2.22841	0.812	0.161	2.02e-56
Urgcp	5.28e-25	2.22747	0.37	0.048	8.03e-21
Tns4	0.0849464	2.22658	0.021	0.006	1
Bcorl1	2.56e-10	2.22656	0.133	0.009	3.9e-06
Gm20342	1.17e-11	2.22655	0.141	0.006	1.78e-07
Srgap3	3.78e-30	2.22555	0.414	0.045	5.75e-26
Myo1d	5.12e-66	2.2253	0.799	0.143	7.8e-62
Vsig10	9.64e-18	2.22529	0.265	0.03	1.47e-13
Trpm7	3.12e-50	2.22486	0.62	0.066	4.75e-46
Eif2s3y	3.06e-18	2.22337	0.267	0.03	4.66e-14
Fam126a	2.5e-17	2.22144	0.237	0.021	3.8e-13
Lemd1	1e-24	2.22054	0.357	0.045	1.53e-20
Polk	4.92e-16	2.2203	0.252	0.036	7.49e-12
Galntl6	1.17e-11	2.21982	0.197	0.033	1.78e-07
Itgb8	0.0150625	2.21936	0.024	0.003	1
Vgll3	0.0116785	2.21766	0.019	0	1
Jmjd1c	1.5e-48	2.21754	0.682	0.119	2.28e-44
Gprin3	1.85e-26	2.21563	0.365	0.036	2.82e-22
Fam120c	8.76e-23	2.21558	0.318	0.033	1.33e-18
Ankrd6	2.34e-18	2.21414	0.261	0.027	3.56e-14
Unc13d	1.39e-05	2.21386	0.062	0.003	0.211839
Dock9	9.74e-50	2.21352	0.669	0.101	1.48e-45
Ppp2r3a	4.69e-31	2.21324	0.423	0.048	7.13e-27
Fancc	3.41e-19	2.21227	0.273	0.03	5.2e-15
Znrf1	1.52e-46	2.21189	0.594	0.069	2.31e-42
Tcf20	3.68e-47	2.21187	0.643	0.096	5.6e-43
Dnajb5	0.000458227	2.21073	0.043	0.003	1
Spopl	1.12e-23	2.20785	0.325	0.033	1.7e-19
Gm26694	5.78e-16	2.20783	0.224	0.021	8.79e-12
Cfap45	4.32e-07	2.20706	0.118	0.021	0.00656733
Asxl1	3.41e-35	2.20672	0.472	0.051	5.19e-31
Abi2	1.01e-20	2.20541	0.323	0.045	1.54e-16
Gm20707	0.035214	2.20368	0.013	0	1
Pip5k1bos	0.0242773	2.20363	0.015	0	1
Arid5a	7.72e-07	2.201	0.085	0.006	0.0117518
Mfsd2b	0.0208439	2.19993	0.023	0.003	1
Chl1	6.26e-16	2.19929	0.235	0.027	9.52e-12
Slc12a6	2.54e-17	2.19879	0.242	0.024	3.86e-13
Brd4	1.16e-52	2.19875	0.686	0.101	1.77e-48
Arhgef10l	1.03e-28	2.19875	0.423	0.057	1.57e-24
Col4a5	4.45e-44	2.19633	0.602	0.09	6.78e-40
Gm10138	6.46e-06	2.19599	0.085	0.012	0.0983877
Setd5	2.93e-56	2.19591	0.718	0.107	4.46e-52
Apool	3.65e-17	2.19522	0.278	0.042	5.56e-13
Nol10	2.81e-14	2.19309	0.192	0.015	4.27e-10
Brwd3	1.94e-22	2.19282	0.316	0.033	2.95e-18
[truncated: 9,997 more rows]

## Sheet: Club-Proximal Terms
Club-proximal Enriched
KEGG Term	P-value	Adjusted P-value	Old P-value	Old Adjusted P-value	Odds Ratio	Combined Score	Genes
Axon guidance	0.0115155	0.573408	0	0	4.81827	21.5091	EPHA5;SEMA3D;LRRC4;ABL1
Ras signaling pathway	0.0255907	0.573408	0	0	3.7521	13.7534	ANGPT1;ABL1;GAB2;GNB5
Calcium signaling pathway	0.0285056	0.573408	0	0	3.62343	12.8909	CHRM3;GNA14;ERBB4;TACR1
Cell adhesion molecules	0.0344415	0.573408	0	0	4.39577	14.8071	CADM1;LRRC4;PTPRM
Adherens junction	0.0457499	0.573408	0	0	6.11625	18.866	PTPRM;NLK
Wnt signaling pathway	0.0458307	0.573408	0	0	3.90679	12.0438	RNF43;ZNRF3;NLK
GO BIOLOGICAL PROCESS Term	P-value	Adjusted P-value	Old P-value	Old Adjusted P-value	Odds Ratio	Combined Score	Genes
Cell-Cell Adhesion Via Plasma-Membrane Adhesion Molecules (GO:0098742)	0.000181288	0.061229	0	0	7.92691	68.2937	GRID2;TENM3;CADM1;CADM2;LRRC4;PTPRM
Homophilic Cell Adhesion Via Plasma Membrane Adhesion Molecules (GO:0007156)	0.000197832	0.061229	0	0	15.4099	131.417	TENM3;CADM1;CADM2;PTPRM
Heterophilic Cell-Cell Adhesion Via Plasma Membrane Cell Adhesion Molecules (GO:0007157)	0.00168259	0.237135	0	0	13.9257	88.9491	GRID2;TENM3;CADM1
Peptidyl-Tyrosine Modification (GO:0018212)	0.00222639	0.237135	0	0	12.5572	76.6918	ERBB4;ABL1;CLK2
Receptor Catabolic Process (GO:0032801)	0.00229856	0.237135	0	0	32.5548	197.786	RNF43;ZNRF3
Regulation Of Rac Protein Signal Transduction (GO:0035020)	0.00229856	0.237135	0	0	32.5548	197.786	AUTS2;ARHGAP24
Modulation Of Chemical Synaptic Transmission (GO:0050804)	0.00292675	0.258808	0	0	7.22872	42.1713	LGI1;GRID2;LRRC4;SYN3
Regulation Of Smooth Muscle Contraction (GO:0006940)	0.0040949	0.282754	0	0	23.5059	129.236	CHRM3;KCNB2
Peptidyl-Tyrosine Phosphorylation (GO:0018108)	0.00411112	0.282754	0	0	10	54.9406	ERBB4;ABL1;CLK2
Axon Guidance (GO:0007411)	0.00578505	0.293304	0	0	5.92474	30.5271	EPHA5;LGI1;SEMA3D;PTPRM

## Sheet: Club-Mid Terms
Club-mid Enriched
KEGG Term	P-value	Adjusted P-value	Old P-value	Old Adjusted P-value	Odds Ratio	Combined Score	Genes
Glioma	0.00631214	0.376852	0	0	8.51718	43.1419	CAMK2D;CALML3;BAK1
Complement and coagulation cascades	0.00890773	0.376852	0	0	7.47473	35.287	SERPINB2;CLU;F5
Inflammatory mediator regulation of TRP channels	0.013094	0.376852	0	0	6.44764	27.9544	CAMK2D;F2RL1;CALML3
Mucin type O-glycan biosynthesis	0.0139609	0.376852	0	0	11.9244	50.9349	GALNTL6;B4GALT5
cAMP signaling pathway	0.023212	0.376852	0	0	3.8695	14.5612	CAMK2D;PDE4D;CALML3;ADRB1
Ovarian steroidogenesis	0.0269215	0.376852	0	0	8.26781	29.8867	PTGS2;BMP6
Vitamin B6 metabolism	0.029631	0.376852	0	0	40.1919	141.433	PDXK
Regulation of lipolysis in adipocytes	0.0309557	0.376852	0	0	7.64228	26.5584	ADRB1;PTGS2
Chemical carcinogenesis	0.0320192	0.376852	0	0	3.4867	11.9992	PAQR8;PAQR5;ADRB1;PTGS2
Calcium signaling pathway	0.032441	0.376852	0	0	3.47175	11.9023	CAMK2D;CALML3;ADRB1;PLCD3
Arachidonic acid metabolism	0.0374213	0.376852	0	0	6.86302	22.5486	ALOX15;PTGS2
Adrenergic signaling in cardiomyocytes	0.0394643	0.376852	0	0	4.1559	13.4334	CAMK2D;CALML3;ADRB1
GO BIOLOGICAL PROCESS Term	P-value	Adjusted P-value	Old P-value	Old Adjusted P-value	Odds Ratio	Combined Score	Genes
Regulation Of Cell Communication By Electrical Coupling (GO:0010649)	2.58227e-05	0.0124465	0	0	68.354	722.109	CAMK2D;CAV1;PDE4D
Regulation Of Wound Healing (GO:0061041)	8.89722e-05	0.0285897	0	0	19.2413	179.467	CLDN4;ANXA1;CAV1;F2RL1
Positive Regulation Of Protein-Containing Complex Assembly (GO:0031334)	0.000132803	0.0320056	0	0	11.2094	100.062	LGALS3;TPPP3;TPPP;BAK1;CLU
Response To Organic Cyclic Compound (GO:0014070)	0.000202915	0.0391221	0	0	15.3133	130.204	PAQR8;ANXA1;IGFBP5;CLU
Regulation Of Cardiac Muscle Cell Contraction (GO:0086004)	0.000290049	0.0401485	0	0	26.7284	217.715	CAMK2D;CAV1;PDE4D
Positive Regulation Of Unsaturated Fatty Acid Biosynthetic Process (GO:2001280)	0.000366432	0.0401485	0	0	101.51	803.118	ANXA1;PTGS2
Intermediate Filament Organization (GO:0045109)	0.000374898	0.0401485	0	0	12.9141	101.877	KRT80;KRT4;KRT13;KRT7
Regulation Of Signal Transduction (GO:0009966)	0.000419909	0.0401485	0	0	6.72875	52.3192	LURAP1L;IGFBP5;IGFBP3;ALOX15;KCTD12;CLU
Regulation Of Response To External Stimulus (GO:0032101)	0.000443558	0.0401485	0	0	8.53236	65.8756	ANXA1;CAV1;ALOX15;F2RL1;PTGS2

## Sheet: Club-Distal Terms
Club-distal Enriched
KEGG Term	P-value	Adjusted P-value	Old P-value	Old Adjusted P-value	Odds Ratio	Combined Score	Genes
Ribosome	2.27322e-07	1.11388e-05	0	0	14.6444	224.015	MRPL4;RPS26;MRPL2;RPS19;RPS7;RPL36AL;RPLP0;RPS12
Coronavirus disease	0.000335479	0.00821925	0	0	7.06553	56.5239	RPS26;RPS19;RPS7;RPL36AL;RPLP0;RPS12
Ubiquinone and other terpenoid-quinone biosynthesis	0.0431408	0.64644	0	0	25.2025	79.2188	VKORC1
GO BIOLOGICAL PROCESS Term	P-value	Adjusted P-value	Old P-value	Old Adjusted P-value	Odds Ratio	Combined Score	Genes
Translation (GO:0006412)	3.97027e-07	0.000194146	0	0	11.0958	163.544	MRPL4;RPS26;MRPL2;RPS19;RPS7;RPL36AL;RPLP0;MRPS23;MRPL58
Cytoplasmic Translation (GO:0002181)	3.56066e-05	0.00774561	0	0	15.0242	153.893	RPS26;RPS19;RPS7;RPL36AL;RPLP0
Ribosome Assembly (GO:0042255)	4.75191e-05	0.00774561	0	0	22.7391	226.354	RPS19;RPLP0;NOP53;MDN1
Ribosomal Large Subunit Assembly (GO:0000027)	8.98375e-05	0.0109826	0	0	40.8086	380.235	RPLP0;NOP53;MDN1
protein-RNA Complex Assembly (GO:0022618)	0.000339441	0.0292806	0	0	9.09195	72.6284	RPS19;CLNS1A;RPLP0;NOP53;MDN1
Peptide Biosynthetic Process (GO:0043043)	0.000430822	0.0292806	0	0	8.61307	66.7497	RPS26;RPS19;RPS7;RPL36AL;RPLP0
Regulation Of Epidermis Development (GO:0045682)	0.000435557	0.0292806	0	0	85.1026	658.599	NME2;KRT10
rRNA Metabolic Process (GO:0016072)	0.000487106	0.0292806	0	0	11.9982	91.5105	RPS19;RPS7;PIN4;NOP53
Mitochondrial Translation (GO:0032543)	0.000644582	0.0292806	0	0	11.1008	81.5565	MRPL4;MRPL2;MRPS23;MRPL58
ncRNA Processing (GO:0034470)	0.000695498	0.0292806	0	0	10.8684	79.023	RPS19;RPS7;PIN4;NOP53
